# Supplementary material for: Runs of homozygosity analysis of South African sheep breeds from various production systems investigated using OvineSNP50k data
Source: BMC Genomics. 2021 Jan 6;22:7. doi: 10.1186/s12864-020-07314-2 (PMC7788743; doi:10.1186/s12864-020-07314-2)
Supplement: Supplementary file 1 — Additional file 1. (CSV 1 kb) [file 12864_2020_7314_MOESM1_ESM.csv]

Title: Summary of ROH counts per breed per category (length of ROH)
	Breed
Length of ROH	Afrino	African Dorper	AfricanWhiteDorper	Australian Industry Merino	Australian Merino	Australian Poll Dorset	AustralianPollMerino	Blackhead Persian	Black Vital Swakara	Bangladeshi Garole	Black Headed Mountain	Chinese Merino	Dohnemerino	Dorper	Dorset Horn	Ethiopian Menz	Grey Vital Swakara	Karakas	Meatmaster	Macarthur Merino	Merinolandschaf	Nguni	Namaqua Afrikaner	NamaquaAfrikaner	RedMaasai	Ronderib Afrikaner	SA Merino	SA Mutton Merino	Swakara	White Subvital Swakara	White Vital Swakara	Total
1-6MB	4669	2238	684	6040	3693	13677	6188	3373	2546	4054	2058	1659	4016	3259	2159	4510	2522	800	5188	1489	1632	5855	1922	1760	4960	2613	5244	1380	779	2025	4857	107849
6 -12MB	639	193	78	348	262	1086	304	240	424	260	146	91	288	325	262	29	327	65	256	440	137	462	256	177	27	140	508	161	134	305	826	9196
12-24MB	206	57	31	125	96	273	109	46	187	94	90	36	48	131	151	17	98	39	50	155	51	263	107	93	17	50	156	39	40	142	378	3375
24-48MB	23	9	7	36	19	53	30	1	46	35	60	14	13	28	59	9	21	21	2	34	9	88	35	26	9	17	23	8	5	40	91	871
>48MB	1	1	NA	2	1	8	1	NA	5	6	30	1	NA	5	16	5	1	NA	NA	4	NA	2	4	4	2	2	NA	NA	NA	4	3	108
Total	5538	2498	800	6551	4071	15097	6632	3660	3208	4449	2384	1801	4365	3748	2647	4570	2969	925	5496	2122	1829	6670	2324	2060	5015	2822	5931	1588	958	2516	6155	121399
