# Supplementary material for: Runs of homozygosity analysis of South African sheep breeds from various production systems investigated using OvineSNP50k data
Source: BMC Genomics. 2021 Jan 6;22:7. doi: 10.1186/s12864-020-07314-2 (PMC7788743; doi:10.1186/s12864-020-07314-2)
Supplement: Supplementary file 2 — Additional file 2. (CSV 10 kb) [file 12864_2020_7314_MOESM2_ESM.csv]

Title: Mean Number of ROH pre chromosome per breed
	Breed
Chromosome	Afrino	AfricanDorper	AfricanWhiteDorper	AustralianIndustryMerino	AustralianMerino	AustralianPollDorset	AustralianPollMerino	Blackhead Persian	Black Vital Swakara	BangladeshiGarole	BlackHeadedMountain	ChineseMerino	Dohne Merino	Dorper	DorsetHorn	EthiopianMenz	Grey Vital Swakara	Karakas	Meatmaster	MacarthurMerino	Merinolandschaf	NGUNI	Namqua Afrikaner (SA)	NamaquaAfrikaner (ISGC)	RedMaasai	RonderibAfrikaner	SA Merino	SA Mutton Merino	Swakara	White Subvital Swakara	White Vital Swakara
1	3,955359329	3,443480228	2,88261483	2,771720983	3,205503362	3,106719374	2,652034729	2,904748683	4,606654112	2,948012139	5,236692983	2,970135533	2,620036923	3,848178727	5,507243113	1,606726556	4,227537406	4,019064924	2,269180269	5,570359425	3,281440312	3,088697128	3,822256707	3,901893312	1,668344538	3,061130937	3,15392972	4,129826578	4,350765628	5,400877794	4,855631438
2	3,612796129	2,533106728	3,996816365	2,600114392	2,577176502	3,151378986	2,497466032	2,753509253	4,63307326	2,882764071	4,626512727	2,888027665	2,47810251	3,464670265	5,835216882	1,710531855	3,848237003	2,273385149	2,338484898	5,466434818	3,178549854	3,324176456	3,74774029	3,83781854	1,301851754	2,562037088	3,26693357	2,55659853	3,604256253	4,35065605	5,311753371
3	3,332249401	2,899933189	3,364272549	2,596832523	2,864580816	2,965474511	2,364769201	3,106081381	4,503441904	2,799051737	4,823519245	3,17193642	2,557038786	3,545584296	4,822283394	1,539725207	3,356011691	3,505304825	1,77139061	5,21223916	2,665047458	2,777365535	4,572503555	2,959883638	1,382346824	2,57125027	3,102855638	3,050666823	3,825564918	5,090226851	4,91062863
4	3,541674746	3,492397823	2,4634505	3,01442196	2,643718321	3,135955355	2,463454144	2,653770851	4,197021956	2,729386743	4,020271705	2,089265938	2,284114072	3,120434492	4,490296838	1,507877908	3,82420402	3,380228978	2,086002072	5,78330498	2,208102872	2,894712434	3,494897838	4,488175361	1,425433591	2,476989643	2,641549284	3,430119238	3,570280783	4,93242976	4,926385977
5	3,460981063	2,967242327	4,1422982	2,737100777	2,725379313	2,989935694	2,292707916	2,54387928	4,023705811	3,59439957	5,112793	2,926865085	2,531600488	3,873654497	3,948993743	1,766197702	3,659635624	1,93483951	2,087577161	5,202301827	3,31519627	3,096240415	3,576063208	2,874620923	1,254509518	3,291349136	2,876091477	3,595556507	3,410203149	4,776556643	4,013171765
6	3,990286753	3,024378777	2,412016	3,107087392	2,416168976	2,888722774	2,647261205	2,552396479	5,42052903	2,395544096	4,173798299	3,108855677	2,860474346	3,21544163	4,190699592	1,616003018	4,844647118	3,519722302	2,480299804	5,802311163	2,897395406	3,035286598	3,731053357	3,576683885	1,778982973	2,442438594	3,161413385	3,649747475	5,699080511	4,894836299	5,642891564
7	3,176250692	2,997940333	4,127407298	2,387085007	3,080350439	3,209997615	2,572696577	2,348264174	3,695391026	3,015931623	4,113709086	2,802662646	2,848615847	3,63855578	4,907824082	1,652071198	2,469504226	3,763098644	1,816739412	5,686874581	2,389092598	3,250603166	4,736076358	2,737498216	1,382270009	2,288308	2,917428114	3,917931908	4,652100171	3,827946861	3,602716524
8	3,31468076	2,897082345	2,238843563	2,862884653	2,825893872	2,885892777	2,31283409	2,850436307	4,290553041	2,641820623	2,325651418	3,000096714	2,758176674	3,492621902	3,687201165	1,362848994	4,751858355	3,435150935	1,922826083	5,773278033	2,884537434	3,82150822	ROH filtered.map	3,400577058	1,81108996	1,832228653	2,92776107	2,835412034	3,749833933	4,50305295	5,248315249
9	3,558951577	2,836191978	3,864216917	2,274938714	2,452905429	2,629727446	2,225908076	2,487167652	3,904020811	2,5388318	4,927063624	2,301664351	2,700814692	3,729165585	3,647096725	1,354714843	2,912104704	2,443447622	2,874778178	7,959229603	2,256693732	2,945416245	ROH filtered.ped	2,471325184	1,339811992	2,12722586	2,954299278	3,544651629	2,809112365	3,251896641	3,432574041
10	3,338300146	2,592548658	2,802859343	2,671343663	3,165228925	2,860060665	3,005405888	2,335008595	3,468723083	2,495847332	3,430107785	2,878051253	2,789096758	3,219104714	6,386646704	1,529068275	2,992597032	1,768016909	2,753904448	6,335176306	2,523433171	3,441020981	README.txt	3,913146072	1,413454493	1,930246613	3,428549633	4,039308804	4,284047021	4,024440467	3,53828179
11	3,528738776	2,516782153	2,719305588	3,226885444	2,666579296	2,74936552	2,612531527	2,648578138	5,13350744	2,842834508	5,47626875	2,586274982	2,804674042	2,851521752	5,773405431	1,556243264	3,60578938	4,212253862	2,287629409	4,411513694	3,344394404	2,990814594	MIT_License.txt	3,426344511	1,45798295	2,51041721	3,58850149	3,958775	3,2614985	4,611272	4,137095444
12	3,557239502	3,274827679	2,822193438	2,757869671	3,338923483	2,864763591	2,384414788	2,731022594	4,479616265	2,649710365	5,599791836	2,173325064	2,648447519	3,646994324	4,487030579	1,655968897	3,429579	4,9020785	2,295465994	4,419163716	3,391450846	2,846892282	gcta64	5,226702403	1,414443606	3,251082222	3,166497347	4,196099	4,770112471	3,942376706	5,563451709
13	4,201095126	2,700478327	4,068757	2,775833491	2,14554664	3,131152747	2,571147468	2,415540571	4,399633835	2,603371463	3,967045099	2,14783011	1,989074625	2,955581328	5,2738012	1,538814675	3,009245406	3,30612078	1,919562978	6,24672085	2,663966782	3,405396327	2,859188848	3,216262896	1,549811413	2,940484351	2,532009762	3,016406145	4,532979667	3,807155576	3,863510114
14	3,417030488	2,437138388	5,411564571	2,950131465	3,029624906	2,86594953	2,5046246	2,778034719	4,103608365	2,710530278	3,59533627	2,413057569	2,93304225	3,21972136	4,271117613	1,617293134	3,718633235	2,446801759	2,52715486	3,576039795	2,963337431	2,823835918	3,183186167	3,283218286	1,774231413	2,826074738	2,883569961	2,931817238	4,206844778	4,012924889	4,073544722
15	3,415609463	3,553517553	2,546269792	2,539606358	2,735580486	3,014614192	2,431496876	2,441277774	4,918909033	2,581910993	5,408223765	2,635653419	2,580913385	2,997888069	5,407936145	1,722101328	3,124632761	1,579107387	1,887012529	4,801336872	2,279103265	3,516655272	3,578871965	4,429801583	1,481827446	3,216078769	2,729619104	3,18399207	6,009965667	4,260069473	4,7344516
16	3,388961333	3,010027529	4,096009783	2,745326879	3,130886195	3,156162399	2,616518163	2,358288402	4,560969333	2,470206437	6,105838043	3,228860103	2,927425084	3,152864394	6,48515425	2,090656575	3,65097489	2,8154905	2,12902762	6,785224	2,597339518	4,201865602	4,723196343	3,314391278	1,445490529	2,413860771	2,779099399	3,09477623	3,091481222	5,103032521	4,757931285
17	3,591770852	3,014970776	6,366052	2,494230215	2,895195238	3,083837566	2,452797438	2,703680815	4,600351188	3,315388462	4,103748696	3,630191432	3,151136709	3,789014796	4,270161308	2,585532051	4,135809337	2,939814211	1,94408181	5,286465328	3,927040075	2,718093825	6,550962902	5,403640102	1,851677913	3,588971354	3,227479267	3,457551385	3,146228161	3,712555408	4,543403783
18	3,418680247	3,904664098	4,7629811	2,214445197	3,166076989	2,925337036	2,700728201	2,578836641	5,202292	3,193400991	2,910466388	2,153257105	2,157455791	3,613285865	2,388583875	1,799069609	3,04488519	3,3542664	1,942841252	5,291941484	3,099552288	3,402711846	3,818295328	3,40125997	1,430556583	2,242043743	3,496222446	2,791232353	5,875321029	4,921015292	4,172427343
19	3,030347541	2,902401702	4,2182409	2,798280909	2,892791664	2,58544618	2,665025284	2,093009667	5,665906986	2,640461184	3,919252403	1,869410789	2,560902913	3,142463061	4,772211346	1,484746099	3,052620192	2,797509	2,288064724	5,904455862	4,420429444	4,013436939	3,200821892	3,530501373	1,355210521	3,018996885	3,329152211	4,674003237	2,503313258	3,040126403	3,611507734
20	3,224396545	2,560245238	3,743927933	2,503393448	3,45397204	2,798442889	2,303816292	2,276967419	3,732171	2,636213125	2,939775532	2,882827371	2,481401161	3,796495578	4,1617214	1,972538118	2,941189761	4,224093105	2,198930098	5,469521582	2,930326732	2,776131221	4,055702111	2,843988865	1,749376897	1,943497927	2,857077006	2,10276625	2,180905786	3,186993786	3,560740493
21	3,612411789	3,226868571	6,7759614	2,585474748	3,332337797	3,017744897	2,599796277	3,125555652	4,056165257	2,773005143	4,882392897	2,379568429	2,783398321	3,170248217	4,038708532	1,565320857	3,80806261	6,364718111	2,38801452	5,488658434	2,81357884	4,049539098	3,174069667	3,516885467	1,5050325	3,883840451	3,000991092	4,13641681	3,809718556	3,260195255	4,380617455
22	3,236676135	2,393240837	2,283560778	2,653124541	2,687255355	2,729352966	2,226616476	2,895081688	4,751939316	2,26202066	5,186577063	3,019529917	2,502975458	2,767979714	3,406109436	1,874327438	3,245601032	4,064215	2,006574256	4,120419375	3,571875	2,521429082	2,963525578	2,818929184	1,36020481	2,380242627	2,880994207	2,54395914	4,390037269	2,983221808	3,223186671
23	4,143431317	3,465036657	7,741595533	2,791633978	3,372746364	4,182539225	3,246110238	2,977449644	4,591226117	3,608493178	3,787557881	2,091497167	2,765090733	4,31479831	5,386734341	2,170959488	4,079752171	2,742349143	2,390325195	5,461672542	4,829133414	3,583921086	3,945205138	3,268811396	1,530201786	2,81017284	3,371944072	4,84882825	2,45430355	7,333038732	4,241887817
24	3,414564759	3,736076875	3,550711714	3,063435415	2,515330634	2,643376611	2,361871233	3,311597375	4,343913479	3,641837241	6,717887632	2,694677788	2,602719346	2,973789481	4,110687979	1,718344061	4,044911698	7,980918375	2,260143478	3,805884848	2,729524091	3,364066636	4,233372103	5,72835436	1,592610556	2,958837829	3,385814529	2,593729654	3,456077647	4,521080452	4,179121636
25	2,976128112	2,744615603	5,233570692	2,6017294	3,250634656	2,316692811	2,478717568	1,941034654	4,140072	2,88619741	4,656258978	2,14886078	2,721814114	4,416002733	3,19506805	1,276686222	3,004777865	2,7117882	2,284974321	3,555657024	2,965224343	2,597468627	3,739416889	2,09055013	1,207099808	2,00965635	2,235549877	3,3315547	4,400986176	4,6778768	3,700686898
26	3,960568214	3,342693568	4,825980714	2,069468697	2,575181941	3,008453246	2,265313528	2,810951529	4,485952	2,620907793	3,251474064	2,889067966	2,63952703	3,103612338	4,193451635	1,981662	2,813888182	6,159951571	2,181686619	4,190260413	2,261645167	4,58338374	3,110252163	3,948478683	1,340718651	2,252388028	3,02406075	2,858087543	4,1721915	4,316575333	3,987831828
