# Supplementary material for: Runs of homozygosity analysis of South African sheep breeds from various production systems investigated using OvineSNP50k data
Source: BMC Genomics. 2021 Jan 6;22:7. doi: 10.1186/s12864-020-07314-2 (PMC7788743; doi:10.1186/s12864-020-07314-2)
Supplement: Supplementary file 4 — Additional file 4. [file 12864_2020_7314_MOESM4_ESM.xlsx]

## Sheet: First Column - Clusters of Runs
Title: ROH clusters that were observed in greater than 20 samples and their frequency across sheep from different breeds
		ROH Cluster
Animal ID	Breed	ROH1	ROH2	ROH3	ROH4	ROH5	ROH6	ROH7	ROH8	ROH9	ROH10	ROH11	ROH12	ROH13	ROH14	ROH15	ROH16	ROH17	ROH18	ROH19	ROH20	ROH21	ROH22	ROH23	ROH24	ROH25	ROH26	ROH27	ROH28	ROH29	ROH30	ROH31	ROH32	ROH33	ROH34	ROH35	ROH36	ROH37	ROH38	ROH39	ROH40	ROH41	ROH42	ROH43	ROH44	ROH45	ROH46	ROH47	ROH48
ADP9	ADP	0.391429	0	0	0	0	0	0	0	0	0	0	0	0	0	0	0	0	0	0	0	0	0	0	0	0	0	0.202381	0	0	0	0.442231	0	0	0	0	0	0	0	0	0	0	0	0	0	1	0	0	0
ADP6	ADP	0	0	0	0	0	0	0	0	0.843558	0	0	0	0	0	0	0	0	0.192893	0	0.683544	0	0.145631	0	0	0	0	0	0.380711	0	0	0	0.637363	0.262222	0	0.410112	0	0	0	0.0889292	0.291892	0	0	0	0.112941	0	0	0.056391	0
ADP21	ADP	0.94	0	0	0.0849673	0	0.617021	0	0	0.095092	0	0	0	0	0.886792	0	0.412791	0	0	0	0	0	0	0	0	0	0	0	0	0	0	0	0.324176	0.297778	0	0	0	0	0	0	0	0	0	0	0.136471	0	0	0	0
ADP13	ADP	0	0	0	0.405229	0	0	0	0	0	0	0	0	0	0	0	0	0	0.48731	0	0	0	0	0	0	0	0	0	0	0	0	0	0.236264	0	0	0	0	0	0	0	0	0	0	0	0	0	0	0	0
ADP5	ADP	0	0	0	0	0	0	0	0	0	0	0	0	0	0	0	0	0	0	0	0	0	0	0.559322	0	0	0	0	0	0.418367	0	0	0	0.137778	0	0.320225	0	0	0	0	0	0	0	0	0.229804	0	0	0.18797	0
ADP20	ADP	0	0	0	0	0	0	0	0	0.202454	0	0	0	0	0	0	0.232558	0	0	0	0	0	0	0	0	0.269006	0	0	0.177665	0	0	0.972112	0	0	0	0.370787	0.511494	0	0	0.255898	0.216216	0	0	0	0.0509804	0	0	0	0.342857
ADP19	ADP	0	0	0	0.261438	0	0.62766	0	0	0	0	0	0	0	0.669811	0	0	0	0.22335	0.372881	0	0	0	0	0	0.19883	0	0	0	0	0	0	0.269231	0	0.446429	0.410112	0	0.772727	0	0.366606	0	0	0.128099	0	0.10902	0	0	0	0.322449
ADP11	ADP	0.16	0	0	0	0	0	0	0	0.245399	0.140496	0.648148	0.5	0	0	0	0	0	0	0	0	0	0.174757	0	0	0	0	0	0	0	0.269461	0.175299	0.873626	0	0	0	0	0.681818	0	0	0.227027	0	0	0	0.265098	0	0	0	0
ADP3	ADP	0.131429	0	0	0	0	0	0	0.89899	0	0	0	0	0.466667	0	0	0	0	0	0	0	0	0	0	0	0	0	0	0	0	0	0	0.89011	0	0	0.449438	0	0	0	0.0816697	0.227027	0	0	0	0.0729412	0	0	0.340226	0.208163
ADP25	ADP	0	0	0	0	0	0	0	0	0	0.421488	0.703704	0	0	0	0	0	0	0	0	0	0	0	0	0	0	0	0.315476	0.705584	0	0	0	0	0	0	0	0.683908	0	0	0.0544465	0.194595	0	0	0	0.164706	0	0	0	0
ADP18	ADP	0	0	0	0	0	0	0	0	0.202454	0	0	0	0	0	0	0.232558	0	0	0	0	0	0	0	0	0.269006	0	0	0.177665	0	0	0.972112	0	0	0	0.370787	0.511494	0	0	0.255898	0.216216	0	0	0	0.0509804	0	0	0	0.342857
ADP24	ADP	0.274286	0	0	0.254902	0	0	0	0	0.101227	0.140496	0	0	0	0	0	1	0	0.182741	0	0	0	0	0	0	0	0	0	0	0.510204	0	0	0.203297	0	0	0	0	0	0	0	0	0	0	0	0.0619608	0	0	0	0
ADP17	ADP	0	0	0	0	0	0	0	0	0	0	0	0	0	0	0	0	0	0	0	0.259494	0	0	0	0	0	0	0	0	0	0	0	0.32967	0	0	0	0	0	0	0	0.297297	0	0.355372	0	0.025098	1	0	0	0
ADP16	ADP	0	0	0	0	0	0	0	0	0.159509	0.128099	0	0	0	0	0	0	0	0.0913706	0	0.303797	0	0	0	0	0	0.431373	0	0	0	0	0	0	0	0	0	0	0	0	0.174229	0	0	0	0	0.192157	0	0	0.163534	0
ADP23	ADP	0.271429	0	0	0.477124	0	0	0	0	0	0	0	0	0	0.537736	0.88	0	0	0	0	0.708861	0	0	0	0	0	0	0	0	0	0	0.167331	0	0	0.330357	0	0	0	0.375	0.424682	0	0	0	0	0.0823529	0	0	0	0.163265
ADP15	ADP	0.16	0	0	0.24183	0	0	0	0	0	0	0	0	0.44	0	0	0	0.327103	0.19797	0	0	0	0	0	0	0	0.191176	0	0	0	0	0	0	0	0	0	0	0	0	0	0.4	0	0	0	0	0	0	0.0676692	0
ADP7	ADP	0	0	0	0	0	0	0	0	0	0	0	0	0.626667	0	0	0	0	0	0	0	0	0	0	0	0	0	0	0.203046	0	0	0	0	0	0	0	0	0	0	0	0	0	0	0	0	0	0	0	0
ADP22	ADP	0	0	0	0	0.333333	0	0	0	0.276074	0	0	0	1	0	0	0	0	0	0	0	0	0	0	0	0	0	0.357143	0	0	0	0	0	0	0	0	0	0	0	0.163339	0	0	0	0.472441	0.172549	0	0	0	0
ADP8	ADP	0	0	0	0	0.393939	0	0	0	0	0.140496	0	0	0	0	0	0	0	0	0	0	0	0	0	0	0	0	0	0.182741	0	0	0	0	0.333333	0	0.185393	0	0.712121	0	0.243194	0	0	0	0	0.144314	0	0	0	0
ADP12	ADP	0.122857	0	0	0	0	0	0	0	0.245399	0	0	0	0	0	0	0	0.925234	0	0	0.544304	0	0	0	0.881579	0	0.431373	0	0	0	0	0	0	0	0.446429	0.410112	0	0	0	0.341198	0	0	0	0	0.206275	0	0	0	0.122449
ADP14	ADP	0.18	0	0	0	0	0	0	0	0.230061	0	0	0	0	0.698113	0	0.22093	0	0	0	0	0	0	0	0	0	1	0	0	0	0	0.119522	0	0	0.6875	0	0	0	0	0	0	0	0	0	0.0439216	0	0	0.236842	0
AWD6	AWD	0	0	0	0	0.575758	0	0	0	0.0981595	0	0	0	0	0	0	0	0.971963	0.192893	0	0	0	0	0	0	0	0.166667	0	0	0	0.203593	0	0	0.582222	0	0	0	0	0	0.315789	0	0	0	0	0.106667	0	0	0	0.546939
AWD2	AWD	0.274286	0	0	0.287582	0	0	0	0	0	0	0	0	0	0	0	0	0	0.263959	0	0	0	0	0	0	0	0.166667	0	0	0	0	0	0	0	0	0.230337	0	0	0	0.108893	0.189189	0	0.169421	0	0.126275	0	0	0.116541	0
AWD1	AWD	0	0	0	0	0	0.159574	0	0	0	0.690083	0	0	0	0.5	0	0	0	0	0	0	0	0.543689	0	0	0	0	0	0	0	0	0	0	0	0	0.848315	0	0	0	0.279492	0.627027	0	0	0	0.175686	0	0	0.133459	0.228571
AWD3	AWD	0.168571	0	0	0	0	0	0	0	0	0.219008	0	0	0	0.311321	0	0.197674	0	0	0	0	0	0.169903	0.338983	0	0	0.568627	0.386905	0	0	0	0	0.5	0	0.892857	0	0	0	0	0.303085	0	0	0	0	0.13098	0	0	0	0
AWD4	AWD	0	0	0	0	0	0.159574	0	0	0.239264	0	0	0	0	0.518868	0	0	0	0	0	0	0	0	0	0	0	0	0	0.370558	0	0	0.12749	0.598901	0	0	0.848315	0	0	0	0.257713	0.437838	0	0	0	0.0235294	0	0	0	0
AWD5	AWD	0.257143	0	0	0	0	0	0.852459	0	0	0	0	0	0	0	0	0	0	0	0	0	0	0	0	0	0.239766	0.166667	0	0	0	0	0	0.598901	0	0	0.230337	0	0	0	0.337568	0	0	0	0	0.108235	0	0.490683	0.204887	0
MER105	MER	0	0.906977	0	0	0.323232	0	0	0	0.374233	0	0	0	0	0	0.68	0	0	0	0	0	0	0.383495	0	0	0	0	0	0	0	0	0	0	0	0	0	0	0	0	0	0	0	0.22314	0	0.0658824	0	0	0	0
MER58	MER	0	0	0	0	0	0.292553	0	0.383838	0	0	0	0	0	0.301887	0	0	0	0	0	0	0	0	0	0	0	0.558824	0	0	0	0	0.669323	0	0	0.9375	0	0	0	0	0	0	0	0.194215	0	0.0258824	1	0	0	0
MER59	MER	0	0	0	0	0	0	0	0	0	0	0	0	0	0	0	0	0	0	0	0.575949	0	0	0	0	0	0	0	0	0	0	0	0	0	0	0.202247	0	0	0	0.373866	0	0	0	0	0	0	0	0	0.240816
MER60	MER	0	0	0	0	0	0	0	0	0	0	0	0	0	0	0	0	0	0	0.627119	0	0	0	0.271186	0	0	0	0	0	0	0.48503	0.505976	0.225275	0.404444	0	0	0	0	0	0	0	0	0	0	0	0	0.770186	0.129699	0.171429
MER61	MER	0	0	0	0	0	0	0	0	0	0.144628	0	0	0	0	0	0	0	0	0	0	0	0	0	0	0	0	0	0	0	0	0.25498	0	0	0	0.134831	0	0	0	0.0798548	0	0	0	0	0	0	0	0	0
MER62	MER	0	0	0	0	0	0.281915	0	0	0	0	0	0	0	0	0	0	0	0	0	0	0	0	0	0	0	0	0	0	0	0	0	0	0	0	0	0	0	0	0	0	0	0	0	0	0	0	0	0
MER63	MER	0	0.860465	0	0	0	0	0	0	0	0	0	0	0	0	0	0.325581	0.504673	0	0	0	0	0	0	0	0	0	0.238095	0	0	0	0.159363	0	0	0	0.191011	0	0	0.7375	0.121597	0	0	0	0	0	0	0	0	0
MER64	MER	0	0	0	0	0	0	0	0	0	0	0	0.983871	0	0	0	0.27907	0	0	0	0	0	0	0	0	0	0	0.869048	0	0	0	0	0	0	0	0	0	0	0	0	0	0	0	0	0.0290196	0	0	0	0
MER65	MER	0	0	0	0	0	0	0	0	0.107362	0	0	0	0	0	0	0	0	0.162437	0	0	0	0	0	0	0	0	0.190476	0	0	0	0	0	0	0	0	0	0	0	0	0	0	0	0	0.152157	0	0	0.0770677	0
MER66	MER	0	0	0	0	0	0	0	0	0	0.144628	0	0	0	0	0	0	0	0	0	0	0	0	0	0	0	0.294118	0	0	0.816327	0	0	0	0.155556	0.330357	0	0	0	0	0.397459	0	0	0	0	0.453333	0	0	0.0958647	0
MER69	MER	0.148571	0	0	0	0	0	0	0	0	0	0	0	0	0	0	0	0.364486	0	0	0	0	0	0	0	0	0	0	0	0	0	0	0	0	0	0	0	0	0	0	0	0	0	0	0.0447059	0	0	0	0
MER70	MER	0	0.767442	0	0	0	0	0	0	0.392638	0	0	0	0	0	0	0	0	0	0	0	0	0	0	0	0	0	0	0	0	0	0	0	0	0	0	0	0	0	0.38294	0	0	0	0	0.16549	0	0	0	0
MER71	MER	0.208571	0	0	0	0	0	0	0	0	0	0	0	0	0	0	0	0	0	0	0	0.614035	0.262136	0.615819	0	0	0	0	0	0	0	0	0	0	0	0	0.178161	0	0.425	0.127042	0.502703	0	0	0	0.0321569	0	0	0	0
MER144	MER	0	0	0	0	0	0	0	0	0.0920245	0	0	0	0	0	0	0	0	0	0	0	0	0	0	0	0	0	0	0	0	0	0	0	0	0	0	0	0	0	0.112523	0	0	0	0	0.0486275	0	0	0	0
MER145	MER	0.125714	0	0	0.372549	0	0	0	0	0	0	0	0	0	0	0	0	0	0.233503	0	0.208861	0.912281	0	0	0	0	0	0	0	0	0	0	0	0	0	0	0.316092	0	0	0	0	0	0	0	0.0823529	0	0	0	0
MER146	MER	0	0	0	0	0	0	0	0	0	0.239669	0	0	0	0	0	0	0	0	0	0	0	0	0.621469	0	0	0	0	0	0	0	0	0	0	0	0.224719	0	0	0	0	0	0	0	0	0.027451	1	0	0	0
MER147	MER	0	0	0	0	0	0	0	0	0	0	0	0	0	0	0	0	0	0	0.70339	0	0	0	0	0	0	0	0	0	0	0	0	0	0.36	0	0	0	0	0	0	0	0	0	1	0.233725	0	0	0	0
MER52	MER	0	0	0	0	0	0	0	0	0	0	0	0	0	0	0	0	0	0.15736	0	0	0	0	0	0	0	0	0	0	0	0.772455	0	0	0	0.294643	0	0	0	0	0.0635209	0	0	0	0	0.103529	0	0	0.148496	0
MER53	MER	0	0	0	0	0	0	0	0	0.174847	0	0	0	0	0.386792	0	0	0	0	0	0	0	0	0	0	0	0	0	0	0	0	0	0	0	0	0	0	0	0	0	0	0	0	0	0.0541176	0	0.428571	0.24812	0
MER54	MER	0	0	0	0	0	0	0	0	0	0	0	0	0	0	0	0	0	0	0	0	0	0	0	0	0	0	0	0	0	0	0.171315	0.203297	0	0	0	0	0	0	0	0	0	0	0	0	0	0	0	0
MER55	MER	0.391429	0	0	0	0	0	0	0	0	0	0	0	0	0	0	0	0	0	0	0	0	0	0	0	0	0	0	0	0	0	0	0	0	0	0	0	0	0	0	0	0	0	0	0.168627	0	0	0	0
MER56	MER	0	0	0	0	0	0	0	0	0	0.334711	0	0	0	0	0	0	0	0	0	0	0	0	0	0	0	0	0	0.390863	0	0	0	0	0	0	0	0.247126	0	0	0	0.194595	0	0	0	0.0533333	0	0	0	0
MER57	MER	0	0	0	0	0	0.398936	0	0	0	0	0	0	0	0	0.7	0	0	0	0	0	0	0	0	0	0	0	0	0.167513	0	0.221557	0	0.510989	0	0	0	0	0	0	0	0	0	0	0	0.0776471	0	0	0	0
MER135	MER	0.105714	0	0	0	0	0	0	0	0	0.256198	0	0	0	0	0	0	0	0	0	0	0	0.208738	0.355932	0	0	0	0	0	0	0	0	0	0	0	0	0.988506	0	0	0	0	0	0	0	0	0	0	0	0
MER136	MER	0	0	0	0	0	0	0	0	0	0	0	0	0	0	0	0	0.336449	0	0	0	0	0	0	0	0	0	0	0	0	0	0	0	0	0	0.224719	0	0	0	0	0	0	0	0	0.169412	0	0	0	0
MER137	MER	0	0	0	0	0.454545	0	0	0	0	0	0	0	0	0	0	0	0.280374	0	0	0	0	0	0	0	0.192982	0	0	0	0	0	0	0	0.217778	0.446429	0	0	0	0	0.393829	0	0	0	0	0.0243137	0	0	0.0827068	0
MER138	MER	0	0	0	0	0.363636	0.170213	0	0	0	0	0	0	0	0	0	0	0	0	0	0	0	0	0	0	0	0	0	0	0	0.215569	0	0.137363	0	0.508929	0	0	0	0	0	0	0	0	0	0.0643137	0	0	0	0.640816
MER139	MER	0	0	0	0	0	0	0.590164	0	0	0	0	0	0.453333	0	0	0	0	0	0	0	0	0	0	0	0	0	0.380952	0	0	0	0	0	0	0	0	0	0	0	0	0	0	0	0	0	0	0	0	0
MER140	MER	0	0	0	0	0	0	0	0	0	0	0	0	0	0	0	0	0	0	0	0	0	0.223301	0	0	0	0.166667	0	0	0	0	0.131474	0	0	0	0.235955	0	0	0	0	0	0	0	0	0.104314	0	0	0	0
MER141	MER	0	0	0	0	0	0	0.590164	0	0	0	0	0	0.453333	0	0	0	0	0	0	0	0	0	0	0	0	0	0.380952	0	0	0	0	0	0	0	0	0	0	0	0	0	0	0	0	0	0	0	0	0
MER142	MER	0	0	0	0	0	0	0	0	0	0	0	0	0	0	0	0	0	0	0	0	0	0	0	0	0	0	0	0	0	0	0	0	0	0	0	0	0	0	0	0	0	0	0	0	0	0	0	0
MER143	MER	0.0942857	0	0	0	0	0	0	0	0.174847	0	0	0	0	0	0	0	0	0	0	0	0	0	0	0	0	0	0	0	0	0	0	0	0.471111	0	0	0	0	0	0	0	0	0	0	0.183529	0	0.434783	0	0
MER124	MER	0.0971429	0	0	0.228758	0	0	0	0	0	0	0	0.451613	0	0	0	0	0	0	0	0	0	0	0	0	0	0	0	0	0	0	0	0	0	0	0	0	0	0	0	0.432432	0	0	0	0	0	0	0	0
MER125	MER	0	0	0	0.176471	0	0	0	0	0	0	0	0	0	0	0	0	0	0	0	0	0	0	0	0	0	0	0	0.167513	0	0	0.119522	0	0.235556	0	0	0	0	0	0	0	0	0	0	0.346667	0	0	0.199248	0
MER126	MER	0	0	0	0	0	0	0	0	0	0	0	0	0	0	0	0	0	0	0	0	0	0	0	0	0	0	0	0.162437	0	0	0	0	0	0	0	0	0	0	0.145191	0	0	0	0	0.0862745	0	0	0	0
MER127	MER	0	0	0	0	0	0	0	0	0.43865	0	0	0	0	0	0	0	0	0	0	0	0	0	0.536723	0	0	0	0	0	0	0	0	0	0	0	0	0	0	0	0	0	0	0	0	0.118431	0	0	0	0.726531
MER128	MER	0	0	0	0	0	0	0	0	0	0.165289	0	0	0.866667	0	0	0.604651	0	0	0	0	0	0	0	0	0	0	0	0	0	0	0	0	0	0.580357	0	0	0	0	0	0	0	0	0.283465	0.0564706	0	0	0.0808271	0
MER129	MER	0.431429	0	0	0	0	0	0	0	0	0	0	0	0	0	0	0	0.364486	0	0	0	0	0	0.372881	0	0	0	0	0	0	0	0	0.796703	0	0	0	0	0.348485	0	0.221416	0	0	0	0	0.0407843	0	0	0.37782	0.122449
MER130	MER	0	0	0	0	0	0	0	0	0	0	0	0	0	0	0	0	0	0	0	0	0	0	0	0	0	0	0	0	0	0	0	0	0.346667	0.857143	0	0	0	0	0	0	0	0	0	0.0243137	0	0	0.18797	0.126531
MER131	MER	0	0	0	0	0	0	0	0	0	0	0	0	0	0	0	0.482558	0	0	0	0	0	0	0.338983	0	0.239766	0	0	0	0	0	0.541833	0	0	0	0	0	0	0	0	0	0	0	0	0.0258824	0	0	0	0
MER132	MER	0	0	0	0	0	0	0	0	0	0	0	0	0	0.330189	0	0	0	0.314721	0	0	0	0	0	0	0	0.323529	0.440476	0	0	0	0.49004	0.28022	0	0	0	0	0	0	0	0	0	0	0	0.0517647	0	0.583851	0	0
MER133	MER	0	0	0	0	0.363636	0	0	0	0.0736196	0	0.666667	0	0	0	0	0	0	0	0	0	0	0	0	0	0	0	0	0	0	0	0	0	0	0.330357	0.370787	0	0	0	0.219601	0	0	0.247934	0	0.213333	0	0	0.0601504	0
MER134	MER	0	0	0	0	0	0.260638	0	0	0	0	0	0	0	0	0	0	0	0	0	0	0	0.160194	0.220339	0	0	0	0	0	0	0	0	0	0	0	0.219101	0	0	0	0	0	0	0	0	0	0	0	0	0
MER118	MER	0	0	0	0	0	0	0	0	0	0	0	0	0	0	0	0.209302	0	0	0	0	0	0	0	0	0.292398	0.294118	0.363095	0	0	0	0	0	0	0	0	0	0	0	0.261343	0	0	0	0	0.0313725	0	0	0	0
MER119	MER	0	0	0	0	0.626263	0	0	0	0	0	0	0	0	0	0	0	0	0	0	0	0	0	0.299435	0	0	0	0.52381	0	0	0	0	0	0	0	0.41573	0	0	0	0.0635209	0	0	0	0	0.0776471	0	0	0	0.342857
MER120	MER	0.111429	0	0	0	0	0	0.655738	0	0	0	0	0	0	0	0	0	0	0	0.661017	0	0	0.199029	0.355932	0	0	0	0	0	0.336735	0	0.207171	0	0	0	0	0	0	0	0.0744102	0	0	0	0	0.0478431	0	0.192547	0	0.122449
MER121	MER	0	0	0	0	0	0	0	0.969697	0	0.198347	0	0	0	0	0	0	0	0	0	0	0	0	0	0	0	0	0	0	0	0.479042	0	0	0	0.339286	0	0.448276	0	0	0.326679	0	0	0	0	0.0243137	0	0	0	0
MER122	MER	0	0	0	0	0	0.595745	0	0	0	0	0	0	0	0	0	0	0	0	0	0	0	0	0	0	0	0	0	0	0	0	0	0	0	0	0	0	0	0	0.0544465	0	0	0.31405	0	0.0447059	0	0.496894	0	0
MER123	MER	0	0	0	0	0	0	0	0	0	0	0	0	0	0	0	0	0	0	0	0	0	0	0	0	0	0	0	0	0	0	0.422311	0	0	0	0	0	0	0	0	0	0	0.144628	0	0.0305882	0	0	0	0
MER148	MER	0	0	0	0	0	0.851064	0	0	0.128834	0	0	0	0	0	0	0	0	0.167513	0	0	0	0	0.80226	0	0	0.27451	0	0	0	0	0	0	0	0	0	0	0	0.7625	0	0	0	0.260331	0	0.140392	1	0	0	0
MER149	MER	0.0942857	0	0	0	0	0	0	0	0	0	0	0	0	0	0	0	0	0	0	0	0	0	0.19209	0	0.245614	0	0	0	0	0	0	0	0	0	0	0	0	0	0.0635209	0	0	0	0	0.0352941	0	0	0	0
MER106	MER	0	0	0	0	0	0	0	0	0	0.181818	0	0	0	0	0	0	0	0	0	0	0	0	0.700565	0	0	0	0	0	0	0	0	0	0	0	0	0	0	0	0	0	0	0	0	0	0	0	0	0
MER107	MER	0	0	0	0	0	0	0	0	0.47546	0	0	0	0	0	0	0	0	0	0	0	0	0	0	0	0.187135	0	0	0	0	0	0	0	0	0	0	0	0.636364	0	0	0	0	0	0	0.0752941	0	0	0	0
MER108	MER	0	0	0	0	0	0	0	0	0	0	0	0	0	0	0	1	0	0	0	0	0	0	0	0	0	0	0	0	0.357143	0	0	0	0	0	0	0	0	0	0.0943739	0	0	0.157025	0.23622	0.303529	0	0	0	0
MER109	MER	0.0914286	0	0	0	0	0	0	0	0	0	0	0	0	0	0	0	0	0	0	0	0	0	0	0	0.590643	0	0	0	0.612245	0	0	0.263736	0	0	0.196629	0	0	0	0	0	0	0.946281	0	0.0643137	0	0	0	0
MER110	MER	0.111429	0	0	0	0.343434	0	0	0	0	0	0	0	0	0	0	0	0	0	0	0	0	0.160194	0	0	0	0	0.553571	0	0	0	0	0	0	0.267857	0	0	0	0	0.0852995	0	0	0	0	0.0807843	0	0	0	0
MER111	MER	0	0	0	0	0	0	0	0	0	0	0	0	0	0	0	0	0	0	0	0	0	0	0	0	0.450292	0	0	0	0	0	0	0	0	0	0	0	0	0	0.324864	0	0	0	0	0	0	0	0.131579	0
MER112	MER	0	0	0	0	0	0	0	0	0	0	0	0.741935	0	0	0	0	0	0.263959	0	0	0	0	0	0	0	0	0	0	0	0	0	0.335165	0	0	0	0	0	0	0	0	0	0	0	0	0	0	0.246241	0
MER113	MER	0	0	0	0	0	0	0	0	0	0	0	0	0	0	0	0	0	0	0	0	0	0	0	0	0.789474	0	0	0	0.316327	0	0	0	0	0	0.207865	0	0.469697	0	0	0	0	0	0	0.0345098	0	0	0	0.126531
MER114	MER	0	0	0	0	0	0	0	0	0.174847	0	0	0	0	0.386792	0	0	0	0	0	0	0	0	0	0	0	0	0	0	0	0	0	0	0	0	0	0	0	0	0	0	0	0	0	0.0541176	0	0.428571	0.24812	0
MER115	MER	0	0	0	0	0	0	0	0	0.171779	0	0	0	0	0	0	0	0	0	0	0	0	0	0	0	0	0	0	0	0	0	0	0	0.155556	0	0	0	0	0	0	0	0	0	0	0.0368627	0	0	0.210526	0
MER116	MER	0	0	0	0	0.484848	0	0	0	0	0	0	0	0	0.481132	0	0	0	0	0	0	0	0	0	0	0	0	0	0	0	0	0	0	0	0	0	0	0	0	0	0	0	0	0	0	0	0	0	0
MER117	MER	0	0	0	0	0	0	0	0	0	0	0	0	0	0	0	0	0	0	0	0	0	0	0	0	0.333333	0	0	0	0	0	0	0	0	0	0	0	0	0	0	0	0	0	0.291339	0.0439216	0	0	0	0
MER72	MER	0	0	0	0	0	0	0	0	0	0	0	0	0	0	0	0	0	0	0	0	0	0	0	0	0	0	0	0	0	0	0	0	0	0	0	0	0	0	0	0	0	0	0	0.0564706	0	0	0.0601504	0
MER74	MER	0	0	0	0	0	0	0	0	0	0	0	0	0	0	0	0	0.364486	0.299492	0	0	0	0	0	0	0	0.294118	0	0	0	0	0	0	0	0	0	0	0	0	0	0	0	0	0	0.0682353	0	0	0	0
MER75	MER	0	0	0	0	0	0	0	0	0	0	0	0	0	0	0	0	0	0	0	0	0	0	0	0	0	0	0	0	0	0	0	0	0	0	0	0	0	0	0	0	0	0	0	0	0	0	0.0582707	0
MER76	MER	0	0	0	0	0	0	0	0	0	0	0	0	0	0	0	0	0	0	0	0	0	0	0	0	0	0	0	0	0	0	0	0	0	0.419643	0	0	0	0	0	0	0	0.152893	0	0.0282353	0	0	0	0
MER77	MER	0	0	0	0	0	0	0	0	0.254601	0	0	0	0	0	0	0	0	0	0	0	0	0.218447	0	0	0	0	0	0.182741	0	0	0	0	0	0	0	0	0	0	0	0	0	0	0	0	0	0	0	0
MER78	MER	0	0	0	0.477124	0	0.441489	0	0	0	0	0	0	0	0	0	0	0	0	0	0	0	0	0	0	0	0.411765	0	0	0	0	0	0	0.155556	0	0	0	0	0	0	0	0	0	0	0	0	0	0	0
MER80	MER	0	0	0	0.202614	0	0	0	0	0.325153	0	0	0	0	0.292453	0	0	0	0	0	0	0	0	0	0	0	0	0	0	0.459184	0	0	0	0	0	0.207865	0	0	0	0	0	0	0	0	0	0	0	0.0977444	0
MER81	MER	0	0	0	0	0	0	0	0	0.116564	0.123967	0	0	0.786667	0	0	0	0	0	0	0.898734	0	0	0	0	0	0	0	0	0	0.622754	0	0	0	0	0	0	0	0	0	0	0	0	0	0.0862745	0	0	0	0
MER82	MER	0	0	0	0	0	0	0	0	0	0	0	0	0	0	1	0	0	0	0	0	0	0.184466	0.836158	0	0	0.151961	0	0	0	0	0.207171	0	0	0.839286	0	0	0	0	0	0	0	0	0	0	0	0.322981	0	0
MER83	MER	0	0	0	0	0	0	0	0	0	0	0	0	0	0	0	0	0	0	0	0.626582	0.912281	0	0	0	0	0.416667	0	0	0	0	0.438247	0	0	0	0	0	0	0.475	0	0.318919	0	0	0	0	0	0	0	0
MER84	MER	0	1	0	0	0	0.941489	0	0	0.230061	0	0	0	0	0	0	0	0	0	0	0	0	0	0.20339	0	0	0.294118	0	0	0	0	0	0	0	0	0.325843	0	0	0	0.0653358	0	0	0	0	0.0423529	1	0	0	0
MER85	MER	0	0	0	0	0	0	0.57377	0	0	0	0	0	0	0	0	0	0.364486	0.294416	0	0	0	0	0	0	0.181287	0	0	0	0	0	0	0	0	0	0	0.304598	0	0	0	0	0	0	0	0.0682353	0	0	0	0
MER88	MER	0.122857	0	0	0	0	0	0	0	0	0	0	0	0	0	0	0	0	0	0	0	0	0	0.39548	0	0	0	0	0	0	0.311377	0	0	0	0.285714	0.342697	0.344828	0.681818	0	0.221416	0	0	0	0	0.322353	0	0.279503	0	0
MER89	MER	0	0	0	0.267974	0	0	0	0	0	0	0	0	0	0	0	0	0	0	0	0	0	0	0	0	0	0	0	0	0	0	0	0	0	0	0	0	0	0	0	0	0	0	0	0.0807843	0	0	0.293233	0.195918
MER90	MER	0	0	0.633803	0	0	0	0	0	0	0	0	0	0	0	0	0	0	0	0	0	0	0	0	0	0	0	0	0.233503	0	0	0	0	0	0	0	0	0	0	0	0	0	0	0	0	0	0	0	0
MER91	MER	0	0	0.774648	0	0.575758	0	0	0	0	0	0	0	0	0.292453	0	0	0	0	0	0	0	0	0	0	0	0	0	0	0	0.149701	1	0	0.16	0	0.393258	0	1	0	0	0	0	0	0	0	0	0	0	0
MER92	MER	0	0	0	0	0	0	0	0.474747	0	0	0	0	0	0	0	0	0	0	0	0	0	0	0.220339	0	0	0	0	0	0	0	0	0	0	0	0	0	0	0	0.166969	0	0	0	0	0	0	0.273292	0.152256	0
MER93	MER	0	0	0	0	0.323232	0.159574	0	0	0	0	0	0	0	0.349057	0	0	0	0	0	0	0	0	0.762712	0	0	0	0	0	0	0	0	0	0	0	0	0	0	0	0.0653358	0	0	0.128099	0	0	1	0	0.236842	0.138776
MER94	MER	0.225714	0	0	0	0	0	0	0	0	0	0.777778	0.967742	0	0	0	0	0.364486	0.284264	0	0	0	0	0	0	0	0	0.416667	0	0	0	0	0	0	0	0	0	0	0	0	0	0	0	0	0	0	0	0.075188	0
MER95	MER	0	0	0	0.411765	0	0	0	0	0	0	0	0	0	0	0	0	0.336449	0	0.330508	0	0	0	0	0	0	0	0	0	0	0.269461	0.119522	0	0	0	0	0	0	0	0	0	0	0	0	0	0	0	0	0.159184
MER98	MER	0	0	0	0	0	0	0	0	0	0	0	0	0	0	0	0	0	0	0	0	0	0	0	0	0	0	0.583333	0	0	0	0	0	0	0	0	0	0	0	0	0	0	0	0	0.0258824	0	0	0	0
MER99	MER	0	0	0	0	0	0	0	0	0.116564	0	0	0	0	0	0	0	0	0	0	0	0.719298	0.349515	0	0	0	0	0	0	0	0	0	0	0	0	0	0	0	0	0.116152	0	0.772727	0	0	0.0745098	0	0	0	0
MER100	MER	0	0	0	0	0	0	0	0	0	0	0.925926	0	0	0	0	0	0.364486	0.294416	0	0	0	0	0	0	0.473684	0	0	0	0	0	0	0	0	0	0	0	0	0	0.0598911	0	0	0	0	0.0533333	0	0	0	0
MER102	MER	0.394286	0	0	0	0	0.159574	0	0	0.411043	0	0	0	0	0	0	0	0	0	0	0	0	0	0	0	0	0	0	0	0	0	0	0	0	0	0	0	0	0	0	0	0	0	0	0.0454902	0	0	0	0
MER104	MER	0	0	0	0	0	0	0	0	0	0	0	0	0	0	0	0	0	0	0	0	0	0	0.361582	0	0	0	0	0	0	0	0	0	0	0	0	0	0	0	0.0635209	0	0	0	0	0.0243137	0	0.428571	0.0733083	0
APD58	APD	0.411429	0	0	0.326797	0	0	0	0.323232	0	0	0	0	0	0	0	0	0.327103	0.263959	0	0.386076	0	0.563107	0	0	0	0	0	0.192893	0	0	0	0	0	0	0	0	0	0	0	0	0	0	0	0.0745098	0	0	0	0.167347
APD59	APD	0	0	0	0	0	0	0	0	0.147239	0	0	0.645161	0.44	0	0	0	0.607477	0	0	0.196203	0.912281	0.208738	0.564972	0	0	0.397059	0	0	0	0.215569	0.155378	0	0.373333	0	0	0	0	0	0.0725953	0.2	0	0	0.614173	0.218824	0	0	0.663534	0.126531
APD60	APD	0.12	0	0.915493	0	0	0	0	0	0.131902	0.438017	0	1	0	0	0.8	0	0	0	0	0.386076	0	0	0.564972	0	0	0	0	0	0	0	0	0	0.444444	0	0.292135	0	0	1	0	0	0	0.18595	0	0.0258824	0	0	0	0.159184
APD61	APD	0.0914286	0	0	0	0	0	0	0	0	0	0	0	0	0	0	0	0	0	0	0	0	0	0	0	0.432749	0	0	0	0	0	0	0	0	0	0.275281	0	0.787879	0	0.399274	0	0	0	0.322835	0	0	0	0.195489	0.163265
APD62	APD	0	0	0	0	0	0.239362	0	0	0	0	0	0	0	0	0	0	0	0	0	0	0	0	0	0	0.602339	0	0	0	0	0	0	0.269231	0	0	0.292135	0.270115	0	0	0.132486	0	0	0.235537	0	0.246275	0	0	0.776316	0
APD63	APD	0.2	0	0	0	0.585859	0	0.836066	0	0	0.190083	0	0	0	0	0	0.22093	0	0.517766	0	0	0	0	0	0	0.637427	0	0	0	0	0	0	0.302198	0	0	0.174157	0	0	0	0.255898	0	0	0	0.96063	0.0760784	1	0	0.396617	0.322449
APD64	APD	0.102857	0	0	0	0	0.989362	0	0	0	0	0	0	0	0	0	0	0	0	0	0	0	0	0.169492	0	0.304094	0	0	0	0.397959	0	0	0.164835	0	0	0	0	0	0	0.482759	0	0	0	0	0.103529	0	0	0.0582707	0
APD65	APD	0.368571	0	0.56338	0	0	0	0	0	0	0	0	0	0	0	0	0	0	0	0.262712	0	0	0	0	0	0	0	0	0	0	0	0	0	0	0.392857	0	0	0	0	0	0	0	0	0	0.102745	0	0.285714	0.221805	0
APD66	APD	0	0	0	0	0	0.356383	0	0	0	0	0	0.725806	0	0	0	0	0	0	0	0	0	0	0.372881	0	0	0	0.107143	0.228426	0	0	0	0	0	0	0.365169	0	0	0	0	0	0	0	0.614173	0.0486275	0	0	0.227444	0
APD67	APD	0.222857	0	0	0	0	0	0	0	0.104294	0	0	0	1	0	0	0.325581	0.607477	0	0	0	0	0	0.689266	0	0	0	0	0	0	0	0.159363	0	0	0	0.258427	0	0	0	0.076225	0.162162	0	0.157025	0	0.311373	0	0.57764	0.31015	0.163265
APD68	APD	0.485714	0	0	0	0.545455	0	0	0	0	0	0	0	0	0	0	0	0	0.274112	0	0	0	0.174757	0.19774	0	0	0.220588	0	0.370558	0	0	0.203187	0.450549	0.195556	0	0.331461	0	0	0	0.353902	0	0	0.194215	0	0.256471	0	0.242236	0.522556	0.126531
APD69	APD	0.125714	0	0	0	0	0.632979	0	0	0	0	0	0	0	0	0.96	0	0	0	0	0.303797	0	0	0	0	0	0	0.220238	0.431472	0	0	0.270916	0	0	0	0	0	0	0	0.177858	0.178378	0	0.475207	0.614173	0.0235294	1	0	0	0.567347
APD106	APD	0	0	0.549296	0.45098	0	0	0	0	0	0.367769	0	0	0	0	0	0	0.841121	0	0	0	0	0	0	0	0	0	0	0	0	0	0	0	0.337778	0	0.235955	0	0	0	0	0.227027	1	0	0	0.100392	0	0	0.12594	0.212245
APD107	APD	0.814286	0	0	0.294118	0	0.239362	0	0.494949	0	0	0	0	0	0	0	0	0	0	0	0.259494	0	0	0.169492	0	0	0.264706	0.202381	0	0	0.706587	0.23506	0	0.466667	0	0	0	0	0	0.119782	0	0	0.123967	0.614173	0.0541176	0	0	0	0
APD110	APD	0.125714	0	0	0	0	0.632979	0	0	0	0	0	0	0	0	0.96	0	0	0	0	0.303797	0	0	0	0.460526	0	0	0.220238	0.431472	0	0	0.270916	0	0	0	0	0	0	0	0.177858	0.178378	0	0.475207	0.614173	0.0235294	1	0	0	0.567347
APD112	APD	0	0.744186	0	0	0.363636	0	0	0.939394	0.423313	0	0	0	0	0	0.96	0	0	0	0	0	0	0	0	0	0	0	0.232143	0.243655	0	0	0	0	0	0	0	0	0	0	0	0	0	0	0.598425	0.236078	0	0.447205	0	0.163265
APD114	APD	0.225714	0	0.56338	0	0.333333	0	0.508197	0.767677	0	0.27686	0	0	0	0	0	0.604651	0	0	0.652542	0	0.824561	0	0.288136	0	0	0	0	0	0	0	0.163347	0.285714	0	0	0	0	0	0	0.208711	0.172973	0	0.5	0.614173	0.0423529	0	0	0.150376	0.159184
APD115	APD	0.102857	0	0	0	0	0.989362	0	0	0	0	0	0	0	0	0	0	0	0	0	0	0	0	0.169492	0	0.304094	0	0	0	0.397959	0	0	0.164835	0	0	0	0	0	0	0.482759	0	0	0	0	0.103529	0	0	0.0582707	0
APD48	APD	0.325714	0	0	0	0	0	0	0	0	0	0	0	0	0	0.98	0	0	0	0.483051	0	0	0	0	0	0	0	0.261905	0	0	0	0	0	0.746667	0	0	0	0	0	0.0562613	0	0	0	0	0.294118	0	0	0.0676692	0
APD49	APD	0	0	0	0	0	0	0	0	0.122699	0.326446	0	0	0	0	0	0	0	0	0	0	0	0	0	0	0	0	0.184524	0	0.44898	0	0.12749	0	0	0	0	0	0	0	0.119782	0	0	0	0	0.0345098	0	0	0.0695489	0
APD50	APD	0.0914286	0	0	0	0.333333	0	0	0	0	0.471074	0	0	0	0	0	0.290698	0	0	0	0	0.824561	0	0.621469	0	0.356725	0	0	0	0	0	0.167331	0	0.146667	0	0	0	0	0	0.0998185	0	0	0	0	0.148235	0	0	0.154135	0
APD51	APD	0	0	0	0.326797	0	0	0	0	0.156442	0.458678	0	0	0	0	0	0	0	0.182741	0	0	0	0.475728	0	0	0	0	0	0	0	0	0.123506	0	0.515556	0	0	0	0	0	0.306715	0	0	0	0	0.110588	0	0	0.129699	0
APD52	APD	0	0	0	0	0	0	0	0	0	0.144628	0	0	0	0	0	0	0	0	0	0	0	0	0	0	0.239766	0	0	0	0	0.227545	0	0.307692	0.173333	0	0	0	0	0	0.141561	0	0	0	0	0.101176	0	0	0	0
APD53	APD	0	0	0	0.666667	0	0	0	0	0	0	0	0	0	0	0	0	0	0	0	0	0	0	0	0	0	0	0	0	0	0	0	0	0	0	0	0	0	0	0	0	0	0	0	0	0	0	0.0582707	0.228571
APD54	APD	0.614286	0	0	0.594771	0	0.255319	0	0.565657	0	0.144628	0	0	0.4	0	0	0.69186	0	0	0	0.259494	0	0	0	0	0.421053	0	0.232143	0	0	0	0	0	0	0.892857	0	0	0	0	0	0.232432	0	0	0.535433	0.141176	1	0	0.129699	0.273469
APD55	APD	0	0	0	0.267974	0	0	0	0	0.180982	0	0	0	0	0	0	0	0	0	0.855932	0	0	0	0	0	0.239766	0	0	0	0	0	0	0.307692	0.146667	0.464286	0.280899	0	0	0	0	0	0	0	0.535433	0.173333	0	0	0.154135	0.134694
APD56	APD	0.157143	0	0	0	0	0	0	0	0	0.144628	0	0	0	0	0	0	0	0	0	0	0	0	0.412429	0	0	0.519608	0	0.177665	0	0	0	0	0.315556	0	0	0	0	0	0	0.227027	0	0	0	0.101176	0	0	0.24812	0
APD57	APD	0	0	0	0	0	0	0	0	0.371166	0.256198	0	0	0	0	0	0.290698	0.728972	0	0.483051	0	0	0.203883	0	0	0	0	0	0.370558	0	0	0	0	0.311111	0	0	0	0	0	0	0	0	0	0.535433	0.0588235	0	0	0.359023	0
APD44	APD	0.0942857	0	0.535211	0	0	0.601064	0	0	0	0.367769	0	0	0.853333	0	0	0.523256	0	0	0	0	0	0	0.186441	0	0.97076	0	0	0	0	0.0898204	0	0.346154	0.448889	0	0	0	0.909091	0	0	0.178378	0	0	0	0.103529	0	0	0	0
APD45	APD	0.345714	0.953488	0	0	0	0	1	0	0.174847	0.739669	0	0	0	0	0	0	0	0	0	0	0	0	0.186441	0.447368	0.403509	0.176471	0	0	0	1	0.354582	0	0.324444	0	0.292135	0	0	0	0.341198	0.340541	0	0.252066	0	0.0533333	0	0	0	0.163265
APD46	APD	0.202857	0	0	0	0.353535	0.31383	0	0	0	0	0	0	0.546667	0	0.92	0	0	0	0	0.183544	0	0	0.271186	0	0	0	0	0	0	0	0	0	0	0	0	0	0	0	0.549909	0.264865	0	0.421488	0	0.134118	0	0	0	0
APD47	APD	0	0	1	0	0	0	0	0	0	0	0.703704	0	0	0	0	0.302326	0	0	0	0	0	0.31068	0	0.394737	0	0	0	0	0	0	0	0.461538	0	0	0.174157	0	0	0	0.341198	0.167568	0	0.256198	0.244094	0.119216	0	0	0	0.689796
APD18	APD	0	0	0.56338	0.215686	0	0.175532	0	0	0.150307	0.355372	0	0.790323	0	0	0	0	0	0	0	0	0.807018	0.330097	0.536723	0	0.187135	0	0	0.152284	0	0	0	0	0	0	0	0	0	0	0.0635209	0.308108	0	0	0	0.0305882	0	0	0.0845865	0.591837
APD19	APD	0.34	0	0	0	0	0.281915	0	0	0.190184	0.330579	0	0	0	0	0	0	0	0	0	0	0	0	0	0	0	0	0	0	0	0	0	0	0	0	0	0	0	0	0	0	0	0	0	0.175686	1	0	0	0.212245
APD20	APD	0	0	0	0.320261	0	0.25	0	0.363636	0	0	0	0	0	0	0	0	0	0	0	0	0	0	0.542373	0.434211	0	0.612745	0.232143	0	0	0	0	0	0	0	0	0	0	1	0	0	0	0	0.614173	0.197647	0	0.248447	0.663534	0
APD21	APD	0	0	0	0	0.343434	0	0	0	0.48773	0	0	0	0	0.858491	0	0	0	0	0	0	0	0.199029	0.536723	0	0	0	0	0.177665	0	0	0.139442	0.423077	0	0	0.280899	0	0	0	0	0	0	0.161157	0	0.127059	0	0	0.169173	0.126531
APD22	APD	0.228571	0	0.647887	0.313725	0	0.515957	0	0.454545	0	0	0	0	0	0	0	0	0	0	0	0	0	0	0	0	0	0	0	0	0	0	0.215139	0	0.302222	0	0	0	0	0	0.139746	0.2	0	0	0	0	0	0	0	0
APD23	APD	0.0914286	0	0	0	0	0	0	0	0	0.132231	0	0	0	0	0	0	0	0.395939	0	0	0	0	0	0	0	0	0	0	0	0	0	0	0	0	0.235955	0	0	0.7125	0	0	0	0	0	0.303529	0	0	0.101504	0.555102
APD24	APD	0.117143	0	0.929577	0	0.464646	0	0	0	0	0	0	0	0	0	0	0	0	0	0	0	0	0.31068	0	0	0	0	0	0.152284	0	0	0.12749	0.252747	0.151111	0	0.252809	0	0	0	0.145191	0.47027	0	0.252066	0.614173	0	0	0	0	0
APD25	APD	0.188571	0	0	0	0	0	0	0	0	0.14876	0	0	0	0	0	0	0	0.309645	0	0.322785	0	0.242718	0	0	0.239766	0	0	0	0	0	0	0	0	0	0.219101	0.741379	0	0	0.112523	0	0	0	0.614173	0.14902	0	0	0	0
APD26	APD	0.0885714	0	0	0	0	0.590426	0.557377	0	0.171779	0	0	0	0	0.490566	0	0	0	0	0	0.322785	0.561404	0.218447	0.20339	0	0.216374	0.215686	0	0	0	0	0	0.164835	0.431111	0	0.258427	0	0	0	0.0671506	0	0	0.57438	0	0.0752941	0	0	0.229323	0
APD27	APD	0	0	0	0.0980392	0	0.175532	0.557377	0	0	0	0	0	0	0	0	0	0	0	0	0	0.596491	0.257282	0.175141	0	0	0	0	0	0.581633	0.401198	0	0	0	0	0.191011	0	0	1	0.15608	0	0	0	0	0.0462745	0	0.757764	0.150376	0
APD28	APD	0	0	0	0.313725	0	0.303191	0.540984	0	0	0.285124	0	0	0	0	0	0.238372	0	0.42132	0	0	0	0	0	0	0	0	0	0	0	0	0	0.230769	0	0	0	0	0	0	0.0689655	0.281081	0	0.144628	0	0.123137	0	0	0.208647	0
APD29	APD	0	0	0	0	0	0	0	0	0	0.442149	0	0	0	0	0	0	0	0.309645	0	0	0	0	0.514124	0	0	0.220588	0.261905	0	0.336735	0	0	0.197802	0	0	0.264045	0	0	0.9125	0	0	0	0.524793	0	0	0	0	0.338346	0
APD30	APD	0.0942857	0	0	0	0	0	0	0	0	0.177686	0	0	0	0	0	0	0	0	0	0	0.684211	0	0.841808	0	0	0	0.214286	0	0	0	0	0	0.448889	0	0	0	0	0	0.147005	0	0	0	0	0	0	0	0.0657895	0.297959
APD31	APD	0	0	0	0	0	0.87766	0	0	0.453988	0.194215	0	0	0	0	0	0	0	0.309645	0	0.708861	0	0	0.276836	0	0	0	0	0	0	0	0	0.241758	0	0	0.280899	0	0	0	0	0.308108	0	0	0	0.153725	0	0	0.223684	0
APD32	APD	0.662857	0	0	0.751634	0	0	0	0	0	0.330579	0	0	0	0.462264	0	0	0	0	0	0	0	0	0.672316	0	0	0	0.220238	0	0	0	0	0.274725	0.311111	0.526786	0	0.632184	0	0	0.105263	0	0	0.231405	0	0	1	0	0.302632	0.293878
APD33	APD	0	0	0	0	0	0	0	0	0	0	0	0	0	0	0	0.325581	0	0	0	0	0	0	0	0	0	0	0	0	0	0	0	0.269231	0	0	0	0.609195	0.848485	0	0.170599	0	0	0	0	0.0290196	0	0.26087	0.445489	0.155102
APD34	APD	0	0.953488	0.422535	0	0	0	0	0	0	0	0	0	0	0	0	0	0	0.126904	0	0	0	0	0.384181	0	0	0	0	0	0.540816	0	0.581673	0	0.133333	0	0.168539	0	0	0	0	0	0	0	0	0	0	0	0.150376	0
APD35	APD	0.157143	0	0	0	0	0	0	0	0	0.14876	0	0	0	0	0	0	0.841121	0	0	0	0	0	0	0	0	0.210784	0.571429	0.461929	0	0	0	0	0	0	0	0	0	0	0	0.275676	0	0	0.582677	0.202353	0	0.242236	0.31391	0.302041
APD36	APD	0	0	0	0.27451	0	0.345745	0	0.454545	0.0920245	0.334711	0	0	0	0	0	0.744186	0	0.269036	0	0	0	0.218447	0	0	0.304094	0.196078	0	0.152284	0	0	0.418327	0	0	0	0	0	0	0	0.266788	0	0	0.752066	0.212598	0.0815686	0	0	0.0582707	0.212245
APD37	APD	0.148571	0	0	0	0	0.494681	0	0	0	0	1	0	0	0.641509	0	0	0	0	0	0	0	0.140777	0	0	0.356725	0	0	0	0	0	0.681275	0.142857	0	0	0.280899	0	0	0	0.239564	0	0	0.524793	0	0.067451	0	0.440994	0.385338	0
APD38	APD	0.0828571	0	0	0	0	0.319149	0	0	0	0.14876	0	0	0	0	0	0.226744	0	0	0	0	0	0	0.175141	0	0.532164	0	0	0	0	0	0	0	0	0	0.230337	0	0	0	0.197822	0	0	0	0	0	0	0	0	0.208163
APD39	APD	0	0	0	0	0	0	0	0	0.527607	0.157025	0	0	0	0	0	0	0	0	0	0	0	0	0	0	0.216374	0.215686	0	0	0	0	0.119522	0	0.182222	0.401786	0	0	0	0	0.366606	0	0.818182	0	0	0.0337255	0	0	0.345865	0.497959
APD40	APD	0.334286	0	0.943662	0	0	0.191489	0	0.313131	0	0	0	0.66129	0	0	0	0	0	0	0.29661	0	0	0	0.310734	0	0.327485	0	0	0.152284	0	0	0.139442	0	0.284444	0	0.348315	0.247126	0	0	0.174229	0	1	0	0	0.092549	0	0	0	0.220408
APD41	APD	0.205714	0	0	0	0	0	0	0	0	0	0	0	0	0	0	0.436047	0	0	0.483051	0	0	0.364078	0.858757	0	0.210526	0	0	0	0	0	0.239044	0	0	0	0.303371	0	0	0.8625	0.0635209	0	0	0	0.614173	0	0	0.198758	0	0
APD42	APD	0	0	0	0	0	0.175532	0	0	0.334356	0	0	0	0	0	0	0	0	0	0	0	0	0	0	0	0	0	0	0.152284	0	0	0.302789	0	0	0	0	0	0	0	0	0	0	0	0	0.0705882	0	0	0.156015	0.510204
APD43	APD	0	0	0	0	0	0	0	0	0.334356	0	0	0	0	0	0	0	0.841121	0	0	0	0	0	0	0	0	0	0	0.441624	0	0.329341	0	0	0	0	0	0	0	0	0.0871143	0	0	0	0	0.025098	0	0	0.240602	0.126531
APD101	APD	0	0	0	0	0	0	0	0	0	0	0	0	0	0	0	0	0	0	0	0.322785	0.561404	0.179612	0	0	0	0	0	0	0	0	0	0.197802	0	0	0	0	0	0	0	0.135135	0	0	0	0.16	0	0	0.140977	0.118367
APD103	APD	0	0	0	0	0	0	0	0	0	0	0	0	0	0.556604	0	0	0	0	0	0	0	0	0	0	0	0	0	0	0	0	0	0	0	0	0	0	0	0	0	0.308108	0	0	0	0	0	0	0	0
APD1	APD	0.128571	0	0	0	0.565657	0	0	0	0.337423	0.144628	0	0	0.813333	0	0	0	0	0	0	0.5	0	0.257282	0	0	0	0	0	0	0	0	0.414343	0.208791	0.146667	0	0	0	0	0	0.0689655	0	0	0.285124	0.614173	0.12549	0	0	0.150376	0
APD2	APD	0.111429	0	0	0	0	0.56383	0	0	0	0.855372	0	0	0	0	0	0.337209	0	0	0	0	0	0.213592	0.858757	0	0	0	0.202381	0	0	0	0.442231	0	0	0.339286	0	0	0	0	0.172414	0.259459	0	0.190083	0	0.0431373	0	0	0.101504	0
APD3	APD	0.414286	0.837209	0	0	0	0	0	0	0	0	0	0.790323	0	0	0	0	0	0	0	0.398734	0	0	0.423729	0	0	0	0	0	0	0	0	0	0	0	0	0.41954	0	0	0.424682	0	0	0.590909	0.614173	0.0901961	0	0	0	0
APD4	APD	0.217143	0	0	0	0.333333	0.515957	0	0.454545	0.104294	0	0	0.564516	0	0	0	0	0	0	0	0	0	0.145631	0.186441	0	0.134503	0	0	0	0	0	0	0	0	0	0	0	0	0	0.145191	0	0	0	0	0.0407843	0	0	0.37782	0.17551
APD5	APD	0.485714	0	0	0	0.707071	0	0	0	0	0	0	0	0	0	0	0.215116	0.841121	0	0	0	0	0	0.491525	0	0.216374	0	0	0	0	0	0	0	0	0	0	0	0	0	0	0	0	0.165289	0	0.0368627	0	0	0.101504	0
APD6	APD	0.325714	0	0.732394	0	0.323232	0	0	0	0.337423	0	0	0	0	0	0	0.465116	0	0	0	0	0.649123	0	0.830508	0	0	0	0.434524	0.177665	0	0	0.139442	0	0	0	0	0.988506	0.878788	0	0	0	0.818182	0.190083	0.314961	0.0235294	0	0	0.0676692	0.534694
APD7	APD	0	0	0	0	0	0	0	0	0	0.528926	0	0	0	0	0	0	0	0	0	0	0	0	0	0	0	0.176471	0	0	0	0	0	0.362637	0	0	0	0	0	0	0.214156	0	0	0.752066	0	0	0	0	0.150376	0
APD8	APD	0.285714	0	0.507042	0	0.323232	0.404255	0	0	0.217791	0	0	0	0.56	0	0.98	0	0.485981	0.187817	0	0	0	0.475728	0.259887	0	0	0	0	0	0	0	0	0.120879	0	0.285714	0.292135	0	0	0	0	0	0	0	0	0.538039	0	0	0.0676692	0.236735
APD9	APD	0	0	0	0	0	0	0	0.323232	0	0.516529	0	0	0	0	0	0.453488	0.514019	0	0	0	0	0	0	0	0.181287	0.460784	0	0	0	0.94012	0	0	0	0	0.859551	0	0	0	0.22686	0.162162	0	0	0	0.0541176	0	0.434783	0.278195	0
APD10	APD	0	0	0	0	0.343434	0	0	0	0.432515	0	0	0	0.4	0	0	0	0.439252	0	0.737288	0	0	0	0	0	0	0	0.410714	0	0	0	0	0.164835	0	0	0.292135	0.344828	0	0	0	0	0	0.194215	0	0.101176	0	0.229814	0	0.126531
APD11	APD	0.394286	0	0	0	0	0.425532	0	0	0	0	0	0	0	0	0	0.523256	0	0	0	0	0.54386	0	0.677966	0	0	0	0	0	0	0	0.171315	0	0	0	0	0.206897	0	0	0.23049	0	0	0	0	0	0	0	0.150376	0
APD12	APD	0.105714	0	0	0	0.363636	0.244681	0	0	0	0.392562	0	0	0	0	0	0	0	0	0	0.28481	0	0	0	0	0	0	0.369048	0	0.428571	0.341317	0	0.186813	0	0	0	0	0	0	0.134301	0	0	0	0.244094	0	0	0	0.107143	0.604082
APD13	APD	0.0857143	0.953488	0	0	0.505051	0.388298	0	0.757576	0	0	0	0	0.44	0	0	0	0	0	0.644068	0	0.912281	0.174757	0.19774	0	0.532164	0	0	0.319797	0	0	0	0.269231	0.391111	0.392857	0	0	0	0	0.511797	0.448649	0	0.661157	0	0.167059	0	0.341615	0.197368	0
APD14	APD	0	0	0	0	0	0.957447	0	0	0.107362	0	0	0	0.573333	0	0	0.75	0	0	0	0	0	0	0	0	0	0	0	0	0	0	0.167331	0	0.146667	0	0	0	0	0	0.259528	0	0	0	0.23622	0.0909804	0	0	0.300752	0
APD15	APD	0	0	0	0.202614	0	0	0	0	0	0.338843	0	0	0	0	0	0.401163	0	0.350254	0.389831	0.791139	0.912281	0	0	0	0	0.931373	0.85119	0	0	0	0	0	0.386667	0.633929	0.292135	0.316092	0	0	0.188748	0	0	0	0	0	0	0.459627	0.0714286	0.22449
APD16	APD	0.111429	0	0	0.522876	0	0	0	0	0	0	0	0	0	0	0	0.296512	0	0	0	0	0.438596	0.150485	0.293785	0	0	0	0	0	0	0	0.215139	0	0	0	0.185393	0	0	0	0.101633	0.167568	0	0	0	0.0894118	0	0	0	0
APD17	APD	0	0	0	0.496732	0.363636	0	0	0	0.116564	0	0	0.564516	0.706667	0	0	0	0	0	0	0.936709	0	0.213592	0.858757	0	0	0	0.261905	0	0	0	0	0	0.155556	0	0	0	0	0.3875	0.172414	0.183784	0	0	0	0.126275	0	1	0.298872	0
APD94	APD	0.657143	0	0	0	0	0	0	0	0.116564	0.322314	0	0.564516	0	0	0	0.744186	0.728972	0	0	0.664557	0.912281	0	0	0	0	0	0	0	0	0	0	0	0	0	0	0	0	0.975	0.199637	0	0	0	0.322835	0.16549	0	0	0.206767	0.4
APD95	APD	0.122857	0	0	0	0	0	0	0	0	0.301653	0	0	0	0	0	0.837209	0	0	0	0	0	0	0.717514	0	0	0	0.208333	0	0	0.335329	0	0.406593	0	0	0	0	0.469697	0	0	0	0	0.123967	0	0.0752941	0	0	0.161654	0.244898
APD96	APD	0	0	0.915493	0	0	0	0	0	0	0	0	0.790323	0	0	0	0	0	0	0	0	0	0	0	0.657895	0	0.166667	0	0	0	0	0	0.32967	0	0	0	0	0	0.7875	0.254083	0	0	0	0	0.218824	0	0.732919	0.056391	0.159184
APD97	APD	0.122857	0	0	0	0	0.425532	0	0	0	0.140496	0	0	0	0	0	0	0	0	0	0	0	0	0	0.605263	0	0	0	0.284264	0	0	0.119522	0	0	0	0	0.293103	0	0	0.319419	0	0	0	0	0.192157	0	0	0.140977	0.289796
APD98	APD	0	0	0	0	0	0	0	0	0	0	0	0	0	0	0	0	0	0.15736	0	0	0	0	0.378531	0	0	0.397059	0	0	0	0	0	0	0	0	0	0	0.378788	0	0	0	0	0.161157	0.338583	0.197647	1	0	0	0.171429
APD99	APD	0	0	0	0	0	0	0	0	0	0	0	0	0	0	0	0	0	0	0.737288	0.322785	0	0.199029	0	0	0	0.691176	0	0	0	0	0	0	0	0	0.258427	0.413793	0	0	0.137931	0	0	0	0.905512	0	0	0	0	0
APD100	APD	0.0857143	0	0	0	0.343434	0	0	0	0	0	0	0	0	0	0	0	0	0	0	1	0.561404	0.635922	0	0	0	0.431373	0	0	0	0	0	0.197802	0.222222	0	0.280899	0	0	0.65	0	0	0	0	0	0.0941176	0	0	0.0676692	0
APD70	APD	0	0	0	0.313725	0	0	0	0	0.104294	0.867769	0	0	0.853333	0	0	0.465116	0.551402	0	0	0.468354	0	0	0	0	0	1	0	0.22335	0	0	0	0	0	0	0	0	0	0	0.197822	0	0	0.235537	0	0.0643137	0	0.192547	0	0.816327
APD71	APD	0.142857	0	0	0.823529	0.363636	0	0	0	0	0.309917	0	0	0	0	0	0	0	0	0	0	0	0.291262	0	0	0	0	0	0	0.336735	0.39521	0.74502	0	0	0	0	0	0	0	0.179673	0.205405	0	0	0	0.173333	1	0	0.0582707	0.865306
APD72	APD	0	0	0	0.294118	0	0	0	0.505051	0.386503	0.471074	0	0	0	0	0	0	0	0	0.305085	0	0.964912	0	0	0	0	0.186275	0.315476	0	0	0	0	0.148352	0	0	0	0	0	0	0	0	0	0.615702	0	0.0721569	0	0	0.330827	0.179592
APD73	APD	0.0828571	0	0	0.261438	0	0.728723	0	0	0.334356	0	0	0	0	0	0	0.703488	0	0.152284	0	0	0	0	0.372881	0	0	0.367647	0	0.203046	0	0	0	0	0	0	0.219101	0	0	0	0.631579	0	0	0	0	0.04	0	0	0.178571	0.244898
APD74	APD	0	0	0	0.444444	0.383838	0	0	0	0.41411	0.132231	0	0	0	0	0	0	0	0	0.855932	0	0.912281	0	0.519774	0	0	0	0	0.477157	0	0	0	0.192308	0.213333	0	0	0	0	0	0	0	0	0.285124	0.614173	0.353725	0	0	0.221805	0
APD75	APD	0.24	0	0	0	0	0.228723	0	0	0	0.152893	0	0	0	0	0	0	0	0	0.262712	0	0	0	0	0	0.210526	0	0	0	0	0.742515	0	0.906593	0	0	0	0	0	0	0.0798548	0	0	0	0	0.04	0	0	0.163534	0.155102
APD76	APD	0.377143	0	0	0	0	0	0	0	0	0	0	0	0	0	0	0	0	0	0	0.132911	0.912281	0	0.288136	0	0.315789	0	0.85119	0	0	0	0	0	0	0.276786	0	0	0	0	0.277677	0.243243	0	0	0	0.28549	0	0	0.056391	0.412245
APD77	APD	0.0885714	0	0	0	0.333333	0	0	0.383838	0.395706	0	0	0	0	0	0	0	0	0	0	0	0	0	0	0.657895	0	0	0	0	0.540816	0	0	0	0	0	0	0	0	0	0	0	0	0.202479	0	0.127843	0	0	0.268797	0
APD78	APD	0.1	0	0	0	0.676768	0	0	0	0	0	0	0	0	0.45283	0	0	0	0	0	0	0	0	0	0	0.444444	0.220588	0	0	0.367347	0.538922	0	0.175824	0	0	0	0	0	0	0.264973	0.178378	0	0	0.377953	0.0603922	0	0	0.180451	0.122449
APD79	APD	0.265714	0	0	0	0.343434	0	0	0	0.0920245	0	0	0	0	0	0	0.180233	0	0.51269	0	0	0	0	0	0	0	0	0	0.203046	0	0	0	0	0	0	0.337079	0.385057	0	0	0.147005	0	0	0	0	0.28	0	0.242236	0	0.257143
APD80	APD	0.211429	0.744186	0	0	0	0	0	0	0	0	0.574074	0	0	0	0	0	0	0	0.288136	0.620253	0	0	0.435028	0	0.327485	0	0.154762	0.172589	0.367347	0	0.605578	0.291209	0	0	0.292135	0	0	0	0.23775	0	0	0.152893	0.96063	0.0603922	0	0	0.411654	0
APD81	APD	0	0	0.56338	0	0.343434	0	0	0	0.230061	0	0	0	0	0	0	0	0.925234	0	0	0	0	0	0	0	0	0	0	0.284264	0	0	0	0.21978	0.213333	0	0	0	0	0	0.381125	0	0	0	0	0.240784	1	0	0	0.15102
APD82	APD	0	0	0	0	0.757576	0.25	0	0.838384	0.211656	0	0	0	0.853333	0	0	0	0	0	0	0.240506	0	0	0	0	0	0	0	0	0	0	0	0	0.133333	0	0	0	0	0	0.174229	0	0	0	0	0.12549	0	0	0	0
APD83	APD	0	0	0	0.267974	0	0	0	0	0	0.140496	0	0	0	0	0	0	0	0.406091	0	0	0	0.179612	0	0	0	0	0.85119	0.477157	0	0	0.123506	0	0	0	0.269663	0	0	0	0.185118	0	0	0.140496	0	0.186667	0	0	0.434211	0
APD84	APD	0.162857	0	0	0	0	0	0	0	0.564417	0	1	0	0	0	0	0	0	0	0	0	0.859649	0.34466	0.169492	0	0.216374	0	0.625	0.492386	0	0	0	0.197802	0.155556	0	0	0.229885	0	0	0	0	0	0	0	0	0	0	0	0.167347
APD85	APD	0	0	0	0	0	0.308511	0.704918	0	0	0	0	0	0	0	0	0.523256	0	0	0.415254	0.272152	0.719298	0	0.214689	0	0	0.171569	0	0	0	0	0.223108	0.17033	0	0	0	0	0	0	0.0707804	0.497297	0	0	0.535433	0.0917647	1	0	0.577068	0.35102
APD86	APD	0.188571	0	0	0	0	0	0	0.525253	0.291411	0.227273	0	0	0	0	0	0	0	0	0	0.240506	0	0.213592	0.536723	0	0	0	0	0	0	0	0	0.450549	0	0	0.269663	0	0	0	0.197822	0	0	0.161157	0	0	0	0	0.0883459	0
APD87	APD	0.334286	0	0	0.490196	0	0	0	0	0.095092	0	0	1	0	0	0	0.174419	0	0	0	0.202532	0	0	0	0.776316	0	0.343137	0	0	0	0	0	0	0	0	0.258427	0	0	0	0.259528	0	0	0.161157	0	0.134118	0	0	0.327068	0.122449
APD88	APD	0.225714	0	0.943662	0	0.343434	0	0	0	0.128834	0	0	0	0	0	0.8	0	0	0	0	0	0	0.31068	0	0	0	0.47549	0.333333	0	0	0	0.167331	0	0	0	0	0	0	0	0.471869	0	0	0	0.275591	0	0	0	0	0
APD89	APD	0.34	0	0	0	0	0.281915	0	0	0.190184	0.330579	0	0	0	0	0	0	0	0	0	0	0	0	0	0	0	0	0	0	0	0	0	0	0	0	0	0	0	0	0	0	0	0	0	0.175686	1	0	0	0.212245
APD90	APD	0	0	0	0	0	0.180851	0	0	0	0	0	0	0	0	0	0	0	0.187817	0	0	0.631579	0.150485	0	0.447368	0.614035	0	0	0.28934	0.326531	0.652695	0	0	0	0	0	0	0	0.975	0	0	0	0	0	0.216471	0	0.229814	0.0864662	0.804082
APD91	APD	0.191429	0	0	0	0	0	0	0.59596	0	0	0	0	0	0	0	0	0	0	0.474576	0	0	0	0	0	0.356725	0	0	0	0	0	0.119522	0	0	0	0	0	0.651515	0	0.128857	0	0.727273	0	0	0.142745	0	0	0.056391	0.502041
APD92	APD	0	0	0	0	0	0	0.704918	0	0	0.165289	0	0	0	0	0	0	0	0	0	0	0	0	0	0	0.216374	0	0.660714	0	0	0	0	0.181319	0	0	0	0	0	0	0.264973	0.448649	0	0.438017	0.535433	0	0	0	0.206767	0.0979592
APD93	APD	0.408571	0	0	0	0	0.191489	0	0	0	0.22314	0	0	0.613333	0	0	0	0	0	0	0	0	0.660194	0	0	0.356725	0	0	0	0	0	0	0	0.373333	0	0	0	0	0	0.355717	0	0	0.169421	0	0.0784314	0	0	0.454887	0
APM15	APM	0	0	0	0	0	0	0	0	0	0	0	0	0	0	0	0	0	0	0	0	0	0	0.355932	0	0	0	0	0	0	0.754491	0	0.56044	0	0.375	0	0	0	0	0	0	0	0	0.283465	0	0	0	0.0789474	0
APM16	APM	0.794286	0	0	0	0	0	0	0	0	0	1	0	0	0	0	0	0	0.22335	0	0	0	0	0	0	0.274854	0	0	0	0	0	0	0.60989	0	0	0	0	0	0	0	0	0	0	0	0.0690196	0	0	0.075188	0
APM17	APM	0	0	0	0	0	0	0	0	0	0.272727	0.981481	0	0	0	0	0	0	0	0	0	0	0	0	0	0	0	0	0	0	0	0	0.307692	0.435556	0	0	0	0	0	0	0	0	0	0	0	0	0	0.366541	0
APM18	APM	0	0	0	0	0	0	0	0	0	0	0	0	0	0	0	0	0	0	0	0	0	0	0	0	0.216374	0	0	0	0	0	0.143426	0	0	0	0	0	0	0	0	0.178378	0	0	0.23622	0	0	0	0	0
APM19	APM	0.114286	0	0	0	0.454545	0.180851	0	0.474747	0	0	0	0	0	0	0	0	0.495327	0.324873	0	0	0	0	0	0	0	0	0	0	0	0	0	0	0	0	0	0	0	0	0	0	0	0	0	0	0	0	0	0
APM88	APM	0	0	0	0	0	0	0	0	0.233129	0	0	0	0	0	0	0	0	0	0	0	0	0	0	0	0	0	0	0	0	0	0	0	0	0	0	0	1	0	0.127042	0	0	0	0	0	0	0	0	0
APM89	APM	0.0885714	0	0	0	0	0.212766	0	0	0	0	0	0	0	0	0	0	0	0	0	0	0	0	0	0	0.251462	0	0	0	0	0	0	0	0	0	0	0	0	0	0	0	0	0	0	0	0	0	0	0
APM90	APM	0	0	0	0	0	0	0	0	0	0	0	0	0	0	0	0	0	0	0	0	0	0	0	0	0	0.25	0	0	0	0	0	0	0	0	0	0	0	0.5625	0	0	0	0.132231	0	0	0	0	0	0
APM91	APM	0	0	0	0	0	0	0	1	0	0.252066	0	0	0	0	0	0	0	0	0	0	0	0	0	0	0	0	0	0	0	0	0	0.164835	0	0	0	0	0	0	0	0	0	0	0	0.0345098	0	0	0	0
APM92	APM	0	0	0	0	0	0	0	0.383838	0	0	0	0	0	0	0	0	0	0	0	0	0	0	0	0	0	0	0	0	0	0.377246	0	0	0	0	0	0	0.454545	0	0.203267	0	0	0	0	0.36549	0	0	0.0883459	0
APM93	APM	0	0	0.647887	0	0	0	0	0	0	0	0	0	0	0	0	0	0	0	0.338983	0	0	0	0	0	0	0	0	0	0	0	0	0	0	0	0	0	0	0	0.0725953	0	0	0	0	0.0235294	0	0	0.129699	0.253061
APM94	APM	0	0	0.352113	0	0	0.25	0	0	0	0	0	0	0	0	0	0	0	0	0	0	0	0	0	0	0	0	0	0	0	0	0	0	0	0	0	0	0	0	0	0	0	0	0	0	0	0	0	0.134694
APM95	APM	0	0	0.647887	0	0.575758	0	0	0	0	0	0	0	0	0	0	0	0	0	0	0	0	0	0	0	0	0	0	0	0	0	0	0	0	0	0	0	0	0	0	0	0	0	0	0	0	0	0	0
APM96	APM	0	0	0	0	0	0	0	0	0	0	0	0	0	0	0	0	0	0	0	0	0	0	0	0	0.538012	0.348039	0	0	0	0	0	0	0	0	0	0	0	0	0	0	0	0	0	0.0258824	0	0	0.172932	0
APM97	APM	0	0	0.676056	0	0	0	0	0	0	0	0	0	0	0	0	0	0	0	0	0	0	0	0	0	0	0.27451	0	0	0	0	0	0	0	0	0	0	0	0	0	0	0	0.132231	0	0	0	0	0	0
APM48	APM	0	0	0	0	0	0	0	0	0.0981595	0	0	0	0	0	0	0	0	0	0	0	0	0	0	0	0	0	0	0.299492	0.653061	0	0.207171	0	0	0	0	0	0	0	0	0.259459	0	0.305785	0	0.0321569	0	0	0	0
APM49	APM	0	0	0	0	0	0	0	0	0	0	0	0	0	0	0	0	0	0.167513	0	0	0	0	0	0	0	0	0	0	0	0	0	0	0	0	0	0	0	0	0.0744102	0.172973	0	0	0	0.0415686	0	0	0.0582707	0
APM50	APM	0.131429	0.744186	0	0.405229	0	0	0	0	0	0	0	0	0	0	0	0	0	0	0	0	0	0	0	0	0	0	0	0	0	0	0.163347	0	0	0	0	0	0	0	0	0	0	0	0.314961	0.0282353	0	0	0	0
APM51	APM	0	0	0	0	0	0	0	0	0	0	0	0	0	0	0	0	0.401869	0	0	0	0	0.441748	0.124294	0	0.245614	0	0	0	0	0	0	0	0.302222	0	0	0	0	0	0	0	0	0	0	0	0	0	0	0
APM63	APM	0	0	0	0	0.59596	0	0	0	0	0	0	0	0	0	0	0	0	0	0	0	0	0	0	0	0	0	0	0	0	0	0	0	0	0	0	0	0	0	0	0	0	0	0	0.0658824	0	0.248447	0	0
APM38	APM	0	0	0	0	0	0	0	0	0	0	0	0	0	0	0	0	0	0	0	0	0.912281	0	0	0	0	0	0	0	0	0	0	0	0	0	0	0	0	0	0	0.502703	0	0	0	0.141961	0	0	0.144737	0
APM39	APM	0	0	0	0	0.323232	0	0	0	0	0	0	0	0	0	0	0	0	0	0	0	0	0.383495	0	0	0	0	0	0	0	0	0.227092	0	0	0	0	0	0	0	0	0	0	0	0.984252	0.102745	0	0	0	0
APM40	APM	0.145714	0	0	0	0	0	0	0	0	0	0	0	0	0	0	0	0	0.664975	0	0	0.807018	0.165049	0	0	0.187135	0	0	0	0	0	0	0	0	0	0	0	0	0.35	0	0.162162	0	0	0.244094	0	0	0.372671	0	0
APM41	APM	0	0	0	0	0	0	0	0	0	0	0	0	0	0	0	0	0	0	0.279661	0	0	0.747573	0	0	0	0	0	0	0	0	0	0	0	0	0	0	0	0	0	0	0	0	0.275591	0.0603922	0	0	0	0
APM42	APM	0.2	0	0	0	0	0	0	0	0	0	0	0	0	0	0	0	0	0	0	0	0	0	0	0	0	0	0	0	0	0	0	0	0	0	0	0	0	0	0.121597	0	0	0	0	0	0	0	0	0
APM43	APM	0	0	0	0	0	0	0	0	0	0	0	0	0	0.481132	0	0.523256	0	0	0	0	0	0.300971	0	0	0	0	0	0	0	0	0	0	0.182222	0	0	0	0	0	0.103448	0	0	0	0	0.0486275	0	0	0	0
APM44	APM	0	0	0	0	0	0	0	0.30303	0	0	0	0	0	0	0	0	0	0	0	0	0	0	0	0	0	0	0	0	0.397959	0	0	0	0	0.803571	0	0	0	0	0	0	0	0	0	0	0	0	0.291353	0
APM45	APM	0	0	0	0	0.777778	0	0	0	0	0	0	0	0	0	0	0	0	0	0	0	0	0	0	0	0	0	0	0.375635	0	0	0	0	0	0.330357	0	0	0	0.975	0	0	0	0.264463	0.244094	0	0	0	0	0
APM46	APM	0	0	0	0	0	0	0	0	0	0	0	0.629032	0	0	0	0	0	0	0	0.943038	0	0	0	0	0	0	0	0	0	0	0	0	0.288889	0	0	0	0	0	0	0	0	0	0.314961	0.137255	0	0	0.87406	0
APM47	APM	0	0	0	0	0	0	0	0	0	0	0	0	0	0	0	0	0	0	0	0	0	0	0	0	0	0	0	0	0	0	0	0	0	0	0	0	0	0	0	0	0	0	0	0.422745	0	0	0	0
APM20	APM	0	0	0	0	0	0	0	0	0	0	0	0	0	0	0	0.19186	0	0	0	0	0	0.218447	0	0	0	0	0	0	0	0	0	0	0	0	0	0	0	0	0	0.183784	0	0	0	0.214118	0	0	0	0
APM21	APM	0	0	0	0.72549	0	0	0	0	0	0.471074	0	0	0	0	0	0	0	0	0	0	0	0	0	0	0	0	0	0	0	0	0	0	0	0	0	0	0	0	0	0	0	0	0	0	0	0	0	0
APM22	APM	0	0	0	0	0	0.159574	0	0	0	0	0	0	0.813333	0	0	0	0	0	0	0	0	0	0	0	0	0	0	0	0	0	0	0	0	0.491071	0	0	0	0	0	0	0	0	0	0	0	0	0	0
APM23	APM	0	0	0	0	0	0	0	0	0	0	0	0	0	0	0	0.284884	0	0	0	0	0	0	0.638418	0	0	0	0	0	0	0	0	0	0	0	0	0.178161	0	0	0	0	0	0	0	0	0	0	0	0.195918
APM24	APM	0	0.906977	0	0	0	0	0	0	0	0	0	0	0	0	0	0	0	0	0	0	0	0.145631	0	0	0	0	0	0	0	0	0	0	0	0	0	0	0	0	0	0	0	0	0	0	0	0	0	0
APM52	APM	0	0	0	0	0	0	0	0.555556	0	0	0	0	0	0	0	0	0.336449	0.28934	0	0	0	0	0	0	0	0	0	0.725888	0	0	0.258964	0.648352	0	0	0	0	0	0	0.0943739	0	0	0	0	0	0	0	0.43609	0
APM53	APM	0	0	0	0	0	0	0	0	0	0	0	0	0	0	0	0	0	0	0	0	0	0	0	0	0	0	0	0	0	0	0	0	0	0	0	0.344828	0	0.6875	0.139746	0	0	0	0.275591	0	0	0	0	0
APM54	APM	0.0857143	0	0	0	0	0	0	0	0	0	0	0.741935	0	0	0	0	1	0	0.279661	0	0	0	0	0	0.19883	0	0	0	0	0	0	0	0	0	0	0	0	0	0	0	0	0	0	0.0345098	0	0	0	0
APM55	APM	0	0	0	0	0	0	0	0	0	0	0	0	0	0	0	0	0	0	0	0	0	0	0	0	0	0	0	0	0	0	0	0	0	0	0	0	0	0	0	0	0	0	0	0	0	0	0.580827	0
APM56	APM	0	0	0	0	0	0	0	0	0	0	0	0	0	0	0	0	1	0	0	0	0	0	0	0	0	0	0	0.725888	0	0	0	0	0	0	0	0	0	0	0.0816697	0	0	0	0	0.0917647	0	0	0.0657895	0
APM98	APM	0	0	0	0	0	0	0	0	0	0	0	0	0	0	0	0	0	0.172589	0	0.221519	0	0	0	0	0	0	0	0	0	0	0	0	0	0	0	0	0	0	0.0744102	0	0	0	0.370079	0	0	0	0	0
APM99	APM	0	0	0	0	0	0	0	0	0	0	0	0	0	0	0	0	0	0.299492	0	0	0	0	0	0	0	0	0	0	0	0	0	0	0	0	0	0	0	0	0	0	0	0	0	0.223529	0	0	0.103383	0
APM1	APM	0	0	0	0	0	0	0	0	0	0.173554	0	0	0	0	0	0	0	0	0	0	0	0	0	0	0	0	0.541667	0	0	0	0	0	0	0	0	0	0	0	0.0671506	0.578378	0	0	0	0.0290196	0	0	0	0
APM2	APM	0.177143	0	0	0	0	0	0	0	0	0	0	0	0	0	0	0	0	0	0	0	0	0	0	0	0	0	0	0	0	0	0	0	0	0	0	0	0	0	0	0	0	0	0	0	0	0	0	0
APM3	APM	0.148571	0	0	0	0	0	0	0	0	0.152893	0	0	0	0	0	0	0	0	0	0	0	0	0	0	0	0	0	0	0	0	0	0.175824	0	0	0	0	0	0	0	0	0	0	0	0.152157	0	0	0.112782	0
APM4	APM	0	0	0	0	0	0	0	0	0.374233	0	0	0.741935	0	0	0	0	0	0	0	0	0	0.145631	0	0	0	0.259804	0	0	0	0	0	0	0	0	0	0	0	0	0	0	0	0	0	0.0478431	0	0	0	0
APM57	APM	0	0	0	0	0	0	0	0	0	0	0	0	0	0	0	0	0	0	0	0	0	0	0	0	0.25731	0	0	0	0	0	0	0	0	0	0	0	0	0.425	0	0	0	0	0	0	0	0	0	0
APM58	APM	0	0	0	0	0	0	0	0	0.153374	0	0	0	0	0	0	0	0	0	0	0	0	0	0	0	0.28655	0	0	0	0	0	0	0	0	0	0	0	0	0	0	0	0	0.264463	0	0	0	0	0	0
APM59	APM	0.185714	0	0	0	0	0	0	0	0	0	0	0	0	0	0	0.383721	0	0	0	0	0.719298	0.15534	0	0	0	0	0	0	0	0	0	0	0	0	0	0	0	0	0	0	0	0	0	0.052549	0	0	0	0
APM60	APM	0	0	0	0	0	0	0	0	0	0	0	0	0	0	0	0	0	0	0	0	0	0	0	0	0	0	0.422619	0	0	0	0	0	0	0	0	0	0	0	0	0	0	0.128099	0	0	0	0	0	0
APM61	APM	0	0	0	0	0	0	0	0	0.119632	0	0	0	0	0	0	0	0	0	0	0	0	0	0	0	0	0	0	0	0	0	0	0.445055	0.248889	0	0	0	0	0	0	0	0	0	0	0	0	0	0.146617	0
APM62	APM	0	0	0	0	0	0	0	0	0	0.136364	0.814815	0	0	0	0	0	0	0	0	0	0	0	0	0	0.22807	0	0	0	0	0	0.478088	0	0	0	0	0	0	0	0.132486	0	0	0	0	0.025098	0	0	0	0
APM64	APM	0	0	0	0	0	0	0	0	0	0	0	0	0	0	0	0	0	0	0	0	0	0	0	0	0.19883	0	0	0	0	0	0	0	0	0	0	0	0	0	0.0562613	0	0	0	0	0.281569	0	0	0	0
APM65	APM	0	0	0	0	0	0	0	0	0	0.11157	0	0	0	0	0	0	0	0	0	0.265823	0	0	0	0.421053	0	0	0	0	0	0	0	0	0	0	0	0	0	0	0.0998185	0	0	0	0	0.04	0	0	0	0.122449
APM66	APM	0.154286	0	0	0	0	0	0	0	0	0	0	0	0	0	0	0	0	0	0	0	0	0	0	0	0	0	0	0	0	0	0	0	0	0	0	0	0	0	0	0	0	0	0	0	0	0	0	0
APM67	APM	0	0	0	0	0	0	0	0	0	0	0	0	0	0	0	0	0	0	0	0	0	0	0	0	0	0	0	0	0	0	0	0	0.342222	0	0	0	0.590909	0	0.0526316	0	0	0	0	0.0290196	0	0.627329	0	0
APM68	APM	0	0	0	0	0	0	0	0	0	0	0	0	0	0	0	0.819767	0	0.0964467	0	0	0	0	0	0	0	0	0	0.213198	0	0	0	0	0	0	0	0.195402	0	0	0	0	0	0	0	0.0603922	0	0	0	0
APM69	APM	0	0	0	0	0	0	0	0	0	0	0	0	0	0	0	0	0	0	0	0.481013	0	0	0	0	0	0	0.220238	0	0	0	0.187251	0	0	0	0	0	0	0	0.0725953	0	0	0	0	0	0	0	0	0
APM70	APM	0	0	0	0	0	0	0	0	0	0.119835	0	0	0	0	0	0	0	0.324873	0	0	0	0	0	0.526316	0	0	0	0	0	0	0	0	0	0	0	0	0	0	0	0.172973	0	0	0	0.0572549	0	0.484472	0.150376	0
APM71	APM	0	0	0	0.281046	0	0	0	0	0	0	0	0	0	0	0	0	0	0.294416	0	0	0	0	0	0	0	0	0.214286	0	0	0	0	0	0	0	0	0	0	0	0	0	0	0	0	0	0	0	0.0789474	0
APM72	APM	0	0	0	0	0	0	0	0	0	0	0	0	0	0	0	0.186047	0	0	0	0	0	0	0	0	0	0	0	0	0	0	0	0	0	0	0	0.218391	0	0	0.123412	0	0	0	0	0	0	0	0	0.261224
APM73	APM	0	0	0	0	0	0	0	0	0	0	0	0	0.466667	0	0	0	0	0	0	0	0	0	0	0	0	0	0	0	0	0	0	0	0	0	0	0	0	0	0	0	0	0	0	0.0572549	0	0	0	0
APM74	APM	0	0	0.422535	0	0	0.175532	0	0	0	0	0	0	0	0	0	0	0	0	0	0	0	0	0	0	0	0	0	0.152284	0	0	0	0.587912	0	0	0	0	0	0	0	0	0	0	0	0	0	0	0	0
APM75	APM	0.157143	0	0	0	0	0	0	0	0	0.371901	0	0	0	0	0	0	0	0	0	0	0	0	0	0	0	0	0	0	0	0	0	0	0.186667	0	0	0	0	0	0	0	0	0	0	0	0	0	0	0
APM76	APM	0	0	0	0	0	0	0	0	0	0	0	0	0	0	0	0	0	0	0	0	0	0	0	0	0	0	0	0	0	0	0	0	0	0	0	0	0	0	0.0943739	0	0	0	0	0.0235294	0	0	0	0
APM77	APM	0	0	0	0.202614	0	0	0	0	0	0	0	0	0	0	0	0	0	0	0	0	0	0.145631	0	0	0.584795	0	0	0	0	0	0	0	0	0	0	0	0	0	0	0	0	0	0.283465	0	0	0	0	0
APM78	APM	0	0	0	0	0	0	0	0	0	0	0	0	0	0	0	0.377907	0	0	0.254237	0	0	0	0	0	0	0.382353	0	0	0	0	0	0	0	0	0	0	0	0	0	0	0	0	0	0.0235294	0	0	0	0.253061
APM79	APM	0	0.953488	0	0	0	0	0	0	0	0	0	0.483871	0	0.301887	0	0	0	0	0	0	0	0	0	0	0	0.176471	0	0	0	0	0	0	0	0	0	0	0	0	0	0	0	0	0	0	0	0	0	0
APM80	APM	0	0	0	0	0	0	0	0	0	0	0	0	0	0	0	0	0	0	0	0	0	0	0.186441	0	0	0	0	0	0	0	0	0	0	0	0	0	0	0	0.181488	0	0	0	0	0.0690196	0	0	0	0
APM81	APM	0	0	0	0	0	0	0	0	0	0.38843	0	0	0	0	0	0	0	0	0	0	0	0	0	0	0	0	0	0	0	0	0	0	0	0	0	0	0	0	0.317604	0	0	0	0	0	0	0	0	0
APM82	APM	0	0	0	0	0	0	0	0	0	0.173554	0	0	0	0	0	0	0	0	0	0	0	0	0	0	0	0	0	0	0	0	0	0	0	0	0	0	0	0	0	0	0	0	0.527559	0	0	0	0	0
APM83	APM	0	0	0	0	0	0	0	0	0.138037	0	0	0	0	0	0	0	0.392523	0	0	0	0	0	0	0	0.22807	0	0	0	0	0	0	0	0	0	0	0	0	0	0.127042	0	0	0	0	0.0917647	0	0	0	0
APM84	APM	0	0	0	0	0	0	0	0	0	0	0	0	0	0	0	0	0	0	0	0	0	0	0	0	0	0	0	0	0	0	0	0	0	0	0	0	0	0	0	0	0	0.165289	0	0.162353	0	0	0	0
APM85	APM	0	0	0	0	0	0	0	0	0.171779	0	0	0	0	0	0	0	0	0	0	0.455696	0	0	0	0	0	0	0	0.218274	0	0	0	0	0	0	0	0.551724	0	0	0	0	0	0	0	0	0	0	0.103383	0
APM86	APM	0	0	0	0	0	0	0	0	0	0	0	0.709677	0	0	0	0	0	0.233503	0	0	0	0	0	0	0	0	0	0	0	0	0	0	0	0	0	0	0	0	0.0544465	0	0	0	0	0.027451	0	0	0	0
APM87	APM	0	0	0	0	0	0.164894	0	0	0	0	0	0	0	0	0	0	0	0	0	0	0	0	0	0	0	0	0	0	0	0.377246	0.426295	0	0	0	0	0	0	0	0	0	0	0	1	0.182745	0	0	0	0
APM25	APM	0	0	0	0	0	0	0	0	0	0	0	0	0	0	0	0	0	0	0.491525	0	0	0.145631	0	0	0	0	0	0	0	0	0	0	0	0	0	0	0	0	0	0	0	0.0991736	0	0	0	0	0	0
APM26	APM	0	0	0	0	0	0	0	0	0.190184	0.22314	0	0	0	0	0	0	0	0.695431	0	0	0	0	0	0	0	0	0	0	0	0.550898	0	0.181319	0.626667	0.5	0	0	0	0	0.284936	0	0	0	0	0.17098	0	0	0.146617	0
APM27	APM	0	0	0.859155	0	0	0	0	0	0	0	0	0	0	0	0	0	0	0	0	0	0	0.490291	0.60452	0	0	0	0	0	0	0.281437	0	0	0	0	0	0	0	0	0	0.416216	0	0.289256	0	0.331765	0	0	0	0
APM28	APM	0	0	0	0	0	0	0	0	0	0	0	0	0	0	0.9	0	0.336449	0	0	0	0	0	0.491525	0	0	0	0.297619	0	0	0	0	0	0	0.464286	0	0	0	0	0	0	0	0	0	0	0	0	0	0.159184
APM29	APM	0	0	0	0	0	0	0	0	0	0	0	0	0	0.301887	0	0	0	0	0	0	0	0	0.372881	0	0	0	0	0	0	0	0	0	0	0	0	0	0	0	0	0	0	0	0	0.027451	0	0	0	0
APM30	APM	0	0	0	0	0	0	0	0	0	0.198347	0	0	0	0	0	0	0	0	0	0	0	0	0	0	0	0	0.202381	0	0	0	0	0	0	0	0	0	0	0	0.749546	0	0	0	0	0	0	0	0	0
APM31	APM	0.297143	0	0	0	0.59596	0	0	0	0.48773	0.305785	0	0	0	0	0	0	0	0	0	0	0	0	0	0	0	0	0	0	0	0.317365	0	0	0.315556	0	0	0	0	0.475	0.0580762	0	0	0	0	0.0501961	0	0.248447	0	0.232653
APM32	APM	0	0	0	0	0	0	0	0	0	0	0	0	0	0	0	0	0	0	0	0	0	0	0	0	0	0	0	0	0	0	0	0	0	0	0	0	0.545455	0	0.61343	0	0	0	0	0.0337255	0	0	0	0
APM33	APM	0	0	0	0	0	0	0	0	0	0	0	0	0	0	0	0	0	0	0	0	0	0	0	0	0	0	0	0	0.336735	0	0	0	0	0	0	0	0	0	0	0	0	0	0	0	0	0	0	0
APM34	APM	0	0	0	0	0.424242	0	0	0	0	0	0	0	0	0	0	0.447674	0	0	0	0	0	0	0	0	0	0	0	0	0	0	0	0	0	0	0	0	0	0	0	0	0	0	0.244094	0.0376471	0	0	0.0733083	0
APM35	APM	0	0	0	0	0	0	0	0	0.107362	0	0.611111	0	1	0	0	0	0	0	0	0	0	0	0	0	0	0	0	0	0	0	0	0	0	0	0	0	0	0	0	0	0	0	0	0.0282353	0	0	0.0582707	0
APM36	APM	0	0	0	0	0	0	0	0	0	0	0	0	0	0	0	0	0	0	0.29661	0.329114	0	0	0	0	0	0	0	0	0	0	0	0.434066	0	0.366071	0.235955	0	0	0	0.488203	0	0	0	0	0.0258824	0	0	0	0
APM37	APM	0	0	0	0	0	0.744681	0	0	0	0	0	0	0	0	0	0.197674	0	0	0	0	0	0.203883	0	0	0	0	0.190476	0	0.489796	0	0	0	0	0.955357	0.320225	0	0	0	0	0	0	0	0	0.067451	0	0	0	0
APM5	APM	0	0	0	0	0	0	0	0	0	0	0	0	0	0.301887	0	0	0	0.269036	0	0	0	0	0	0	0	0	0	0	0	0	0	0	0	0	0	0	0	0	0	0	0	0	0	0.0478431	0	0	0	0
APM6	APM	0.0914286	0	0	0	0	0	0	0	0	0	0.796296	0	0	0	0	0	0	0	0	0	0	0	0	0	0	0	0	0	0	0	0	0.21978	0	0	0	0	0	0	0	0	0	0	0	0.106667	0	0	0	0
APM8	APM	0.0885714	0	0	0	0	0	0	0	0.328221	0	0	0	0	0	0	0	0	0	0	0	0	0	0	0	0	0	0	0.177665	0	0	0	0	0	0	0	0	0	0	0.0798548	0	0	0	0	0	0	0	0.0996241	0
APM9	APM	0.234286	0	0	0	0	0	0	0	0.119632	0	0	0	0	0	0	0	0	0	0	0	0	0	0	0	0	0	0	0	0	0	0	0	0	0	0	0	0	0	0	0	0	0	0	0.250196	0	0	0	0
APM10	APM	0	0	0	0	0	0	0	0	0	0	0	0	0	0	0	0	0.28972	0	0.542373	0	0	0	0	0	0	0	0	0	0	0	0	0	0	0	0	0	0	0	0	0	0	0	0	0	0	0	0.0657895	0.155102
APM11	APM	0	0	0	0	0	0	0	0	0	0	0	0	0	0	0	0.843023	0	0	0	0	0	0	0	0	0.263158	0	0	0	0	0	0	0.17033	0	0	0	0	0	0	0	0	0	0	0	0.0360784	0	0	0	0
APM12	APM	0	0	0	0	0	0	0	0	0	0	0	0	0	0	0	0.215116	0	0	0	0	0	0	0	0	0	0.156863	0	0	0	0	0	0	0.16	0	0	0	0	0	0	0	1	0	0	0.0282353	0	0	0.0601504	0
APM13	APM	0.388571	0	0	0	0.414141	0	0	0	0	0	0	0	0	0	0	0	0	0	0	0	0	0	0	0	0	0	0	0.949239	0	0	0.466135	0	0	0	0	0	0	0	0.0235935	0	0	0	0	0	0	0	0	0
APM14	APM	0.0914286	0	0	0	0	0	0	0	0	0	0	0	0	0	0	0	0	0	0	0	0.982456	0	0	0	0	0	0	0	0	0	0	0	0.195556	0	0.146067	0	0	0	0	0	0	0	0	0	0	0	0	0
MER31	MER	0.44	0	0.450704	0	0	0	0	0	0	0.330579	0	0	0	0	0	0	0	0	0	0	0	0	0	0	0	0	0	0.472081	0	0	0.370518	0.197802	0	0	0.191011	0	0	0	0.170599	0	0	0	0.251969	0.0227451	0	0	0	0
MER47	MER	0.211429	0	0	0	0	0	0	0	0.134969	0	0	0	0	0	0	0	0	0	0	0	0	0	0	0	0.233918	0	0	0	0	0	0	0	0	0	0	0	0	0	0.186933	0.227027	0	0.140496	0	0	0	0	0	0
MER1	MER	0	0	0	0	0	0	0	0	0	0	0	0	0	0	0	0	0	0	0	0	0	0	0	0	0	0.294118	0	0	0.816327	0	0	0	0	0	0	0	0	0	0	0	0	0	0	0.0258824	1	0	0.535714	0
MER2	MER	0	0	0	0	0	0	0	0	0.279141	0	0	0	0	0	0	0	0	0	0	0	0	0	0	0	0	0.294118	0	0	0	0	0	0	0	0	0	0.304598	0	0	0.408348	0	0	0	0	0.110588	0	0	0.298872	0
MER7	MER	0	0	0.619718	0	0	0.590426	0	0	0	0	0	0	0.693333	0	0	0	0	0.167513	0	0	0	0	0	0	0	0	0	0	0	0	0	0	0	0.580357	0	0	0	0	0.116152	0.275676	0	0	0	0.0258824	0	0	0.246241	0
MER3	MER	0	0	0	0	0	0	0	0	0.131902	0	0	0	0	0	0	0	0	0	0	0.196203	0	0	0	0	0	0	0	0	0	0	0	0	0.36	0	0	0	0	0	0.201452	0	0	0	0	0	0	0.329193	0	0.934694
MER4	MER	0	0	0	0	0	0	0	0	0.107362	0	0	0	0	0	0	0	0	0	0	0	0	0	0	0	0	0	0	0	0	0.245509	0	0.203297	0	0	0	0	0	0	0	0	0	0	0	0.0235294	0	0	0	0
MER5	MER	0	0	0	0	0	0	0	0	0.101227	0	0	0	0	0	0	0.238372	0	0	0	0	0	0	0.378531	0	0	0	0	0	0	0	0.119522	0	0	0	0	0	0	0	0	0	0	0	0	0.0282353	0	0	0	0
MER6	MER	0	0	0	0	0	0	0.639344	0.656566	0	0	0	0	0	0	0	0	0	0	0	0	0	0	0.531073	0	0	0	0	0	0	0	0	0	0	0	0	0	0	0	0	0.27027	0	0.264463	0	0.0517647	0	0.242236	0	0
MER20	MER	0	0	0	0	0	0	0	0	0	0	0	0	0	0	0	0	0	0	0	0	0	0	0	0	0	0	0.261905	0	0	0	0	0	0	0.357143	0	0	0	0	0.0689655	0	0	0	0	0.127059	0	0	0.0770677	0
MER13	MER	0	0	0	0	0	0	0	0	0	0.144628	0	0	0	0.764151	0	0	0	0.309645	0	0.664557	0	0	0	0	0.71345	0	0	0	0	0.347305	0	0	0.466667	0	0	0	0	0	0.0907441	0	0	0	0.267717	0.227451	0	0.217391	0.0770677	0.457143
MER32	MER	0	0	0	0	0	0	0	0	0	0	0	0	0	0.320755	0	0	0	0	0	0	0	0	0	0	0	0.852941	0	0.324873	0	0	0.183267	0.697802	0	0	0	0	0	0	0	0	0	0.516529	0	0.279216	0	0	0	0
MER34	MER	0	0	0	0	0	0	0	0	0	0	0	0	0	0	0	0	0	0	0	0	0	0.402913	0	0	0	0	0	0	0	0	0.175299	0	0	0	0	0	0	0	0	0	0	0.128099	0.251969	0.0501961	0	0	0	0
MER38	MER	0.474286	0	0	0.287582	0	0	0	0	0	0	0	0	0	0	0	0	0	0	0	0	0	0	0	0	0	0	0	0	0	0	0	0	0	0	0	0	0	0	0	0	0	0	0	0.0815686	0	0	0.355263	0
MER39	MER	0	0	0	0	0	0.207447	0	0	0	0	0	0	0	0	0	0	0	0	0	0	0	0	0	0	0.362573	0	0.767857	0	0	0	0	0	0	0	0.174157	0	0	0	0	0	0	0	0	0.0235294	0	0	0.0545113	0
MER8	MER	0.22	0	0	0	0.313131	0	0	0	0	0.181818	0	0	0	0	0	0	0	0	0	0	0	0	0	0.75	0	0	0	0	0	0	0	0	0.195556	0	0.252809	0	0.984848	0	0.295826	0	0	0.132231	0	0	0	0	0	0
MER9	MER	0.374286	0	0	0	0	0	0	0	0	0	0	0	0	0	0	0	0	0.345178	0	0.196203	0.947368	0	0	0	0	0	0	0	0	0	0	0.28022	0	0	0.202247	0.304598	0	0	0	0	0	0	0	0.0447059	0	0	0.0808271	0
MER18	MER	0.105714	0	0	0	0	0	0	0	0	0	0	0	0	0	0	0	0	0.42132	0	0	0	0	0	0	0	0	0	0	0	0	0	0	0	0	0	0.33908	0	0	0	0	0	0	0	0.0313725	0	0	0.135338	0.436735
MER11	MER	0.265714	0	0	0	0	0	0	0	0	0	0	0	0	0	0	0	0	0	0	0.531646	0	0	0	0	0	0.240196	0	0	0	0	0	0	0	0	0	0	0	0	0	0	0	0	0	0	0	0	0.199248	0
MER19	MER	0	0	0	0	0	0	0	0	0	0	0	0	0	0	0	0	0	0	0	0	0	0	0	0	0	0	0	0	0	0	0	0	0	0	0	0	0	0	0.30127	0	0	0.136364	0	0.0486275	0	0	0	0
MER26	MER	0.242857	0	0	0	0	0	0	0	0	0	0	0	0	0	0	0.133721	0	0	0	0	0	0.203883	0	0	0	0	0	0	0	0	0	0	0	0	0	0	0.80303	0	0	0	0	0	0	0	0	0	0	0.15102
MER10	MER	0.111429	0	0	0.215686	0	0	0	0	0	0	0	0	0	0	0	0	0	0	0	0	0	0.276699	0	0	0	0.264706	0	0.187817	0	0	0.278884	0	0	0	0	0	0	0	0	0	0	0	0	0.0243137	0	0	0	0
MER12	MER	0	0	0	0	0	0	0	0	0.190184	0	0	0	0.586667	0	0	0	0	0	0	0	0	0	0	0	0	0	0	0.15736	0	0	0	0.28022	0	0.535714	0.410112	0	0	0	0.0635209	0.2	0	0	0	0	0	0.838509	0.283835	0
MER27	MER	0	0	0	0	0	0	0	0	0	0	0	0.5	0	0	0	0	0	0	0	0	0	0	0	0	0	0	0	0	0	0	0	0	0	0	0	0	0	0	0.061706	0	0	0	0	0	0	0	0.0639098	0
MER21	MER	0	0	1	0	0	0	0	0	0.184049	0.252066	0	0	0	0	0	0	0	0	0	0	0	0.38835	0	0	0	0	0	0	0	0	0.36255	0.258242	0	0	0	0	0	0	0	0	0	0	0	0.101961	0	0	0	0.738776
MER28	MER	0.24	0	0	0	0	0	0	0.808081	0	0	0	0	0	0.424528	0	0	0	0	0	0	0	0	0	0	0.25731	0.22549	0	0	0	0	0	0	0	0.607143	0	0	0	0	0.0544465	0	0	0	0	0.0384314	0	0	0.892857	0
MER14	MER	0	0	0	0.24183	0	0	0	0	0	0	0	0	0	0	0	0	0	0	0	0	0	0	0	0	0	0	0	0	0	0	0.760956	0	0	0	0.202247	0	0	0	0.0780399	0	0	0	0	0.0776471	0	0	0	0
MER22	MER	0.0857143	0	0	0	0	0.218085	0	0	0	0	0	0	0	0	0	0	0	0	0	0	0	0	0	0	0	0	0	0	0	0	0	0	0	0	0.38764	0	0	0	0	0	0	0	0	0.0235294	0	0	0	0
MER29	MER	0	0	0	0	0	0.287234	0	0	0	0	0	0	0	0.320755	0	0	0.299065	0	0	0	0	0	0	0	0	0	0	0	0.306122	0	0	0	0	0	0	0	0	0	0	0	0	0	0	0.0282353	0	0	0	0
MER15	MER	0	1	0	0.228758	0	0.755319	0.508197	0	0	0	0	0	0	0.471698	0	0	0	0	0	0	0	0	0	0	0	0	0	0	0	0	0	0	0	0	0.252809	0	0	0	0	0	0	0	0	0	0	0	0.0676692	0
MER23	MER	0.2	0	0	0	0.959596	0	0	0	0.180982	0	0	0	0	0	0	0	0	0	0	0	0	0.665049	0	0	0	0	0	0.507614	0	0	0	0.725275	0	0	0	0	0	0	0.150635	0	0	0	0	0.025098	0	0	0	0
MER30	MER	0	0	0	0	0	0	0	0	0.138037	0	0	0	0	0	0	0	0	0.329949	0	0	0	0	0	0	0	0	0	0	0	0	0	0	0.231111	0	0	0	0	0	0.0816697	0	0	0	0	0.0376471	0	0	0	0
MER16	MER	0	0	0.450704	0	0	0	0	0.363636	0.141104	0	0	0	0	0	0	0	0	0	0	0.329114	0	0	0	0	0	0	0	0.350254	0	0	0	0	0	0	0	0	0	0	0	0	0	0	0	0.0258824	0	0	0	0
MER24	MER	0	0	0	0	0	0	0	0	0	0.165289	0	0	0	0	0	0	0	0	0	0	0	0	0	0	0.28655	0	0	0	0	0	0	0	0	0	0	0	0	0	0.292196	0	0	0	0	0.156078	0	0	0	0
MER17	MER	0	0	0	0	0	0	0	0	0	0	0	0	0.853333	0	0	0	0	0	0.389831	0	0.526316	0	0	0	0.263158	0.617647	0	0	0	0	0	0.28022	0	0	0.544944	0	0	0	0	0	0	0	0	0.0439216	0	0	0.0582707	0
MER25	MER	0	1	0	0	0.343434	0	0	0	0	0	0	0	0	0	0	0	0	0	0.677966	0	0	0	0	0	0	0	0	0	0	0	0.314741	0	0	0.303571	0	0	0	0	0	0	0	0	0	0	0	0	0	0
MER40	MER	0	0	0	0	0	0	0	0	0	0.14876	0	0	0.453333	0	0	0	0	0	0	0	0	0	0	0	0	0	0	0.177665	0	0	0	0	0	0	0	0	0	0	0.0707804	0	0	0	0	0	0	0	0	0
MER48	MER	0	0	0	0	0	0	0.606557	0	0	0	0	0	0	0	0	0	0	0	0	0	0	0	0	0	0	0	0	0.19797	0	0	0	0	0	0	0	0	0	0	0	0	0	0.198347	0	0	0	0	0	0
MER41	MER	0	0	0	0	0	0	0	0	0	0.305785	0	0	0	0	0	0	0	0	0	0	0	0	0	0	0	0	0.178571	0	0.459184	0	0	0	0	0	0.134831	0	0	0	0	0	0	0.27686	0.393701	0.052549	0	0	0	0
MER49	MER	0	0	0	0	0	0	0	0	0	0.227273	0	0	0	0.40566	0	0	0	0.329949	1	0.360759	0	0	0.169492	0	0	0	0	0	0	0	0	0	0	0	0	0	0	0	0	0.210811	0	0.123967	0	0	0	0	0.075188	0.461224
MER42	MER	0	0	0	0	0	0	0	0	0.0920245	0	0	0	0	0	0	0	0	0	0	0	0	0	0	0	0	0	0	0	0	0	0	0	0	0	0	0	0	0	0	0.248649	0	0	0	0.0376471	0	0.186335	0	0
MER50	MER	0	0	0	0	0	0	0	0	0	0	0	0	0	0	1	0	0	0	0	0	0	0	0	0	0.263158	0	0	0	0	0	0.167331	0	0	0	0	0	0	0	0.0580762	0.248649	0	0	0	0.0321569	0	0.726708	0.0883459	0
MER35	MER	0	0	0	0	0	0	0	0	0	0	0	0	0.706667	0	0	0	0	0	0	0	0	0	0	0	0	0.303922	0	0	0	0	0	0	0	0	0	0	0	0	0	0.189189	0.727273	0	0	0.0792157	0	0	0.0921053	0
MER43	MER	0	0	0	0	0	0	0	0	0	0	0	0	0	0	0.74	0	0.28972	0	0	0	0	0	0.384181	0	0	0	0	0	0	0.826347	0	0	0	0	0	0	0	0	0	0	0	0	0	0.0533333	0	0	0	0
MER51	MER	0.157143	0	0	0	0	0	0	0	0	0	0	0	0	0	0	0	0	0	0	0.582278	0	0	0.180791	0	0	0	0	0	0.357143	0.550898	0	0	0	0	0	0	0	0	0	0	0	0	0	0	0	0	0.165414	0.126531
MER36	MER	0	0	0	0	0	0	0	0	0	0	0	0	0	0	0	0	0	0	0	1	0	0	0	0	0	0	0	0	0	0	0	0	0	0	0	0.183908	0	0	0	0	0	0.198347	0	0	0	0	0	0
MER44	MER	0.0971429	0	0	0.228758	0	0.420213	0	0	0	0	0	0	0	0	0	0	0.28972	0	0	0	0	0	0	0	0	0	0	0	0	0	0	0	0.151111	0	0	0	0	0	0	0	0	0	0	0	0	0	0	0
MER37	MER	0	0	0	0	0	0.398936	0	0	0	0.136364	0	0	0	0	0	0	0	0	0	0	0	0	0	0.486842	0	0	0	0	0	0	0	0	0	0	0	0	0	0	0	0.389189	0	0.404959	0	0	0	0	0	0.469388
MER45	MER	0	0	0	0	0	0	0	0	0	0	0	0	0	0	0	0	0	0	0	0	0	0	0.677966	0	0	0	0	0	0	0	0	0	0	0	0.280899	0	0	0	0	0	0	0	0	0.0854902	0	0	0	0
MER46	MER	0.0942857	0	0	0	0	0	0	0	0	0	0	0	0	0	0	0	0	0	0	1	0	0.174757	0	0	0	0	0	0	0.683673	0	0.195219	0	0	0	0.213483	0	0	0	0.0544465	0	0	0	0	0.100392	0	0	0	0
BGA34	BGA	0	0	0	0	0	0	0	0	0	0	0.574074	0	0.453333	0	0	0	0	0.401015	0	0	0	0	0	0	0	0	0	0	0	0	0.183267	0	0.524444	0.294643	0	0	0	0	0	0	0	0	0	0.0580392	0	0.198758	0	0.322449
BGA26	BGA	0	0	0	0	0.373737	0	0	0	0.269939	0	0	0	0	0	0	0	0	0	0	0	0	0	0	0	0.210526	0	0.238095	0	0	0	0.366534	0	0	0	0	0.195402	0	0	0	0	0	0.442149	0.448819	0.133333	0	0	0.150376	0
BGA17	BGA	0.531429	0	0	0.346405	0	0.180851	0	0	0	0	0	0	0	0	0	0	0	0	0.338983	0	0	0	0.186441	0	0	0	0	0.365482	0	0	0.159363	0.175824	0	0.455357	0.52809	0	0	0	0	0	0	0	0.244094	0.145098	0	0	0	0.22449
BGA33	BGA	0.0971429	0	0	0.202614	0	0	0.672131	0	0	0	0	0	0	0	0	0	0	0.345178	0	0.189873	0	0	0	0	0.45614	0.490196	0	0	0	0.185629	0	0.175824	0	0	0	0.281609	0	0	0	0	0	0.173554	0	0.102745	0	0.751553	0	0.22449
BGA25	BGA	0	0	0	0	0	0	0.885246	0	0	0	0	0	0	0	0	0	0	0	0	0.386076	0	0	0	0	0	0.156863	0	0	0	0	0	0	0	0.598214	0.191011	0	0	0	0.0780399	0	0	0	0	0	0	0	0.268797	0
BGA24	BGA	0	0	0	0	0	0	0.508197	0	0.309816	0	0	0	0	0	0	0	0.317757	0	0	0.28481	0	0	0.169492	0	0.210526	0	0.375	0	0	0	0	0.208791	0	0	0.179775	0	0	0	0.0689655	0	0.977273	0.446281	0.244094	0.228235	0	0	0	0
BGA15	BGA	0	0	0	0	0	0	0	0	0.205521	0	0	0	0	0	0	0	0	0	0	0	0	0	0	0	0	0	0	0	0.469388	0.215569	0.139442	0	0	0	0	0	0	0	0	0	0	0	0	0	0	0	0.0657895	0
BGA40	BGA	0.231429	0	0	0.202614	0	0	0	0	0.144172	0	0	0	0	0	0	0.604651	0.308411	0	0	0	0	0	0	0	1	0	0.208333	0	0	0.185629	0.430279	0.351648	0	0	0	0	0	0	0.303085	0.735135	0	0	0	0.345098	0	0	0.676692	0.155102
BGA23	BGA	1	0	0	0	0	0	0	0	0	0	0	0	0.746667	0	0	0	0	0	0	0.28481	0.912281	0	0.338983	0	0	0	0.446429	0.284264	0	0.179641	0	0	0.804444	0	0	0	0	0	0	0	0	0.545455	0	0.240784	0	0	0.530075	0
BGA14	BGA	0	0	0	0	0	0	0	0	0	0	0	0	0	0	0	0	0	0.243655	0	0	0	0	0	0	0.222222	0	0	0	0	0	0.159363	0	0.137778	0	0	0.321839	0	0	0.185118	0	0	0	0	0.60549	0	0	0.351504	0
BGA39	BGA	0.114286	0	0	0	0	0.180851	0	0	0.101227	0	0	0	0	0.377358	0	0.633721	0	0.162437	0	0	0	0	0	0	0	0	0.755952	0.553299	0	0	0.12749	0	0	0	0	0	0	0	0.294011	0	0	0	0	0.0870588	0	0	0.0733083	0
BGA22	BGA	0.128571	0	0	0	0	0	0	0	0	0	0	0	0.493333	0.575472	0	0.674419	0	0	0	0.196203	0	0	0	0	0.22807	0	0.184524	0.477157	0	0.209581	0.119522	0.89011	0	0	0	0	0	0	0	0	0	0	0	0.211765	0	0	0.107143	0
BGA37	BGA	0	0	0	0	0	0.180851	0	0	0.276074	0	0	0	0	0	0	0	0	0	0	0	0	0.558252	0	0	0	0.166667	0	0	0	0	0	0	0	0.5625	0.101124	0	0	0	0.186933	0	0	0	0	0	0	0	0	0
BGA29	BGA	0	0	0	0	0	0	0	0	0	0	0	0	0	0	0	0	0	0	0.29661	0.28481	0.912281	0	0.338983	0	0	0.284314	0.285714	0.451777	0	0.209581	0.167331	0	0	0	0.0842697	0	0	0	0.0671506	0.313514	0	0	0	0.067451	0	0	0.12782	0.126531
BGA21	BGA	0	0	0.450704	0	0	0	0.672131	0	0	0.152893	0	0	0	0	0	0	0.971963	0	0.398305	0	0	0	0.949153	0	0	0	0.190476	1	0.857143	0.179641	0	0	0.16	0	0	0	0	0	0	0	0	0.57438	0	0.105098	0	0	0	0
BGA36	BGA	0	0	0	0	0	0	0	0	0	0	0	0	0	0.867925	0	0	0	0	0	0.626582	0	0	0	0	0	0	0	0	0	0	0	0	0	0.267857	0	0	0.727273	0	0	0	0	0	0.96063	0.108235	0	0	0	0
BGA28	BGA	0	0	0	0	0.30303	0.164894	0.885246	0	0	0	0	0	0	0	0	0	0.953271	0.253807	0	0.386076	0	0	0.175141	0.552632	0	0	0	0	0	0.91018	0.613546	0.175824	0	0	0	0.132184	0	0	0.132486	0	0	0	0	0.0666667	0	0	0	0
BGA20	BGA	0.554286	0	0	0	0	0	0	0	0.217791	0	0	0	0	0	0	0	0	0	0	0	0.614035	0.199029	0	0	0	0	0.190476	0	0	0	0	0	0	0	0.342697	0	0	0	0	0	0	0	1	0.0282353	0	0	0.317669	0
BGA35	BGA	0	0	0	0	0	0.18617	0	0.383838	0	0	0	0	0	0.339623	0	0	0	0	0	0	0	0	0.186441	0	0	0.181373	0	0.593909	0	0.227545	0	0	0	0	0.174157	0	0	0	0.0580762	0	0	0	0	0.388235	0	0.242236	0	0
BGA19	BGA	0.285714	0	0	0	0.30303	0.244681	0	0.313131	0	0	0	0	0.746667	0	0	0.906977	0	0	0	0	0.719298	0	0	0	0	0.142157	0	0.162437	0.469388	0	0.454183	0.175824	0.551111	0	0	0.902299	0	0	0.0490018	0	0	0	0	0.188235	0	0	0	0
BGA27	BGA	0	0	0	0	0	0	0	0	0	0	0	0	0	0	0	0	0	0	0	0	0	0	0	0	0	0	0	0	0	0.293413	0.191235	0.373626	0	0	0	0.224138	0	0.4375	0.0653358	0.216216	0	0	0	0.067451	0	0	0	0.334694
BGA16	BGA	0.0942857	0	0	0	0	0	0	0.40404	0	0.169421	0	0	0.48	0	0	0.267442	0	0	0	0	1	0	0.508475	0	0	0.25	0.660714	0	0	0	0	0	0.133333	0	0	0.235632	0	0.65	0	0	0	0	0.244094	0.158431	0	0.354037	0	0.130612
BGA31	BGA	0	0	0	0.928105	0	0.62234	0	0	0	0.35124	1	0	0	0	0	0.552326	0	0.187817	0.237288	0	0	0.660194	0.19209	0	0.678363	0.240196	0	0.269036	0	0	0.992032	0	0	0	0	0	0	0	0	0	0	0	0	0.607843	0	0	0.18985	0
BGA32	BGA	0.0857143	0	0	0	0	0	0	0	0	0	0	0	0	0	0	0	0	0.294416	0.881356	0.727848	0	0	0.59887	0.434211	0.274854	0	0	0.162437	0	0	0.151394	0	0	0	0	0	0	0	0.0852995	0.383784	0	0.128099	0.259843	0.158431	0	0	0	0
BHM19	BHM	0	0	0	0	0	0	0	0	0	0	0	0	0	0	0	0	0	0	0	0	0	0	0	0	0	0	0	0	0	0	0	0	0	0	0	0	0	0	0.0653358	0	0	0	0	0.536471	0	0.198758	0.280075	0
BHM10	BHM	0	0	0	0.738562	0	0	0	0.313131	0.113497	0	0	0	0	0	0	0.651163	0	0.314721	0	0	0.842105	0	0	0	0	0	0	0	0	0	0	0.538462	1	0	0	0	0	0	0	0	0	0.743802	0	0.286275	0	0	0	0
BHM6	BHM	0	0	0	0	0.383838	0.569149	0	0	0.144172	0.157025	0	0	0	0	0	0.19186	0	0	0	0.316456	0	0	0	0	0	0	0.470238	0	0	0	0	0	0	0	0	0	0	0	0.103448	0	0	0	0	0	0	0	0	0
BHM11	BHM	0	0	0	0	0	0	0	0	0	0	0	0	0	0	0	0	0	0	0	0.297468	0.912281	0.621359	0	0	0	0	0	0	0	0	0	0	0	0	0.303371	0.321839	0	1	0.602541	0	0	0	0	0.0690196	0	0	0	0
BHM18	BHM	0.225714	0	0	0	0	0	0	0	0	0	0	0	0	0	0	0.383721	0	0	0	0.297468	0	0	0.644068	0	0	0	0	0	0	0.0778443	0	0	0.315556	0	0	0	0	0	0	0	0	1	0	0.116863	0	0	0	0.828571
BHM8	BHM	0	0	0	0	0.585859	0.319149	0	0	0	0	0	0	0	0	0	0.215116	0	0.182741	0	0	0	0	0	0	0	0	0	0.725888	0	0	0	0	0	0	0	0	0	0	0.339383	0	0	0.132231	0	0.0541176	0	0	0.219925	0
BHM3	BHM	0.1	0	0	0	0	0	0	0	0.138037	0	0	0	0.666667	0	0	0	0	0	0	0	0	0.42233	0	0	0	0.156863	0.470238	0	0	0	0	0	0	0	0	0	0	0	0	0	0	0	0	0	0	0	0	0
BHM12	BHM	0.434286	0	0	0.372549	0	0.62766	0	0	0	0	0	0	0	0	0	0	0	0	0	0	0	0	0	0	0	0	0	0.751269	0	0	0	0	0.515556	0	0	0	0	0	0	0	0	0	0	0.495686	0	0	0	0
BHM20	BHM	0	0	0	0	0	0	0	0	0	0	0	0	0	0	0	0	0	0	0	0	0	0.349515	0	0	0	0	0	0	0	0	0	0	0.422222	0	0	0	0	0	0	0	0	0.144628	0	0.0972549	0	0	0.129699	0
BHM5	BHM	0	0	0	0	0	0	0	0	0	0.165289	0	0	0	0	0	0	0	0	0	0	0	0	0	0	0	0	0	0	0.469388	0	0	0	0	0	0	0.264368	0	0	0	0	0	0	0	0.0392157	0	0	0.101504	0.318367
BHM13	BHM	0	0	0	0	0	0.223404	0	0	0	0	0	0	0	0	0	0.651163	0	0.304569	0	0	0	0	0	0	0.549708	0	0	0	0.591837	0	0.0916335	0	0.244444	0	0	0	0	0	0.116152	0.178378	0	0	0	0	0	0	0	0
BHM21	BHM	0	0	0	0	0	0	0	0	0	0	0	0	0	0	0	0	0	0	0	0	0	0.38835	0	0	0.356725	0	0	0.162437	0	0	0	0	0	0	0	0	0	0	0.103448	0	0	0	0	0.0243137	0	0	0	0
BHM14	BHM	0	0	0	0	0	0	0	0.313131	0.113497	0	0	0	0	0	0	0	0	0	0	0.297468	0.912281	0	0	0	0.204678	0	0	0	0	0.437126	0	0.538462	0	0	0	0.908046	0	0.4	0	0	0	0	0	0.0690196	0	0	0	0
BHM22	BHM	0	0	0	0.45098	0.777778	0	0	0	0.297546	0.18595	0.814815	0	0	0	0	0.174419	0	0	0	0.272152	0	0.398058	0	0	0.239766	0	0	0	0	0.257485	0	0	0	0	0.247191	0	0	0	0	0.324324	0	0	0	0.0494118	0	0	0.093985	0
BHM7	BHM	0	0	0	0.928105	0	0	0	0	0	0	0	0	0	0	0	0.180233	0	0	0	0	0	0	0	0	0	0	0	0.766497	0	0	0	0	0	0	0	0	0	0	0	0	0	0	0.787402	0.237647	0	0	0	0
BHM15	BHM	0	0	0	0	0	0.223404	0	0	0	0	0.62963	0	0	0	0	0.651163	0	0.685279	0	0	0.912281	0	0	0	0.549708	0	0	0	0	0.437126	0	0.538462	0	0	0	0	0	0	0	0.178378	0	0	0	0.123922	0	0	0	0
BHM23	BHM	0	0	0	0	0	0	0	0	0	0	0	0	0	0	0	0	0	0	0.533898	0	0	0	0	0	0	0	0	0	0	0	0	0	0	0	0	0.344828	0	0	0	0.502703	0	0	0	0.0878431	0	0	0	0
BHM16	BHM	0.24	0	0	0	0	0.223404	0	0	0	0	0	0	0	0	0	0	0	0.878173	0	0	0.912281	0	0	0	0	0	0	0	0	0.437126	0	0.538462	1	0	0	0.908046	0	0	0.116152	0.178378	0	0	0	0.0745098	0	0	0	0
BHM24	BHM	0	0	0	0	0	0	0.819672	0.909091	0	0.190083	0	0	0	0	0	0.383721	0	0	0.483051	0	0	0	0	0	0	0	0	0.380711	0	0.179641	0.286853	0	0.386667	0	0	0	0	0	0.0671506	0	0	0	0	0.106667	0	0	0	0
BHM1	BHM	0	0	0	0	0	0	0	0	0.392638	0	0	0	0	0	0	0	0	0.335025	0	0	0.912281	0	0	0	0	0	0	0	0	0	0	0	0.711111	0	0	0	0	0	0.259528	0.189189	0	0	0	0	0	0	0	0
BHM9	BHM	0.208571	0	0	0	0.212121	0.319149	0	0	0.156442	0.508264	0	0	0	0	0.58	0.453488	0	0.182741	0	0	0	0	0	0	0	0	0	0.766497	0	0	0	0	0	0	0	0	0	0	0.103448	0	0	0.132231	0	0.0243137	0	0	0	0
BHM17	BHM	0	0	0	0.372549	0	0	0	0.414141	0	0	0	0	0.44	0	0	0	0	0	0	0	0	0	0	0	0	0	0	0.411168	0	0.413174	0	0	0	0	0.219101	0	0	0	0.0580762	0.205405	0	0	0	0	0	0	0.0770677	0
BHM2	BHM	0	0	0	0	0	0	0	0	0	0	0	0	0	0	0	0	0	0.152284	0	0.189873	0	0	0	0	0.497076	0	0	0	0	0	0	0	0.253333	0	0	0	0.530303	0	0	0	0	0	0	0	0	0	0.259398	0
BHM4	BHM	0	0	0	0	0	0	0	0	0	0	0	0	0	0.556604	0	0	0	0	0	0	0	0	0	0	0	0	0.232143	0	0	0	0	0	0.226667	0	0	0	0	0	0.270417	0.259459	0	0	0	0	0	0	0.0808271	0
CME1	CME	0	0	0	0	0	0.888298	0	0	0	0	0	0	0	0	0	0	0	0	0	0	0	0	0	0	0	0	0	0	0	0	0	0	0.213333	0	0	0	0	0	0	0	0	0	0	0.163137	0	0.304348	0	0.134694
CME2	CME	0	0	0.464789	0	0	0	0	0	0	0	0	0	0	0	0	0.313953	0	0	0	0	0	0.203883	0.581921	0	0.19883	0	0	0	0	0	0	0.17033	0	0	0	0	0	0	0	0	0	0	0	0.0721569	0	0.354037	0	0
CME8	CME	0	0	0	0	0	0	0	0	0	0	0.703704	0	0	0	0	0	0	0	0	0	0	0	0	0	0	0	0	0	0	0	0	0	0	0	0	0	0	0	0	0	0	0	0	0.0760784	0	0	0	0
CME15	CME	0	0	0	0	0	0	0	0	0	0	0	0	0	0	0	0	0	0	0	0	0	0	0	0.355263	0	0	0	0	0	0	0	0	0	0	0	0	0	0.4875	0.0635209	0	1	0.239669	0	0.0266667	0	0	0	0
CME22	CME	0	0	0	0	0	0	0	0	0	0	0	0	0.973333	0	0	0.215116	0	0	0	0	0	0	0	0	0	0	0	0.182741	0	0	0	0	0	0	0	0	0	0	0.061706	0	0	0	0	0.0321569	0	0	0.0657895	0
CME14	CME	0	0	0	0	0	0	0	0	0	0	0	0.725806	0	0.773585	0	0.662791	0	0	0	0	0	0.213592	0	0	0	0.397059	0	0.162437	0	0	0	0	0	1	0	0	0	0	0.061706	0	0	0	0	0.283137	0	0.279503	0	0
CME6	CME	0	0	0	0.294118	0	0	0	0	0.0981595	0	0	0	0	0	0	0	0	0	0	0	0	0	0	0.473684	0	0	0	0	0	0	0	0	0	0	0.370787	0	0	0	0	0	0	0	0	0.0266667	0	0	0	0
CME21	CME	0	0	0	0	0	0	0	0	0	0	0	0.629032	0	0	0	0	0	0	0	0	0	0	0	0	0	0	0	0	0	0	0	0	0	0	0	0	0	0	0	0	0	0	0	0	0	0	0	0
CME13	CME	0	0	0	0	0	0	0	0	0	0	0	0	0	0	0	0	0	0	0	0	0	0	0	0	0	0	0	0	0	0	0	0	0	0	0	0	0	0	0.103448	0	0	0	0	0.0290196	0	0	0	0.171429
CME3	CME	0.32	0	0	0	0	0	0	1	0	0	0.62963	0	0	0	0	0	0	0	0	0	0	0	0	0	0	0	0	0	0	0	0	0	0	0	0	0	0	0	0	0	0	0.371901	0	0.0266667	0	1	0.221805	0
CME7	CME	0.0885714	0	0	0	0	0	0	0	0	0	0	0	0	0	0	0	0	0	0	0	0	0	0	0	0	0	0	0.152284	0	0	0	0	0.24	0.303571	0	0	0	0	0	0	0	0	0	0	0	0.329193	0	0
CME23	CME	0	0	0	0	0	0	0	0	0	0	0	0	0	0	0	0	0	0	0	0	0	0	0	0	0	0	0.172619	0	0	0	0	0	0	0	0	0	0	0.5375	0.0816697	0	0	0	0	0	0	0	0	0
CME17	CME	0	0	0	0	0	0.420213	0	0	0	0	0	0	0	0	0	0	0	0	0	0	0	0	0	0	0	0	0	0	0	0	0	0	0.173333	0.517857	0	0	0	0	0	0	0	0	0	0.0298039	0	0	0	0.546939
CME9	CME	0	0	0	0	0.393939	0	0	0	0	0.140496	0	0	0	0	0	0	0	0	0	0	0	0	0	0	0	0	0	0	0	0	0	0	0.511111	0	0	0	0	0	0.128857	0	0.863636	0	0	0.100392	0	0	0.776316	0.171429
CME5	CME	0	0	0.450704	0	0	0	0	0	0	0	0	0	0	0	0	0	0	0	0.330508	0	0	0	0	0	0	0	0	0	0	0	0	0	0.226667	0.303571	0	0	0	0	0	0	0	0	0	0.0376471	0	0	0	0
CME20	CME	0	0	0	0	0	0	0	0	0	0	0	0	0	0	0	0	0	0	0	0	0	0	0	0	0	0	0	0	0	0	0	0	0	0	0	0	0	0	0	0	0	0	0	0	0	0	0.0864662	0
CME12	CME	0.485714	0	0	0	0	0	0	0	0	0	0	0	0	0	0	0	0	0	0	0.367089	0.912281	0	0	0	0	0	0	0.167513	0	0	0	0	0	0	0	0	0	0	0.123412	0.578378	0	0	0	0	0	0	0.156015	0
CME4	CME	0	0	0.464789	0	0	0	0	0	0	0	0	0	0	0	0.54	0	0.915888	0	0	0	0	0	0	0	0	0	0	0	0	0	0	0.203297	0.186667	0	0	0	0	0	0	0	0	0.202479	0	0.0792157	0	0	0	0
CME19	CME	0	0	0	0	0	0	0	0	0	0	0	0	0	0	0	0	0	0	0	0	0	0	0	0	0	0	0	0	0	0	0	0	0	0	0	0	0	0	0	0	0	0	0	0.0352941	0	0	0	0
CME11	CME	0	0	0	0	0	0.223404	0	0	0.294479	0	0	0	0	0	0	0	0.579439	0.15736	0	0	0	0	0	0	0	0	0	0	0	0	0	0	0.662222	0	0	0	0	0	0.112523	0.167568	0	0.615702	0	0	0	1	0	0
CME18	CME	0	0	0	0	0	0	0	0	0	0	0	0	0.506667	0	0	0.354651	0	0	0	0	0	0	0.627119	0	0	0	0	0	0	0.51497	0	0	0	0	0	0.448276	0	0	0.0635209	0	0	0	0	0.0337255	0	0	0	0
CME10	CME	0	0	0	0	0	0	0	0	0	0	0	0	0	0	0	0	0	0	0	0	0	0	0	0	0	0.181373	0	0.162437	0	0	0	0	0	0	0	0	0	0	0	0	0	0.677686	0.275591	0.0627451	0	0	0	0
CME16	CME	0	0	0	0	0.494949	0	0	0	0	0	0	0	0	0	0	0	0	0	0.415254	0	0	0	0	0	0	0	0	0	0	0	0	0	0.324444	0	0	0	0	0	0.105263	0	0	0.247934	0	0.146667	0	0	0	0.159184
DSH5	DSH	0	0	0	0	0	0.180851	0.491803	0	0.239264	0	0	0	0.6	0	0	0	0	0	0.364407	0	0	0	0.774011	0	0	0	0	0	0	0	0	0	0	0	0	0	0	0	0	0	0	0	0.566929	0.524706	0	0	0.223684	0.4
DSH2	DSH	0.642857	0	0	0	0.343434	0	0	0	0	0	0	0	0	0.566038	0	0	0	0.162437	0	0.537975	0	0	0	0	0	0	0	0	0	0	0.370518	0.648352	0	0	0	0	0	0	0	0	0	0	0.23622	0.0266667	0	0	0.381579	0.4
DSH13	DSH	0	0	0	0	0	0	0	0	0.239264	0	0	0	0.813333	0	0	0	0	0.436548	0	0.227848	0	0	0	0	0	0	0	0	0	0	0	0	0	0	0	0	0	0	0	0	0	0	0.23622	0	0	0	0	0
DSH7	DSH	0.414286	0	0	0.477124	0.343434	0	0	0	0.107362	0	0	0	0.626667	0	0	0	0	0	0	0	0.807018	0	0	0.5	0	0	0	0	0	0	0	0.840659	0	0	0	0.982759	0	0	0	0	0	0	0	0	0	0	0.140977	0
DSH14	DSH	0	0	0	0.222222	0	0.5	0	0	0	0	0	0	0	0	0	0	0	0	0	0	0	0.179612	0	0	0	0	0	0	0	0	0	0	0	0	0	1	0	0	0	0	1	0	0.259843	0	0	0	0.233083	0.236735
DSH8	DSH	0	0	0	0	0	0	0	0	0	0	0	0	0.546667	0	0	0	0.327103	0	0	0	0	0	0	0	0	0	0	0	0	0	0.553785	0	0	0	0.55618	0	0	0	0	0	1	0.18595	0	0.334902	0	0	0.233083	0
DSH15	DSH	0.165714	0	0	0	0	0.723404	0	0	0	0.144628	0	0	0.44	0	0	0.627907	0	0.162437	0	0	0	0	0.254237	0	0.438596	0	0	0	0	0	0.231076	0.357143	0	0	0	0	0	0	0	0	0	0.739669	0.244094	0.367059	0	0	0.0676692	0.587755
DSH1	DSH	0.571429	0	0	0.254902	0	0.260638	0	0	0	0	0	0	0	0	0	0	0.35514	0	0	0	0	0	0	0	0	0	0.178571	0	0	0	0	0	0	0	0	0.982759	0	0	0	0	0	0	0	0.0768627	0	0	0	0.22449
DSH16	DSH	0.362857	0	0	0.222222	0	0.5	0	0	0	0	0	0	0	0	0	0	0	0	0	0	0	0	0	0	0	0	0	0	0	0	0.171315	0	0.568889	0	0.691011	0	0	0	0	0	1	0.438017	0.244094	0.469804	0	0.819876	0.347744	0
DSH17	DSH	0.568571	0	0	0	0	0	0	0	0	0	0	0	0	0	0	0.215116	0	0.436548	0	0	0	0.349515	0	0	0	0	0	0	0	0	0	0	0.213333	0	0	0	0	0	0.624319	0	0	0.293388	0.566929	0.358431	0	0.962733	0.231203	0
DSH18	DSH	0.131429	0	0	0	0	0.180851	0.491803	0	0.239264	0	0	0	0.626667	0	0	0	0	0	0	0	0	0	0	0	0	0	0.577381	0	0	0	0.442231	0	0	0.910714	0	0	0	0	0	0	0	0.14876	0.259843	0	0	0	0.357143	0.236735
DSH19	DSH	0	0	0	0	0	0	0	0.30303	0	0	0	0	0	0	0	0	0	0	0	0	0	0	0.254237	0	0.549708	0	0.285714	0	0	0	0.290837	0.291209	0.213333	0	0	0	0	0	0.517241	0	0	0	0.244094	0.273725	0	0	0.25188	0.15102
DSH20	DSH	0	0	0	0	0	0	0	0	0	0.371901	0	0	0	0	0	0	0	0	0.364407	0	0	0	0	0	0	0	0	0	0	0	0	0.318681	0	0	0	0.252874	0	0	0	1	0	0	0.566929	0.054902	0	0	0.246241	0.187755
DSH6	DSH	0	0	0	0	0	0	0	0	0	0	0	0	0	0	0	0.55814	0	0	0.627119	0	0	0.203883	0	0	0	0	0.470238	0	0	0.233533	0	0.181319	0.395556	0	0.780899	0	0	0	0.413793	0	0	0	0	0.425882	0	0	0.214286	0
DSH9	DSH	0.674286	0	0	0.54902	0	0	1	0	0	0	0	0	0	0	0	0	0	0	0	0	0	0	0	0	0	0	0.392857	0	0	0	0	0	0	0	0	0	0	0	0.0780399	0	0	0	0.566929	0.0509804	0	0	0.229323	0.359184
DSH21	DSH	0.111429	0	0	0.718954	0	0	1	0.373737	0.41411	0	0	0	0	0.566038	0	0.19186	0	0	0	0	0	0	0	0	0	0	0	0	0.928571	0	0	0.89011	0	0	0	0	1	0	0	0	0	0.822314	0	0.291765	0	0	0	0
DSH11	DSH	0.445714	0	0	0	0	0	0	0	0	0	0	0	0	0.566038	0	0.343023	0	0	0	0	0	0	0	0	0.608187	0	0	0	0	0	0	0.664835	0.431111	0	0	0	0	0	0.315789	0	0	0.140496	0	0.413333	0	0	0	0
DSH4	DSH	0.125714	0	0	0	0.343434	0.473404	0	0	0	0	0	0	0	0.566038	0	0	0	0.147208	0	0	0	0	0	0	0	0	0	0	0.377551	0	0	0	0.182222	0	0	0	0	0	0.321234	0	0	0	0.992126	0	0	0.242236	0	0
DSH10	DSH	0.111429	0	0.577465	0	0.89899	0	0	0	0	0	0	0	0	0	0	0	0	0	0	0	0	0	0	0	0	0	0	0	0	0	0	0.225275	0	0.321429	0	0	0	0	0.0598911	0	0	0	0.566929	0	0	0.217391	0.212406	0.22449
DSH3	DSH	0	0	0	0	0	0	0	0	0.935583	0	0	0	0	0	0	0	0.327103	0	0	0	0	0	0	0	0	0	0	0	0	0	0	0.478022	0	0	0	0	0	0	0.912886	0.594595	0	0.152893	0.259843	0	0	0	0.597744	0.628571
DSH12	DSH	0	0	0	0	0	0	0	0	0.239264	0	0	0	0	0.566038	0	0	0	0	0	0	0	0	0.412429	0	0	0	0	0	0	0	0	0.478022	0	0	0.370787	0	0	0	0.101633	0	0	0	0.637795	0	0	0	0.129699	0.567347
EMZ12	EMZ	0	0	0	0.228758	0	0	0	0	0	0	0	0	0	0	0	0	0.635514	0	0	0	0	0	0	0	0	0	0	0	0.306122	0	0	0	0	0	0	0.333333	0	0	0	0	0	0	0	0.0541176	0	0	0	0
EMZ20	EMZ	0	0	0	0	0	0	0	0	0.116564	0	0	0	0	0	0	0.186047	0	0.208122	0	0	0	0	0	0	0	0	0	0	0	0	0	0	0	0	0	0	0	0	0	0	0	0	0	0	0	0	0	0
EMZ28	EMZ	0	0	0	0	0	0	0	0	0	0	0	0	0.493333	0.575472	0	0	0	0	0	0	0	0	0.19209	0	0	0	0.22619	0	0	0	0	0.181319	0	0	0	0.178161	0	0	0	0	0	0	0	0.122353	0	0	0	0.167347
EMZ1	EMZ	0	0	0	0.267974	0	0.170213	0	0	0.128834	0	0	0	0	0	0	0.5	0	0	0	0	0	0	0	0	0	0	0	0.172589	0	0	0	0	0	0	0	0	0	0	0.239564	0.178378	0	0	0.251969	0.0564706	0	0	0.0639098	0
EMZ2	EMZ	0	0	0	0	0	0	0	0	0.0920245	0	0	0	0	0	0	0	0	0	0	0	0	0	0	0.894737	0	0.171569	0	0	0	0.0898204	0	0	0	0	0	0	0	0	0.46824	0	0	0	0	0.0666667	0	0	0	0
EMZ3	EMZ	0.111429	0	0	0	0	0	0	0	0.095092	0	0	0	0	0.311321	0	0	0	0	0	0	0	0	0.20904	0	0.0994152	0	0	0	0	0	0	0	0	0.285714	0	0	0	0.975	0	0	0	0	0	0.0282353	0	0	0.056391	0
EMZ5	EMZ	0	0	0	0	0	0	0	0	0.095092	0	0	0	0	0	0	0	0	0	0	0	0	0	0.457627	0	0.251462	0	0.255952	0	0	0	0	0	0	0	0	0	0.454545	0	0	0	0	0	0	0	0	0	0	0
EMZ13	EMZ	0	0	0	0	0	0	0	0	0	0	0	0	0	0	0	0	0	0	0	0	0	0	0	0	0	0	0	0	0.346939	0	0	0	0	0	0	0	0	0	0	0	0	0.144628	0.244094	0	0	0.21118	0.075188	0
EMZ21	EMZ	0	0	0	0	0	0	0	0	0	0	0	0	0	0	0	0	0	0	0	0	0	0	0	0	0	0	0	0	0	0	0	0	0	0	0	0	0	0	0.0544465	0	0	0	0	0	0	0	0	0
EMZ29	EMZ	0	0	0	0	0	0	0	0	0	0.157025	0	0	0	0	0	0	0	0	0	0.265823	0	0	0.19774	0	0	0	0	0	0	0	0	0	0	0	0	0	0	0	0.0780399	0	0	0	0	0.0282353	0	0	0	0
EMZ6	EMZ	0.0942857	0	0	0	0	0	0.622951	0	0	0.123967	0	0	0	0	0	0	0	0	0	0	0	0.300971	0	0	0	0	0	0	0	0	0.12749	0	0	0	0.168539	0	0	0	0.0580762	0	0	0	0.251969	0.107451	0	0	0	0
EMZ14	EMZ	0	0	0.830986	0	0	0.260638	0	0	0	0	0	0	0	0	0	0	0	0	0	0	0	0.262136	0	0	0	0.176471	0	0	0.326531	0.209581	0	0	0	0	0	0.229885	0	0	0.0181488	0	0	0	0	0.639216	0	0	0.879699	0
EMZ22	EMZ	0	0	0	0	0	0.132979	0	0	0	0	0	0	0	0	1	0	0.280374	0	0	0	0	0	0	0	0	0	0	0	0	0	0	0	0	0	0	0	0	0	0	0	0	0	0	0.0517647	0	0	0	0
EMZ30	EMZ	0	0	0	0	0	0	0	0	0	0	0	0	0	0	0	0	0	0	0	0	0	0	0	0	0.222222	0	0	0	0	0	0	0	0	0	0	0	0	0	0	0.0972973	0	0.264463	0.244094	0.0266667	0	0	0	0
EMZ7	EMZ	0	0.790698	0.338028	0	0	0	0	0	0.107362	0	0	0	0.413333	0	0	0.203488	0	0	0	0	0	0	0.19209	0	0	0	0	0	0	0	0	0	0	0	0	0	0.530303	0.3875	0.0562613	0	0	0	0	0.0235294	0	0	0	0
EMZ23	EMZ	0	0	0	0.0588235	0	0	0	0	0	0	0	0	0	0	0	0	0	0	0	0	0	0	0	0	0	0	0	0	0	0	0	0	0	0	0	0	0	0	0	0	0	0.123967	0	0.0517647	0	0	0	0
EMZ31	EMZ	0	0	0	0	0	0	0	0	0.211656	0	0	0	0	0	0	0	0	0	0	0	0.666667	0	0	0	0	0	0	0	0.285714	0	0	0	0	0.375	0	0.413793	0	0	0	0	0	0	0	0	0	0	0.0845865	0
EMZ8	EMZ	0.165714	0	0.507042	0	0	0.159574	0	0	0	0	0	0	0	0	0	0	0	0	0	0.487342	0	0	0	0	0	0	0	0.126904	0	0.173653	0	0	0	0	0	0.247126	0	0	0	0	0	0	0	0.0470588	0	0	0	0
EMZ24	EMZ	0	0	0	0	0	0	0	0	0	0	0	0	0	0	0	0	0	0	0	0	0	0	0	0	0	0	0	0	0	0	0	0	0	0	0.179775	0	0	0	0.0780399	0	0	0	0	0.027451	0	0	0	0
EMZ32	EMZ	0	0	0	0	0.30303	0	0	0	0	0	0	0	0	0	0	0	0	0	0	0	0	0	0	0	0	0	0	0	0	0	0	0	0	0	0	0	0	0	0.0671506	0	0	0	0	0.0360784	0	0	0	0
EMZ15	EMZ	0	0	0	0	0	0	0	0	0.134969	0	0	0	0	0	0	0.372093	0.551402	0	0	0	0	0	0	0	0	0.186275	0	0	0.336735	0	0	0	0	0	0	0	0	0	0	0	0	0	0	0.0298039	0	0	0.0714286	0
EMZ16	EMZ	0	0	0	0	0	0	0	0	0	0	0	0	0	0	0	0	0	0	0	0	0	0.223301	0	0	0	0	0.25	0	0	0	0	0	0	0	0	0	0	0	0.206897	0	0	0.136364	0	0.0831373	0	0	0.225564	0
EMZ19	EMZ	0	0	0	0	0	0	0	0	0.193252	0	0	0	0	0	0	0	0	0	0	0	0	0.145631	0	0	0	0	0	0	0	0	0	0	0	0	0	0	0	0	0.119782	0.167568	0	0	0	0	0	0	0	0.134694
EMZ4	EMZ	0	0	0	0	0	0	0	0	0.116564	0	0	0	0	0	0	0	0	0	0	0.221519	0	0	0.254237	0	0	0	0	0	0	0	0	0	0	0	0	0	0	0	0	0	0	0	0	0.0235294	0	0	0.0620301	0.134694
EMZ10	EMZ	0.0857143	0	0	0	0	0	0	0	0.101227	0	0.814815	0	0.413333	0	0	0	0	0	0	0	0	0	0	0	0.192982	0	0	0	0	0	0	0.483516	0	0	0	0	0	0	0.0580762	0	0	0	0	0	0	0	0	0
EMZ9	EMZ	0	0	0	0	0	0.164894	0	0	0.0981595	0	0	0	0	0	0	0.180233	0	0	0	0	0	0.199029	0.265537	0	0	0	0.178571	0	0	0.215569	0	0	0	0	0	0	0	0	0.0544465	0	0	0	0.244094	0.0627451	0	0	0	0
EMZ17	EMZ	0	0	0	0	0	0	0	0	0	0	0	0	0	0	0	0	0	0	0	0	0	0	0	0	0	0	0.184524	0	0	0	0	0	0	0	0	0.212644	0	0	0	0.227027	0	0	0	0	0	0	0.0864662	0
EMZ25	EMZ	0	0	0	0	0	0	0	0	0	0	0	0	0	0	0	0	0	0	0	0	0	0	0	0	0	0	0	0.263959	0	0	0	0	0	0	0.168539	0	0	0	0	0	0	0.128099	0	0.0627451	0	0	0	0
EMZ33	EMZ	0	0	0	0	0	0.170213	0	0	0	0	0	0	0	0	0	0	0	0	0	0	0	0	0	0	0	0	0	0	0.336735	0	0	0.192308	0	0.339286	0	0	0	0	0	0	0	0	0	0.0603922	0	0	0	0.155102
EMZ18	EMZ	0	0	0.577465	0	0	0	0	0	0	0.132231	0	0	0.453333	0	0	0	0	0	0	0	0.54386	0	0.836158	0	0	0	0	0	0	0.149701	0.123506	0	0	0	0	0	0	0	0.121597	0.2	0	0	0	0.192941	0	0	0	0
EMZ26	EMZ	0	0	0	0	0	0.218085	0	0	0	0	0	0	0	0	0	0	0.327103	0	0.559322	0.21519	0	0	0	0	0	0	0	0	0	0	0	0	0	0.294643	0	0	0	0	0	0	0	0	0	0	0	0	0	0
EMZ34	EMZ	0	0	0	0	0	0	0	0.565657	0	0	0.574074	0	0	0	0	0.244186	0	0	0	0	0	0	0	0	0	0	0	0.299492	0	0	0	0	0	0	0.213483	0	0	0	0	0	0	0.140496	0	0.16549	0	0	0	0
EMZ11	EMZ	0	0	0	0	0	0	0	0	0	0	0	0	0.373333	0	0	0	0	0	0	0	0	0	0.180791	0	0	0	0.208333	0	0	0	0	0	0	0	0	0	0	0	0	0	0	0	0	0.0235294	0	0	0.12218	0.130612
EMZ27	EMZ	0	0	0.56338	0	0	0	0	0	0	0	0	0	0	0	0	0.226744	0	0	0	0.227848	0	0.15534	0	0	0	0	0	0.152284	0	0	0	0	0	0	0	0	0	0	0	0	0	0.128099	0	0.0243137	0	0	0.0620301	0
KRS5	KRS	0	0	0	0	0	0	0	0	0.588957	0	0	0	0	0	0	0	0	0	0	0	0	0	0	0	0	0	0	0	0	0	0	0	0	0	0	0	0	0	0	0	0	0	0	0	0	0	0	0
KRS2	KRS	0.402857	0	0	0	0	0	0	0	0	0	0	0	0	0	0	0	0	0	0	0.936709	0	0	0	0	0	0	0	0	0	0	0	0.17033	0	0.491071	0	0	0	0	0.330309	0	0	0	0	0	0	0	0	0
KRS6	KRS	0	0	0	0	0	0	0	0	0	0	0	0	0	0	0	0	0	0	0	0	0	0	0	0	0	0	0	0	0	0	0	0	0	0	0	0	0	0	0	0	0	0	0	0	0	0	0	0
KRS14	KRS	0.725714	0	0	0	0	0	0	0	0	0	0	0	0	0	0	0	0	0	0	0	0	0	0	0	0.204678	0	0	0	0	0	0	0	0	0	0	0	0	0	0	0	0	0	0	0	0	0	0	0
KRS7	KRS	0	0	0	0	0	0	0	0	0	0.971074	0	0	0	0	0	0	0	0	0	0	0	0.179612	0	0	0	0	0	0	0	0	0	0	0	0	0	0	0	0	0	0	0	0	0	0.0235294	0	0	0	0
KRS15	KRS	0	0	0	0	0	0	0	0	0	0	0	0	0	0	0	0	0	0	0	0	0	0	0	0	0	0	0	0	0	0	0	0	0	0	0	0	0	0	0	0	0	0	0	0	0	0	0	0
KRS16	KRS	0	0	0	0	0	0	0	0	0	0	0	0	0	0	0	0	0	0	0	0	0	0	0	0	0	0	0	0	0	0	0	0	0	0	0	0	0	0	0.0635209	0	0	0	0	0	0	0	0	0
KRS1	KRS	0	0	0	0.529412	0	0.494681	0	0	0	0	0	0	0	0	0	0	0	0	0	0	0	0	0	0	0	0	0	0	0	0	0	0	0	0	0	0	0	0	0	0	0	0	0	0	0	0	0	0
KRS9	KRS	0	0	0	0	0	0	0	0	0	0	0	0	0	0	0	0	0	0	0	0	0	0	0	0	0	0	0	0	0	0	0.123506	0	0	0	0	0	0	0	0	0	0	0	0	0	0	0	0	0
KRS17	KRS	0	0	0	0	0	0	0	0	0	0	0	0	0	0	0	0	0	0	0	0	0	0	0	0	0	0	0	0	0	0	0	0	0.386667	0	0	0	0.939394	0	0	0	0	0	0	0	0	0	0	0
KRS10	KRS	0	0	0	0	0	0	0	0	0	0	0	0	0	0	0	0	0	0	0	0	0	0	0	0	0	0	0	0	0	0	0	0	0	0	0	0	0	0	0	0	0	0	0	0	0	0	0	0
KRS18	KRS	0	0	0	0	0	0	0	0.343434	0	0	0	0	0	0	0	0	0	0	0	0	0	0	0	0	0	0	0	0	0	0	0	0	0	0	0	0	0	0.3625	0	0	0	0.731405	1	0	0	0	0	0
KRS3	KRS	0.657143	0	0	0.529412	0	0.510638	0	0	0.395706	0	0	0	0	0	0	0	0	0	0	0	0	0	0	0	0	0	0	0	0	0	0	1	0	0	0	0	0	0	0	0	0	0	0	0.373333	0	0	0	0
KRS11	KRS	0	0	0	0	0	0	0	0	0	0	0	0	0	0	0	0	0	0	0	0	0	0	0	0	0	0	0	0	0	0	0	0	0	0	0	0	0	0	0	0	0	0	0	0	0	0	0	0
KRS4	KRS	0.0857143	0.837209	0	0	0	0	0	0	0	0	0	0	0	0	0	0	0	0	0	0	0	0	0	0	0	0	0	0	0	0	0	0	0	0	0	0	0	0	0	0	0	0	0	0	0	0	0	0
KRS12	KRS	0	0	0	0	0	0	0	0	0	0	0	0	0	0	0	0	0	0	0	0	0	0	0	0	0	0	0	0	0	0	0	0	0	0	0	0	0	0	0	0	0	0	0	0.025098	0	0	0	0
KRS8	KRS	0	0	0	0	0	0	0	0	0	0	0	0	0	0	0	0	0	0	0	0	0	0	0	0	0	0	0	0	0	0	0	0	0	0	0	0	0	0	0	0	0	0	0	0	0	0	0	0
KRS13	KRS	0.842857	0	0	0	0	0.574468	0	0	0	0	0	0	0	0	0	0	0.439252	0	0	0	1	0	0	0	0	0	0	0	0	0	0	0.461538	0	0	0	0	0	0	0.343013	0	0	0	0	0	0	0	0	0
MCM4	MCM	0.177143	0	0	0	0	0.37234	1	0	0.110429	0.272727	0	0	0.453333	1	0	0	0.308411	0	0	0.487342	0	0	0	0	0	0	0.363095	0	0	0	0	0.736264	0.155556	0.616071	0	0.218391	0	0	0.163339	0.254054	0	0	0	0.112941	0	0	0.31203	0
MCM5	MCM	0.48	0	0	0	0.565657	0	0	0	0.785276	0	0	0	0	0	0	0	0	0	0.610169	0	0.824561	0.674757	0	0	0.374269	0	0.196429	0.203046	0	0.317365	0	0.263736	0.44	0.473214	0	0	0	0	0.335753	0.778378	0	0.731405	0	0.323137	0	0.186335	0.691729	0
MCM6	MCM	0.885714	0	0	0	0	0	0.639344	0	0	0	0	0.532258	0	0	0.4	0	0	0	0.313559	1	1	0	0.355932	0	0	0	0	0.309645	0.510204	0	0	0.186813	0.2	0.473214	0	0	0.742424	0	0.235935	0.535135	0	0	0	0.404706	0	0	0.221805	0.138776
MCM7	MCM	0.677143	0	1	0	0	0.37234	1	0.878788	0	0.252066	0	0	0	0	0	0	0	0	0	0	0	0.145631	0	0	0	0.838235	1	0	0.683673	0	0.394422	0.186813	0	0.473214	0.342697	0	0.484848	0	0.248639	0.254054	0	0.731405	0	0.289412	0	0	0.488722	0.461224
MCM10	MCM	0.357143	0	0	0.653595	0	0.287234	0	0	0	0.194215	1	0	0	0.330189	1	0	0.663551	0.187817	0	0	0	0	0	0	0.333333	0.539216	0	0	0	0	0	0.324176	0.164444	0.348214	0	0	0	0	0.215971	0.389189	0	0	0	0.355294	0	0.459627	0.815789	0
MCM8	MCM	0.62	0	0	0.843137	0	0	0	0	0	0	0	0	0	0	0	0	0	0	0	0.360759	0	0	0	0	0	0.397059	0.660714	0	0	0	0.163347	0.631868	0.951111	0	0.516854	0	0	0	0.499093	0.308108	0	0	0	0.338824	1	0	0.257519	0.432653
MCM2	MCM	0.105714	1	0.957746	0	0	0.62766	0	0.373737	0.294479	0	0	0	0	0	0	0	0	0.187817	0	0	0	0	0.299435	0	0.315789	0	0.363095	0.812183	0	0.419162	0.553785	0.263736	0.551111	0.473214	0	0	0	0.975	0.0834846	0.308108	0	0.731405	0.314961	0.376471	0	0	0.120301	0.530612
MCM9	MCM	0.271429	0	0	0	0.575758	0	0	0	0.59816	0.123967	0	0	0	0	0	0	0.663551	0.248731	1	0.405063	1	0.31068	0.242938	0.631579	0.532164	0.245098	0	0	0	0	0	0.807692	0	0	0	0	0	1	0.38294	0.545946	0	0	0	0.264314	0	0	0.471805	0
MCM3	MCM	0.382857	0	0.464789	0.653595	0	0.579787	0	0	0.757669	0	1	0	0	0	0	0	0.345794	0.22335	0	0.835443	0	0.970874	0	0	0.374269	0	0	0	0	0	0.513944	0.873626	0.426667	0	0.185393	0	0	0	0.192377	0.254054	0	0	0.314961	0.251765	0	0	0.163534	0.228571
MCM1	MCM	0.362857	0	0	0	0	0.81383	0	0	0.331288	0.31405	1	0	0	0.811321	0.86	0	0	0.472081	0	0	0	0	0.282486	0	0.479532	0	0.190476	0	0	0.748503	0.290837	0.186813	0.586667	0.410714	0.241573	0	0	0	0.161525	0.454054	0	0	0.259843	0.446275	0	0	0.135338	0.289796
MLA20	MLA	0	0	0	0.30719	0	0	0	0	0	0	0	0	0	0	0	0	0	0	0	0	0	0	0	0	0	0	0	0	0	0	0	0	0	0	0	0	0	0	0	0	0	0	0	0.0533333	0	0	0.18609	0
MLA21	MLA	0	0	0	0	0	0	0	0	0	0	0	0	0	0	0	0	0	0	0	0	0	0.165049	0	0	0	0	0	0	0	0	0	0	0	0.294643	0	0	0	0	0.136116	0.194595	0	0	0	0.193725	0	0	0	0
MLA6	MLA	0	0	0	0.30719	0	0	0	0	0	0	0	0	0	0	0	0.610465	0	0	0	0	0	0	0	0	0	0	0.386905	0	0	0	0	0	0	0	0.292135	0	0	0	0	0	0	0	0	0.0611765	0	0.534161	0	0
MLA14	MLA	0	0	0	0	0	0	0	0	0	0	0	0	0	0	0	0	0	0.497462	0	0	0	0	0	0	0	0	0	0	0	0	0	0	0	0	0	0	0	0	0	0	0	0	0	0	0	0	0	0
MLA22	MLA	0.1	0	0	0	0	0	0	0	0	0	0	0	0	0	0	0	0.794393	0.309645	0	0	0	0	0	0	0	0	0	0	0	0	0	0	0.351111	0	0	0	0	0	0	0	0	0	0	0	0	0	0.131579	0
MLA23	MLA	0	0	0	0	0	0	0	0	0	0	0	0	0	0	0	0	0	0.177665	0	0	0	0.737864	1	0	0	0.25	0	0	0	0	0	0	0	0	0	0.804598	1	0	0	0	0	0.322314	0	0.0745098	0	0.229814	0	0
MLA8	MLA	0	0	0.647887	0	0	0.670213	0	0	0	0	0	0	0.786667	0	0	0	0	0	0	0	0	0	0	0	0.175439	0	0	0	0	0	0	0	0.195556	0.598214	0	0	0	0	0	0	0	0.140496	0	0.120784	0	0	0	0
MLA16	MLA	0	0	0	0	0	0	0	0	0.199387	0.235537	0	0	0	0	0	0.186047	0	0	0	0	0	0	0	0	0	0	0	0	0	0	0	0	0	0	0	0	0	0.575	0	0	0	0	0	0.0501961	0	0	0	0.146939
MLA24	MLA	0	0	0	0	0	0	0	0	0	0	0	0	0	0	0	0	0	0	0	0	0	0	0	0	0.25731	0	0	0	0	0	0	0	0	0	0	0	0	0	0	0	0	0	0	0	0	0	0.116541	0.873469
MLA17	MLA	0.137143	0.976744	0	0	0	0	0	0	0	0	0	0	0	0	0	0	0	0	0	0	0	0	0	0	0	0	0	0	0	0	0	0	0	0	0	0	0	0	0	0	0	0	0	0	1	0	0	0
MLA2	MLA	0.382857	0	0	0	0	0	0	0	0	0.165289	0	0	0	0.933962	0	0	0	0	0	0	0	0	0	0	0	0	0	0	0	0	0	0	0	0.5	0	0	0	0	0.0562613	0	0	0	0	0.0619608	0	0	0	0
MLA18	MLA	0	0	0	0.647059	0	0	0	0	0.346626	0	0	0	0	0	0	0	0	0	0	0	0	0	0	0	0	0	0.35119	0	0	0	0	0	0	0	0	0	0	0	0.108893	0	0	0.136364	0.23622	0.263529	0	0	0	0
MLA13	MLA	0.571429	0	0	0	0	0	0	0	0	0	0	0	0	0	0	0	0	0	0	0	0	0	0	0	0	0	0	0.944162	0	0	0.207171	0	1	0	0	0	0	0	0.0816697	0	0	0	0.275591	0.307451	0	0	0	0
MLA1	MLA	0	0	0	0	0	0	0	0	0	0	0	0	0	0	0	0	0	0	0	0	0	0	0	0	0	0	0	0	0	0	0	0	0	0	0	0	0	0	0	0	0	0	0	0.106667	0	0	0	0
MLA5	MLA	0	0	0	0	0	0.335106	0	0	0.190184	0.169421	0	0	0	0	0	0	0	0	0	0	0	0	0	0	0	0	0.386905	0	0	0	0	0	0	0	0	0	0	0	0.330309	0	0	0	0.23622	0.0823529	0	0	0	0
MLA15	MLA	0	1	0.957746	0	0	0	0	0	0.322086	0	0	0	0	0	0	0	0	0	0	0	0	0	0	0	0	0	0	0	0	0	0	0	0	0	0	0	0	0	0	0	0	0	0	0.330196	0	0	0	0
MLA7	MLA	0	0	0	0	0	0	0	0	0	0	0	0	0	0	0	0.174419	0	0	0	0	0	0	0	0	0	0	0	0	0	0	0	0.225275	0.88	0	0	0	0	0.675	0	0	0	0	0	0.0243137	0	0	0.157895	0.236735
MLA9	MLA	0	0	0	0	0	0	0	0	0	0	0	0	0	0	0	0	0	0.609137	0	0	0	0	0	0	0	0	0	0	0	0	0	0	0	0	0	0.172414	0	0	0	0	0	0	0	0.138039	1	0	0.407895	0.469388
MLA10	MLA	0	0	0	0	0	0	0	0	0	0	0	0	0	0	0	0	0	0	0	0	0	0	0	0	0	0	0	0	0	0	0	0	0	0.294643	0	0	0	0	0	0	0	0.206612	0	0	0	0	0	0
MLA3	MLA	0	0	0	0	0	0	0.491803	0	0	0	0	0	0	0	0	0	0	0	0	0.455696	0	0	0	0	0	0	0	0	0	0	0	0	0	0.544643	0	0	0	0	0.170599	0	0	0.214876	1	0.0376471	0	0	0	0
MLA11	MLA	0	0	0	0	0	0	0	0	0	0	0	0	0	0	0	0.325581	0	0	0	0	0	0	0	0	0	0	0	0	0	0	0.179283	0	0.68	0	0	0	0	0	0	0	0	0	0	0.0235294	0	0	0	0
MLA19	MLA	0.14	0	0	0	0	0.265957	0	0	0.202454	0	0	0	0	0	0	0.255814	0	0	0	0	0	0	0	0	0	0	0	0	0	0	0	0	0.506667	0	0	0	0	0	0.239564	0	0	0	0	0.0266667	0	0	0.259398	0
MLA4	MLA	0	0	0	0	0	0	0	0	0	0	0	0	0	0	0	0	0	0	0	0	0	0.946602	0	0	0	0	0.202381	0	0	0	0	0	0.146667	0	0	0	0	0	0	0	0.909091	0	0	0.027451	0	0	0	0.24898
MLA12	MLA	0	0	0	0	0	0	0	0	0	0	0	0	0	0	0	0	0.336449	0.304569	0	0	0	0.907767	0	0	0	0	0	0	0	0	0	0	0	0	0	0	0	0	0.0580762	0	0	0	0	0.025098	0	0	0	0
NQA14	NQA	0	0	1	0	0	0	0	0	0	0	0	0	0	0.301887	0	0	0	0	0	0	0	0	0.19774	0	0.245614	0	0.416667	0.15736	0	0.586826	0	0	0.595556	1	0	0	0	0	0	0	0	0.289256	0	0.0635294	0	0.167702	0	0.130612
NQA7	NQA	0.0885714	0	0	0	0	0	0	0	0.260736	0.128099	0	0	0	0	0	0	0	0	0	0	0	0	0	0	0.122807	0.651961	0	0.527919	0	0.664671	0	0	0	0	0	0	0	0	0	0.297297	0	0	0	0.343529	0	0	0.212406	0
NQA13	NQA	0	0	0	0	0	0.159574	0	0.424242	0	0.590909	0	0	0	0	0	0	0	0	0	0.291139	0	0	0	0	0	0.392157	0	0.243655	0	0	0	0	0	0	0	0	0	0	0.816697	0	0	0	0	0.0909804	0	0.347826	0.135338	0
NQA6	NQA	0.174286	0	1	0	0	0	0	0	0.42638	0	0	0	0	0.349057	0	0	0	0	0	0	0	0	0.19774	0	0	0.436275	0	0.243655	0.459184	0	0.199203	0.340659	0	0	0.185393	0	1	0	0	0	0	0	0	0.221961	0	0	0	0.208163
NQA5	NQA	0	0	0.591549	0	0.565657	0	0	0	0.717791	0	0.703704	0	0	0	0	0	0	0	0	0	0	0.61165	0.19774	0	0	0	0.202381	0	0.632653	0	0	0.164835	0	0.5	0	0	0	0	0.558984	0	0	0	0	0.456471	0	0	0	0
NQA4	NQA	0.0857143	0	1	0	0	0.68617	0	0	0.868098	0	0	0	0	0	0	0	0	0	0	0	0	0	0	0	0	0	0	0.426396	0	0.694611	0	0.230769	0	0	0	0	0	0	0.0780399	0	0	0.289256	0	0.152941	0	0	0.197368	0.126531
NQA11	NQA	0.925714	0	1	0	0	0	0	0	0.953988	0	0	0	0	0	0	0	0	0	0	0	0	0	0.19774	0	0	0	0	0	0	0.197605	0.601594	0.340659	0	0	0	0	0.772727	0	0	0	0	0	0	0.0760784	0	0	0.533835	0.171429
NQA9	NQA	0.0885714	0	0	0	0	0.601064	0	0	0	0	0	0	0	0	0	0	0	0	0	0	0	0	0	0	0.122807	0.651961	0	0.538071	0	0	0	0	0.604444	0.267857	0	0	0	0	0	0	0	0	0	0.16	0	0	0.0808271	0
NQA1	NQA	0.0857143	0	0	0	0	0.159574	0	0.424242	0	0	0	0	0	0.301887	0	0	0	0	0	0.291139	0	0	0.214689	0	0	0	0	0	0.459184	0	0	0	0	0	0	0	0	0	0.0725953	0.259459	0	0.132231	0	0.196863	0	0.167702	0.635338	0
NQA3	NQA	0	0	0	0	0	0	0	0	0.260736	0.128099	0	0	0	0	0	0	0	0	0	0	0	0	0	0.486842	0	0	0	0	1	0	0.458167	0	0.195556	0	0	0	0	0	0	0	0	0	0	0.40549	0	0	0.139098	0
NQA10	NQA	0	0	0.591549	0	0	0.159574	0	0.30303	0.095092	0	0	0	0	0.301887	0	0	0	0	0	0	0	0	0	0	0	0.220588	0	0.390863	0	0	0	0.230769	0	0	0	0.304598	0	0	0.0780399	0	0	0	0	0.360784	0	0	0.325188	0.420408
NQA8	NQA	0	0	0.422535	0	0	0.159574	0	0	0	0.590909	0	0	0	0.301887	0	0	0	0.64467	0	0	0	0	0	0	0	0.392157	0	0	0	0	0	0	0.24	0	0	0	0	0	0.0780399	0.556757	0	0	0	0.0752941	0	0.167702	0	0
RMA18	RMA	0	0	0	0	0	0	0	0	0	0	0	0	0	0	0	0	0	0	0	0.253165	0	0	0	0	0	0	0	0	0	0.173653	0	0	0	0	0	0	0	0	0	0	0	0	0	0	0	0	0	0
RMA21	RMA	0	0	0	0	0	0	0	0	0.0920245	0	0	0	0	0	0	0	0	0	0	0	0	0	0	0	0	0	0	0	0	0	0	0	0	0	0	0	0	0	0	0	0	0	0.23622	0	0	0	0	0
RMA31	RMA	0	0	0	0	0	0	0	0	0.0920245	0	0	0	0	0	0	0	0	0	0	0.202532	0	0	0	0	0	0	0	0	0	0	0	0	0	0	0	0	0	0	0	0.172973	0	0	0	0	0	0	0.075188	0
RMA35	RMA	0	0	0	0	0	0	0	0	0.144172	0	0	0	0	0	0	0.197674	0	0	0	0	0	0	0	0	0.245614	0	0	0	0	0	0	0	0	0	0	0	0	0	0	0.162162	0	0	0.299213	0.0266667	0	0	0.12594	0
RMA47	RMA	0.8	0	0	0	0	0	0	0	0	0	0	0	0	0	0	0	0	0	0	0	0	0	0	0	0	0	0	0	0	0	0.398406	0	0	0	0	0	0	0	0	0	0	0	0	0.20549	0	0	0	0
RMA24	RMA	0	0	0	0	0	0	0	0	0	0	0	0	0	0	0.52	0	0	0	0	0.189873	0	0	0	0	0.222222	0	0	0	0	0	0	0	0	0	0	0	0	0	0	0	0	0	0	0	0	0	0	0
RMA9	RMA	0	0	0	0	0	0	0	0	0	0	0	0	0	0	0	0	0.448598	0	0	0	0	0	0	0	0	0	0	0	0	0	0	0	0	0	0	0	0	0	0	0	0	0	0	0.0243137	0	0	0	0
RMA29	RMA	0	0	0	0	0	0	0	0	0.128834	0	0	0	0	0	0	0	0	0	0	0	0	0	0	0	0	0	0.130952	0	0	0	0	0	0	0	0	0	0	0	0.0580762	0	0	0	0.23622	0.0282353	0	0	0	0
RMA37	RMA	0	0	0	0	0	0	0	0	0.095092	0	0	0	0	0	0	0	0	0	0	0	0	0	0.180791	0	0	0	0	0.187817	0	0	0	0	0	0	0	0	0	0	0	0	0	0	0	0	0	0	0	0
RMA45	RMA	0	0	0	0	0	0	0	0	0	0	0	0	0	0	0	0	0	0	0	0	0	0	0	0	0	0	0	0	0	0	0	0	0	0	0	0	0	0	0.0471869	0	0	0	0	0	0	0	0	0
RMA6	RMA	0	0	0	0	0.30303	0	0	0	0	0	0	0	0	0	0	0	0	0	0	0	0	0.145631	0	0	0	0	0	0	0	0	0	0	0	0	0	0	0	0	0.0598911	0	0	0	0	0.0258824	0	0	0	0
RMA14	RMA	0	0	0	0	0	0	0	0	0.095092	0	0	0	0	0	0	0	0	0	0	0.221519	0	0	0	0	0	0.156863	0	0	0	0	0	0	0	0	0	0	0	0.5	0.121597	0	0	0	0	0.0337255	0	0.204969	0	0
RMA22	RMA	0	0	0	0	0	0	0	0	0	0	0	0	0	0	0	0	0	0	0	0	0	0.169903	0	0	0	0	0	0	0	0	0	0	0	0	0	0	0	0	0	0	0	0	0	0.0235294	0	0	0	0
RMA30	RMA	0	0	0	0	0	0	0	0	0.101227	0	0	0	0	0	0	0	0.364486	0	0	0	0	0	0.19774	0	0	0	0	0.162437	0.77551	0	0	0	0	0	0	0	0	0	0	0	0	0	0	0	0	0	0	0
RMA38	RMA	0	0	0	0	0	0	0	0	0.0981595	0	0	0	0	0	0	0	0	0	0	0	0	0	0	0	0	0	0	0	0	0.11976	0	0	0	0	0	0	0	0	0	0	0	0	0	0	0	0.204969	0.12406	0
RMA46	RMA	0	0	0	0	0	0	0	0	0.0920245	0	0	0	0	0	0	0	0.299065	0	0	0	0	0	0	0	0	0	0	0.187817	0	0	0	0	0	0	0	0	0	0	0	0	0	0	0	0	0	0	0	0
RMA34	RMA	0	0	0	0	0	0	0	0	0	0	0	0	0	0	0	0	0	0	0	0	0	0	0	0	0	0	0	0	0	0	0	0	0	0	0	0	0	0	0	0	0	0	0	0	0	0	0.0582707	0
RMA7	RMA	0	0	0	0	0	0	0	0	0.095092	0	0	0	0	0	0	0	0	0	0	0	0	0	0	0	0	0	0	0	0	0	0	0	0	0	0	0	0	0.4	0	0	0	0	0	0	0	0.186335	0	0
RMA15	RMA	0	0	0	0	0	0	0	0	0	0	0	0	0	0	0	0	0	0	0	0	0	0	0	0	0	0	0	0	0	0	0	0	0	0	0	0	0	0	0	0.162162	0	0	0	0.0243137	0	0	0	0
RMA39	RMA	0	0	0	0	0	0	0	0	0	0	0	0	0	0	0	0	0	0	0.627119	0	0	0	0	0	0	0	0	0	0	0	0	0	0	0	0	0	0	0	0	0	0	0	0	0	0	0	0	0
RMA8	RMA	0	0	0	0	0	0	0	0	0.0981595	0	0	0	0	0	0	0	0	0	0	0.189873	0	0	0	0	0	0	0	0	0	0.185629	0	0	0	0	0.168539	0	0	0	0	0	0	0	0.488189	0.0768627	0	0	0	0
RMA16	RMA	0	0	0	0	0	0	0	0	0	0	0	0	0	0	0	0	0	0	0.627119	0	0	0	0	0	0	0	0	0	0	0	0	0	0	0	0	0	0	0	0	0	0	0	0	0	0	0	0	0
RMA32	RMA	0	0	0	0	0	0	0	0	0	0	0	0	0	0	0	0	0.345794	0	0	0	0	0	0	0	0	0	0	0	0	0	0	0	0	0	0	0	0	0	0	0	0	0	0	0	0	0	0	0
RMA40	RMA	0	0	0	0	0	0	0	0	0.0920245	0	0	0	0	0	0.66	0.174419	0	0	0	0	0	0	0	0	0	0	0.202381	0	0	0	0	0	0	0	0	0	0	0.3875	0	0	0	0	0.440945	0.0282353	0	0	0.0845865	0
RMA48	RMA	0	0	0	0	0	0	0	0	0.104294	0	0	0	0	0	0	0	0	0	0	0	0	0	0.169492	0	0	0	0	0	0	0	0	0	0	0	0	0	0	0	0	0	0	0	0	0	0	0	0	0.138776
RMA1	RMA	0	0	0	0	0	0	0	0	0.217791	0	0	0	0	0	0	0	0	0	0	0	0	0	0	0	0	0	0	0	0	0	0	0.362637	0	0	0	0	0	0	0	0	0	0	0	0.0243137	0	0	0	0
RMA17	RMA	0	0	0	0	0	0	0	0	0	0	0	0	0	0	0	0.511628	0	0	0	0	0	0	0.169492	0	0.333333	0	0	0	0	0	0	0	0	0	0	0	0	0	0	0	0	0	0	0	0	0	0.0827068	0
RMA25	RMA	0	0	0	0	0	0	0	0	0	0	0	0	0.453333	0	0	0	0	0	0	0	0	0	0	0	0	0	0	0	0	0.185629	0	0	0	0	0	0	0	0	0	0	0	0	0	0.0305882	0	0	0	0
RMA33	RMA	0	0	0.887324	0	0	0	0	0	0.0981595	0	0	0	0	0	0	0.180233	0	0	0	0	0	0	0	0	0	0	0.27381	0	0	0	0	0	0	0	0	0	0	0	0	0.167568	0	0	0	0	0	0	0	0
RMA41	RMA	0	0	0	0	0	0	0	0	0	0	0	0	0	0	0	0	0	0	0	0	0	0	0	0	0	0	0	0	0	0	0	0	0	0	0.196629	0	0	0	0	0	0	0	0	0.0282353	0	0	0	0
RMA2	RMA	0	0	0	0	0	0	0.52459	0	0	0	0	0	0	0	0	0	0	0	0	0	0	0	0	0	0	0.147059	0	0	0	0	0	0	0	0	0	0	0	0	0	0	0	0	0	0.0235294	0	0	0.0639098	0
RMA10	RMA	0	0	0	0	0	0	0	0	0.0981595	0	0	0	0	0	0	0	0	0	0	0	0	0	0	0	0	0	0.196429	0	0	0	0.0836653	0	0	0	0	0	0	0	0	0	0	0	0	0	0	0	0	0
RMA26	RMA	0.0885714	0	0	0	0	0	0	0	0	0	0	0	0	0	0	0	0	0	0	0	0	0	0	0	0	0	0	0	0	0	0	0	0	0	0	0	0	0	0	0	0	0	0	0	0	0	0	0
RMA42	RMA	0	0	0	0	0	0	0	0	0	0	0	0	0	0	0	0	0	0	0	0	0	0	0	0	0	0	0	0	0	0	0	0	0	0	0	0	0	0.55	0	0	0	0	0	0.027451	0	0	0	0
RMA19	RMA	0	0	0	0	0	0	0	0	0	0	0	0	0	0	0	0	0	0	0	0	0	0	0	0	0	0	0	0.162437	0	0	0	0	0	0	0	0	0	0	0	0	0	0	0	0.0290196	0	0	0	0
RMA27	RMA	0	0	0	0	0	0	0	0	0	0.177686	0	0.612903	0	0	0.62	0	0	0	0	0	0	0	0	0	0	0	0	0	0	0	0	0	0	0	0	0	0	0	0.061706	0	0	0	0	0	0	0	0	0
RMA43	RMA	0	0	0	0	0	0	0	0	0	0	0	0	0	0	0	0	0	0	0	0	0	0	0	0	0	0	0	0.137056	0	0	0	0	0	0	0.275281	0	0	0	0	0	0	0	0	0.0305882	0	0	0	0
RMA4	RMA	0	0	0	0	0	0	0	0	0	0	0	0	0	0	0	0	0	0	0	0	0	0	0	0	0	0	0.196429	0	0	0	0	0	0	0.285714	0	0	0	0	0.061706	0	0	0	0	0	0	0	0.0601504	0
RMA12	RMA	0	0	0	0	0	0.175532	0	0	0.101227	0	0	0	0	0	0	0.180233	0	0	0	0	0	0	0	0	0	0	0.184524	0	0	0.215569	0	0	0	0	0	0	0	0	0	0	0	0	0	0	0	0	0	0
RMA28	RMA	0	0	0	0	0	0	0	0	0.116564	0	0	0	0	0	0	0.174419	0	0	0	0	0	0	0	0	0	0	0	0.137056	0	0	0	0	0	0	0	0	0	0	0	0	0	0	0	0.0282353	0	0	0	0.122449
RMA36	RMA	0	0	0	0	0	0	0	0	0	0	0	0	0	0	0	0	0.457944	0	0	0	0	0	0	0	0	0	0	0	0	0	0.119522	0	0	0	0	0	0	0	0	0.172973	0	0	0	0.0862745	0	0	0	0
RMA44	RMA	0	0	0	0	0	0	0	0	0.095092	0	0	0	0	0	0	0	0	0	0	0	0	0.145631	0	0	0	0	0	0	0	0	0.155378	0.296703	0	0	0	0	0	0	0.137931	0	0	0.140496	0.283465	0	0	0	0.0582707	0
RMA5	RMA	0.671429	0	0	0	0	0	0	0	0	0	0	0	0	0	0	1	0	0	0	0	0	0.218447	0	0	0	0	0.886905	0	0	0	0	0	0	0	0	0	0	0	0	0	0	0	0	0.0768627	0	0	0	0
RMA13	RMA	0	0	0	0	0	0	0	0	0	0	0	0	0	0	0	0	0.280374	0.15736	0	0	0	0	0	0	0	0	0	0	0	0	0	0	0	0	0	0	0	0	0	0	0	0	0	0.0258824	0	0	0.0695489	0
RMA3	RMA	0.105714	0	0	0	0	0	0	0	0.230061	0	0	0	0	0	0	0	0	0	0	0	0	0	0	0.434211	0	0	0	0	0	0	0	0	0	0	0	0	0	0	0	0	0	0	0	0.0290196	0	0	0	0
NGRDA1	RDA	0	0	0	0.48366	0	0	0	0	0.174847	0	0	0	0	0	0	0	0.345794	0.213198	0	0.329114	0	0	0	0	0.380117	0.392157	0.220238	0	0.306122	0.227545	0	0	0.293333	0	0	0	0	0.45	0.186933	0	0	0	0	0.0603922	0	0	0.0733083	0
NGRDA10	RDA	0.254286	0	0.422535	0	0	0.670213	0	0	0.168712	0.38843	0	0	0	0	1	0	0	0.213198	0	0.322785	0.701754	0	0	0	0	0.666667	0	0	0	0.179641	0	0.186813	0.408889	0	0	0	0	0.4125	0.166969	0.556757	0	0	0	0.223529	0	0	0	0.187755
NGRDA3	RDA	0	0	0	0	0	0.164894	0	0.434343	0.374233	0	0	0	0	0	0	0	0	0.177665	0.288136	0	0	0	0	0	0	0	0	0	0	0	0	0	0.164444	1	0	0	0	0	0	0	0	0	0	0.0603922	0	0	0	0
NGRDA5	RDA	0.128571	1	0	0	0	1	0	0	0	0	0	0	0	0	0	0	0	0.208122	0	0	0	0.354369	0.186441	0	0.216374	0.553922	0	0	0.377551	0	0	0	0.2	0.267857	0	0.132184	0	0.45	0	0	0	0	0	0.0870588	0	0	0.0582707	0.208163
NGRDA13	RDA	0.511429	0	0	0	0	0	0	0	0	0	0	0	0	0	0	0	0	0.365482	0	0	0	0.174757	0.220339	0	0	0.156863	0.285714	0	0.306122	0.197605	0.310757	0	0	0.267857	0.382022	0	0	0	0	0	0	0	0.669291	0.0345098	0	0	0	0
NGRDA6	RDA	0.0857143	0	0.507042	0	0	0.159574	0	1	0	0.442149	0	0	0	0	0	0	0	0	0	0	0	0.509709	0.276836	0	0	0.240196	0.232143	0.456853	0	0.269461	0.119522	0	0	0	0	0	0	0	0.136116	0	0	0.243802	0.92126	0.556863	0	0	0.0845865	0.191837
NGRDA14	RDA	0	0	0	0	0	0	0	1	0	0	0	0	0	0.311321	0	0.331395	0.504673	0	0	0	0	0.665049	0.276836	0	0.274854	0.151961	0.72619	0.152284	0	0	0	0.159341	0	0.303571	0	0	0	0	0	0.167568	0	0.165289	0.401575	0.0807843	0	0	0.142857	0
NGRDA7	RDA	0	0	0.422535	0	0	0	0	0.444444	0.165644	0	0	0	0	0	0	0	0.345794	0	0	0.329114	0	0	0.186441	0	0	0	0	0	0	0	0	0	0.293333	0	0	0	0	0	0	0	0	0	0	0.0580392	0	0	0.0733083	0
NGRDA15	RDA	0	0	0	0.267974	0	0	0	0	0.104294	0	0.648148	0	0	0	0	0.639535	0	0	0.381356	0	0	0.145631	0	0	0	0	0.202381	0	0	0	0	0	0.577778	0	0	0	0	0	0	0	0	0	0	0.0313725	0	0	0	0.436735
NGRDA16	RDA	0.5	0	0	0.196078	0.959596	0	0	0	0	0	0	0	0	0	0	0.622093	0	0	0	0	0	0	0	0	0	0	0.517857	0	0	0.39521	0	0	0.293333	0	0	0	0	0	0	0	0.795455	0	0	0.292549	0	0	0.197368	0
NGRDA9	RDA	0	0	0	0	0	0	0	0	0	0.140496	0	0	0	0	0	0	0	0	0	0	0	0	0	0	0	0	0	0	0	0	0	0	0	0	0	0.37931	0	0	0	0	0	0	0	0	0	0	0	0
NGRDA17	RDA	0	0	0.830986	0.267974	0	0.175532	0	0	0	0	0.648148	0	0	0	0	0	0	0	0	0	0	0.475728	0.59887	0	0	0.240196	0.232143	0.456853	0	0.269461	0.119522	0	0	0	0	0	0	0	0	0	0	0	0	0.178039	0	0.428571	0	0.359184
NGRDA4	RDA	0	0.906977	0.661972	0	0	0	0	0	0.165644	0	0	0	0	0	0	0	0.345794	0.213198	0	0.329114	0	0	0.186441	0	0.380117	0.392157	0.202381	0	0	0	0	0	0.293333	0	0	0	0	0	0	0	0	0	0	0.0580392	0	0	0	0
NGRDA8	RDA	0	0	0.830986	0.30719	0	0	0	0	0	0.206612	0	0	0	0	0	0	0	0	0.432203	0	0	0.218447	0	0	0	0	0	0	0	0.221557	0.422311	0.5	0.315556	0	0	0	0	0	0	0	0	0	0	0.122353	0	0	0	0
NGRDA11	RDA	0.0857143	0	0	0	0	0	0	0.383838	0	0.140496	0	0	0	0	0	0.209302	0	0.121827	0	0	0	0	0	0	0	0.573529	0	0	0	0	0.119522	0	0	0	0	0.114943	0	0	0	0	0	0	0.283465	0.138039	0	0	0	0
NGRDA12	RDA	0	0	0	0	0	0	0	0	0.104294	0.413223	0	0	0.68	0	0.92	0.389535	0.336449	0.365482	0.983051	0	0	0	0	0	0.192982	0	0	0	0	0.185629	0.151394	0	0	0	0	0	0	0	0.3049	0	1	0.206612	0.732283	0.0643137	0	0	0.137218	0
NGRDA2	RDA	0.414286	0	0	0	0	0	0	0	0	0.305785	0	0	0	0	0	0.203488	0.504673	0	0.508475	0	0	0.436893	0	0	0.502924	0.196078	0	0.233503	0	0	0.159363	0	0	0	0	0	0	0	0	0	0	0.243802	0.92126	0.105882	0	0	0	0.195918
1757090204	Merino	0	0	0	0	0	0	0	0	0	0.318182	0	0	0	0	0	0.488372	0	0.248731	0	0.905063	0.912281	0.184466	0	1	0	0	0.642857	0.329949	0.408163	0	0	0.181319	0.191111	0	0	0	0	0	0	0	0	0.194215	0	0.270588	0	0	0.12594	0
3172090091	Merino	0	0	0	0	0	0.835106	0	0	0	0.18595	0	0	0	0	0	0	0.990654	0	0	0	0	0	0	0	0.549708	0	0.232143	0	0	0.592814	0	0	0	0	0	0	0.954545	0	0.116152	0	0	0	0	0.201569	0	0	0.0676692	0
1757090274	Merino	0	0	0	0	0	0.143617	0	0	0	0	0	0	0.6	0.518868	0	0	0	0	0	0	0	0	0	0	0	0	0	0.187817	0	0	0	0.346154	0.195556	0.535714	0	0	0	0	0	0.345946	0	0	0.401575	0	0	0	0.272556	0.179592
3172090181	Merino	0	0	0	0	0.555556	0.239362	0	0	0	0	0	0	0	0.40566	0	0	0	0	0	0	0.912281	0.349515	0	0	0.573099	0	0	0.431472	0	0	0	0	0	0	0	0	0	0	0	0	0	0	0	0.152941	0	0	0.18609	0
1757090502	Merino	0	0	0	0	0	0	0	0	0	0	0	0	0	0	0	0.581395	0	0	0	0.405063	0.912281	0	0.169492	0	0.678363	0	0	0	0	0	0	0	0	0	0	0.212644	0	0	0.306715	0	1	0	0	0.30902	0	0	0.603383	0
3172090250	Merino	0	0	0.422535	0.366013	0	0	0	0	0	0	0	0	0	0	0	0.325581	0	0	0	0	0	0.320388	0	0	0	0.754902	0.482143	0	0.459184	0	0	0	0	0	0	0	0.606061	0	0.110708	0	0	0	0	0.141176	0	0	0	0
3172070003	Merino	0	0	0	0	0.494949	0	0	0	0	0	0	0	0	0	0	0.302326	0.345794	0	0	0	0	0	0	0	0.274854	0.235294	0.446429	0	0	0	0	0.450549	0	0	0	0.183908	0	0.3875	0.0961887	0.297297	0	0.561983	0.535433	0.118431	1	0	0	0
NGU1411	Nguni	0.32	0	0	0.313725	0	0	0	0	0	0	0.759259	0	0	0	0.94	0	0	0.634518	0	0	0	0	0.40113	0	0	0.181373	0	0	0	0.227545	0	0	0.395556	0	0	0	0	0	0.092559	0	0	0	0	0.651765	0	0	0.87782	0.142857
3172080054	Merino	0.157143	0	0	0	0	0	0	0	0.0889571	0.18595	0.481481	0	0	0	0	0	0	0	0	0	0	0	0.80791	0	0	0	0.416667	0.172589	0	0	0	0	0	0.767857	0.5	0	0	0	0.23412	0	0	0	0	0.0627451	0	0	0	0
NGU12112	Nguni	0.0885714	0	0	0.196078	0.919192	0.765957	0	0	0.150307	0.305785	0.759259	0	0.56	0	0	0	0	0	0	0.189873	0	0.165049	0	0	0	0.156863	0.184524	0.15736	0.653061	0.275449	0	0	0.395556	0	0	0	0	0	0.499093	0	0	0.123967	0.535433	0.305882	0	0	0.12218	0.159184
13172080216	Merino	0	0	0	0	0	0	0	0	0	0	0	0	0	0	0	0	0.859813	0	0	0.265823	0	0.203883	0	0	0.573099	0	0	0	0.744898	0	0	0.17033	0	0.660714	0.275281	0	0	0	0.0653358	0.713514	0	0	0	0.110588	0	0	0	0.240816
NGU05107	Nguni	0.1	1	0	0.313725	0	0	0	0	0.107362	0.268595	0	0	0	0	0.96	0	0	0	0	0	0	0	0	0	0	0.186275	0.190476	0.167513	0.908163	0	0	0	0.604444	0	0	0	0	0	0.333938	0	0	0	0	0.196078	0	0	0	0.371429
NGU1303	Nguni	0.32	0	0	0	0	0	0	0	0.107362	0	0	0	0	0	0	0	0	0	0	0	0	0	0.621469	0	0	0.367647	0	0.192893	0	0	0.12749	0.961538	0	0	0.691011	0	0	0.9	0.168784	0.232432	0	0.330579	0.771654	0.265882	0	0	0.569549	0
NGU10106	Nguni	0	0	0	0.973856	0	0	0	0	0	0.210744	0	0	0	0	0	0	0	0	0	0.626582	0	0	0	0	0	0	0	0	0	0	0	0.576923	0	0.446429	0	0.189655	0.5	0	0.0580762	0	0	0.136364	0.669291	0.118431	0	0.242236	0.0582707	0
NGU11102	Nguni	0	0	0	0	0	0	0	0	0	0	0	0	0	0	0	0	0	0.309645	0	0	0	0	0	0	0.368421	0	0	0.137056	0.326531	0	0.211155	0	0.395556	0	0.353933	0	0	0.9875	0.116152	0	0	0	0	0.373333	0	0	0.056391	0.338776
NGU10001	Nguni	0	0	0	0	0	0	0	0	0.150307	0	0	0	0	0	0	0	0	0	0	0	0	0	0	0.368421	0	0	0	0	0.336735	0.185629	0.52988	0.43956	0	0	0.342697	0	0	0	0.0598911	0	0	0	0.307087	0.454118	0	0	0.056391	0.832653
NGU12102	Nguni	0.32	0	0	0	0	0	0	0	0	0	0	0	0	0	0	0	0	0	0	0	0	0	0	0	0	0	0	0.152284	0	0.185629	0	0	0	0	0.342697	0	0	0	0.0562613	0	0	0	0	0	0	0	0	0
NGU1110	Nguni	0.0971429	0	0	0.267974	0	0.170213	0	0	0	0.210744	0	0	0	0	0	0	0	0	0	0	0	0	0	0	0	0.161765	0	0.152284	0	0	0	0.192308	0.342222	0	0.342697	0	0	0	0	0.167568	0	0.157025	0	0.269804	0	0	0.146617	0.142857
NGU13118	Nguni	0.0857143	0	0	0	0	0.973404	0	0.828283	0	0	0.759259	0	0	0	0	0	0.364486	0.187817	0	0	0	0	0	0.368421	0	0.161765	0	0	0	0.197605	0.12749	0.368132	0.444444	0	0	0	0	0	0.364791	0	0	0	0.417323	0.483922	0	0	0.163534	0
NGU12115	Nguni	0	0	0	0	0	0	0	0	0.150307	0	0	0	0	0	0	0	0	0	0	0	0	0	0	0.368421	0	0	0	0	0.336735	0.185629	0.52988	0.423077	0	0	0.342697	0	0	0	0.0598911	0	0	0	0.307087	0.454118	0	0	0.056391	0.832653
NGU10111	Nguni	0.554286	0	0	0	0.747475	0.553191	0	0	0.104294	0.392562	0	0	0	0	0	0	0.429907	0	0	0	0	0	0.169492	0	0.187135	0.161765	0	0.152284	0	0	0	0	0.408889	0.589286	0.949438	0	0	0	0	0	0	0	0	0.541176	0	0	0.87782	0.310204
NGU12103	Nguni	0.0857143	0	0	0	0	0.973404	0	0	0	0	0.759259	0	0	0	0	0	0	0.162437	0	0	0	0	0	0	0	0	0	0.152284	0	0	0	0	0	0.767857	0.949438	0	0	0.9	0	0	0	0.330579	0.771654	0.0478431	0	0.186335	0.116541	0.146939
NGU1305	Nguni	0.588571	0	0	0.594771	0.919192	0	0	0	0.211656	0	0	0	0	0	0	0	0	0.218274	0	0	0	0	0	0	0.274854	0	0	0.152284	0	0	0	0.549451	0	0	0.466292	0	0	0	0	0.167568	0	0	0	0.307451	0	0.31677	0.0808271	0.142857
NGU13109	Nguni	0.0857143	0	0	0	0	0.281915	0	0	0.444785	0	0	0	0	0	0	0.476744	0	0.492386	0	0	0	0	0	0	0	0	0	0.208122	0	0	0.517928	0.906593	0.431111	0	0.174157	0.178161	0.909091	0.9875	0.136116	0.491892	0	0	0	0.305098	0	0	0.146617	0.130612
NGU0807	Nguni	0.0857143	0	0	0	0	0	0	0	0	0	0.759259	0	0	0	0	0	0	0	0	0	0	0	0	0	0	0.161765	0	0	0	0.11976	0.442231	0.450549	0	0	0.174157	0	0	0	0.0544465	0.167568	0	0.157025	0	0.0478431	0	0	0.056391	0.542857
NGU1315	Nguni	0	1	0	0	0	0	0	0	1	0.334711	0.759259	0	0	0	0.96	0	0	0	0	0	0	0	0	0	0.187135	0	0	0	0	0.868263	0.12749	0.252747	0.28	0	0	0	0	0	0.128857	0.167568	0	0	0.755906	0.163137	0	0.26087	0.319549	0.146939
NGU1201	Nguni	0	0	0	0	0	0.281915	0	0	0.490798	0	0	0.693548	0.56	0	0	0	0	0.375635	0	0	0.912281	0	0.581921	0	0.368421	0.401961	0.202381	0	0	0	0	0.208791	0	0.267857	0	0	0	0	0	0.572973	0	0	0	0.0737255	0	0	0	0.159184
NGU13101	Nguni	0	0	0	0.313725	0	0	0	0	0	0	0.759259	0	0	0	0	0	0	0	0	0	0	0	0	0	0	0	0	0	0	0	0	0.197802	0	0	0	0	0	0	0.210526	0.167568	0	0	0	0.639216	0	0.31677	0	0
NGU0602	Nguni	0.0857143	0	0	0	0	0.281915	0	0	0.107362	0	0	0	0	0	0	0	0	0	1	0	0	0	0	0	0	0	0	0	0	0.263473	0.442231	0	0	0	0.174157	0.706897	0	0.9	0.662432	0	0	0	0.527559	0.203922	0	0.31677	0	0.146939
NGU14110	Nguni	0	0	0	0.836601	0.919192	0	0.52459	0	0	0	0.759259	0	0	0	0	0	0	0.233503	0	0	0	0	0.40113	0	0	0	0	0.162437	0	0.227545	0	0.851648	0	0	0	0	0	0	0	0.167568	0	0	0.527559	0.235294	0	0	0	0.155102
NGU1308	Nguni	0.217143	0	0	0.313725	0	0	0	0.424242	0.490798	0	0.759259	0	0	0	0	0	0.364486	0.187817	0	0	0	0	0	0	0	0.181373	0	0	0	0.227545	0	0.467033	0.631111	0	0	0	0	0	0	0.167568	0	0	0.401575	0.72	0	0.31677	0.182331	0.142857
NGU06109	Nguni	0	0	0	0	0	0	0	0	0	0	0	0	0	0	0	0	0.336449	0.172589	0	0.202532	0	0	0	0	0	0	0	0	0	0	0.123506	0	0	0	0	0	0	0	0.415608	0	0	0	0.559055	0.109804	0	0	0	0
NGU1314	Nguni	0.342857	0	0	0	0.666667	0.25	0	0	0.134969	0	0	0	0	0	0	0	0	0.57868	0	0	0	0	0	0	0.368421	0.156863	0	0	0.581633	0	0	0	0	0	0.168539	0	0	1	0.384755	0	0	0.123967	0	0.0831373	0	0	0.12406	0.122449
NGU13105	Nguni	0.4	0	0	0	0	0.281915	0	0	0.490798	0.190083	0.759259	0	0	0	0	0.476744	0	0	0	0	0	0	0	0	0	0.161765	0	0	0	0	0	0.901099	0	0.589286	0.426966	0	0.909091	0.9875	0.136116	0.491892	0	0	0	0.567059	0	0.540373	0	0
NGU0815	Nguni	0	0	0	0	0	0	0	0	0	0	0	0	0	0	0	0	0	0	0	0.202532	0	0	0	0	0	0	0	0	0	0	0.123506	0.214286	0	0	0	0.172414	0	0	0.190563	0	0	0	0.84252	0.0823529	0	0	0.0601504	0
NGU1404	Nguni	0	0	0	0	0	0	0	0	0	0	0	0	0	0	0	0	0	0.309645	0	0	0	0	0	0	0	0.352941	0	0	0	0	0.12749	1	0.355556	0	0	0	0	0	0.362976	0.167568	0	0	0.307087	0	0	0.31677	0	0
NGU1210	Nguni	0	0	0	0	0	0	0	0	0	0	0	0	0	0	0	0	0	0	0	0	0	0	0	0	0	0	0	0.192893	0	0	0	0	0.715556	0	0.342697	0	0	0	0.0544465	0	0	0	0	0.0611765	0	0.31677	0.199248	0
DP36	Dorper	0.0885714	0	0	0	0	0	0	0	0	0	0	0	0	0	0	0	0	0	0	0	0.649123	0.456311	0	0	0	0	0.154762	0	0.520408	0	0	0.175824	0.382222	0.383929	0.275281	0	0	0	0	0	0	0	0	0.145882	0	0	0.0808271	0
NGU0902	Nguni	0.677143	0	0	0	0.919192	0.62766	0	0	0.122699	0	0	0	0	0	0	0	0.299065	0.456853	0	0	0	0	0	0	1	0.284314	0	0	0	0	0.155378	0	0.395556	0	0.353933	0	0	0	0	0.308108	0	0	0	0.163922	0	0	0.135338	0
DP6	Dorper	0.274286	0	0	0.372549	0	0.191489	0	0	0	0.198347	0.759259	0	0	0	0	0	0	0	0	0	0.561404	0.640777	0	0.828947	0.181287	0.240196	0	0	0	0	0	0	0	0	0	0	0	0.65	0.239564	0.178378	0	0	0	0.0282353	1	0	0.148496	0
NGU1415	Nguni	0	0	0	0	0	0	0	0	0	0	0	0	0	0	0	0	0.317757	0	0	0	0	0	0.169492	0.605263	0	0	0	0	0	0.197605	0.167331	0.423077	0.728889	0.357143	0	0	0.909091	0.9875	0.606171	0	0	0.458678	0.96063	0	0	0.31677	0	0.130612
DP35	Dorper	0	0	0	0	0	0.244681	0	0.828283	0	0	0	0	0	0	0	0	0	0	0	0.677215	0	0	0	0	0	0.181373	0	0.670051	1	0	0.278884	0	0	0	0	0	0	0.9625	0	0	0	0	0	0.0698039	0	0	0.233083	0.240816
DP4	Dorper	0.0857143	0	0	0	0	0.558511	0	0	0.490798	0	0.759259	0	0.56	0	0	0	0.878505	0.172589	0	0.537975	0	0	0.254237	0	0.315789	0	0	0.989848	0	0.886228	0	0.543956	0.648889	0	0	0	0	0	0	0	0	0	0	0.612549	0	0.521739	0.87782	0
DP7	Dorper	0	0	0	0	0.414141	0.558511	0.721311	0	0.331288	0	0	0	0	0	0	0	0	0	0	0.594937	0.964912	0.315534	0	0	0	0	0	0	0	0	0.139442	0.483516	0	0.366071	0	0	0.484848	0	0.197822	0	0	0	0.244094	0.105098	0	0	0.180451	0.146939
DP37	Dorper	0	0	0	0	0	0.585106	0	0.494949	0	0.128099	0	0	0	0	0	0.122093	0	0.152284	0	0	0	0	0	0	0	0.235294	0	0	0	0	0	0	0	0	0.269663	0	0	0	0.112523	0.362162	0	0.22314	0.527559	0.106667	0	0	0	0
DP34	Dorper	0.231429	0	0	0	0	0.164894	0	0	0	0	0	0	0	0	0	0.203488	0	0	0.974576	0	0	0.538835	0	0.802632	0	0	0	0.42132	0	0	0.250996	0	0	0	0	0	0	0	0.161525	0.394595	0	0.252066	0	0.0266667	0	0	0	0.359184
CRC070224	MeatM	0	0	0	0	0.89899	0	0	0	0	0	0	0	0	0	0	0	0	0	0	0	1	0.291262	0	0	0	0	0.267857	0	0.336735	0.754491	0	0	0	0	0	0	0	0	0	0	0	0	0	0	0	0	0	0
20077017	Afrino	0	0	0	0	0	0	0.606557	0	0	0	0	0	0	0	0	0	0	0	0	0.341772	0	0	0.372881	0	0.204678	0.534314	0	0	0	0	0	0.395604	0	0	0	0.298851	0	0	0	0.275676	0	0	0	0.415686	0	0.372671	0	0.314286
20067109	Afrino	0	0	0	0	0	0	0	0	0.674847	0	0	0	0	0	0	0	0	0	0	0	0	0.674757	0	0	0	0	0	0	0	0.245509	0	0	0.408889	0.303571	0	0	0	0	0	0	0	0.219008	0	0.258824	0	0	0	0.232653
20077170	Afrino	0.614286	0	0	0	0	0	0	0	0	0.322314	0	0	0	0.698113	0	0	0	0	0	0	0	0	0	0	0	0	0.297619	0	0	0	0.239044	0	0	0	0	0	0	0	0.0671506	0	0	0.132231	0	0.218039	0	0	0	0
20067160	Afrino	0.722857	0	0	0	0	0.265957	0	0	0	0	0	0	0	0	0	0	0	0	0	0	0	0	0	0	0	0	0	0.411168	0	0	0.191235	0	0	0	0	0.770115	0	0	0	0	0	0	0	0.0345098	0	0	0.300752	0
20087099	Afrino	0	0	0	0	0	0.62766	0	0	0.165644	0	0	0	0	0	0	0	0	0	0.983051	0	0	0	0	0	0.298246	0	0	0.385787	0.326531	0	0	0	0	0	0	0	0	0	0	0	0	0	0	0	0	0	0.0582707	0
20067194	Afrino	0.431429	0	0	0.816993	0	0	0	0	0.113497	0	0	0	0	0	0	0.610465	0	0	0	0	0	0	0.853107	0	0	0	0.839286	0	0	0	0	0	0	0.428571	0	0	0	0	0.0744102	0	0	0	0	0	0	0	0.103383	0.208163
20087154	Afrino	0.431429	0	0	0	0.545455	0	0	0	0	0	1	0	0	0	0	0	0	0.309645	0	0	0	0	0	0	0.298246	0	0.541667	0	0	0	0	0	0	0	0	0	0	0	0	0.172973	0	0	0	0.0745098	0	0	0.0808271	0
20075008	Afrino	0.0914286	0	0	0	0	0.239362	0	0.565657	0.319018	0	0	0	1	0.283019	0	0.755814	0	0	0	0	0	0	0	0	0	0	0.297619	0.187817	0	0	0	0	0.204444	0	0	0	0	0	0.0961887	0.205405	0	0	0	0	0	0	0	0.208163
20087175	Afrino	0	0	0	0	0	0	0	0	0	0.318182	0	0	0	0	0	0	0	0	0	0.196203	0	0.218447	0	0	0	0	0.547619	0	0	0	0	0.21978	0	0	0	0.477011	0.454545	0	0	0	0	0	0	0	0	0.223602	0.171053	0
120077013	Afrino	0.211429	0	0	0	0	0	0	0	0	0.516529	0	0	0	0.698113	0	0	0	0	0	0	0	0	0	0	0	0	0	0	0	1	0	0.692308	0.16	0	0.685393	0	0	0	0	0	0	0	0	0	0	0	0	0
120087177	Afrino	0.0971429	0	0.943662	0	0	0	0	0	0	0	0	0	0	0	0	0.197674	0	0	0	0	0	0	0.59887	0.460526	0	0	0	0	0	0	0.549801	0.175824	0.631111	0	0	0	0	0	0	0	0	0.247934	0	0.0368627	0	0	0.238722	0
120097046	Afrino	0	0	0	0	0	0.324468	0.606557	0	0	0.206612	0	0	0	0	0	0	0	0	0	0	0	0	0.757062	0	0	0	0.261905	0	0	0	0.49004	0.593407	0	0	0.696629	0	0	0	0	0	0	0	0	0.115294	0	0	0	0.17551
120107176	Afrino	0	0	0	0	0	0	0	0	0	0	0	0	0	0	0	0	0	0	0	0	0	0.398058	0	0	0.251462	0.666667	0	0.385787	0.326531	0	0	0	0.453333	0.491071	0	0	0	0	0	0	0	0	0	0.0596078	0	0	0.201128	0
120097065	Afrino	0	0	0	0	0.363636	0.239362	0	0	0.831288	0	0	0	0	0	0	0	0	0.908629	0	0	0	0	0	0	0.777778	0	0	0.274112	0	0.185629	0	0	0	0	0	0	0	0	0.134301	0.978378	0	0.347107	0	0.219608	0	0.198758	0.389098	0.293878
120117027	Afrino	0.182857	0	0	0	0	0.601064	0	0	0	0	0	0.741935	0	0	0	0	0	0	0	0	0	0.199029	0.169492	0	0	0.181373	0	0	0	0	0.38247	0	0	0	0	0	0	0	0.0671506	0	0	0	0	0.146667	0	0	0	0
120097191	Afrino	0	0	0	0.54902	0	0	0	0	0	0.18595	0	0	1	0	0	0	0	0	0	0	0	0	0	0	0	0	0	0	0	0	0	0.472527	0	0	0	0	0	0.4875	0	0	0	0	0	0.146667	0	0	0	0
120117060	Afrino	0.497143	0	0	0	0.474747	0	0.557377	0	0.690184	0	1	0	0	0	0	0	0	0	0	0	0	0	0	0	0	0	0.363095	0	0	0	0	0	0.32	0	0	0	0	0.4375	0.188748	0.491892	0	0	0	0.258824	0	0	0.0601504	0.195918
120105003	Afrino	0	0	0	0	0	0.303191	0.606557	0	0	0.582645	0	0	0	0	0	0	0	0	0	0	0	0	0	0	0	0.362745	0	0.172589	0	0	0	0	0	0	0	0.471264	1	0	0	0	0	0	0	0.0784314	0	0	0	0
20117137	Afrino	0	0	0	0	0	0	0	0	0	0	0	0	0	0	0.54	0	0	0	0	0	0	0.334951	0	0	0	0.20098	0	0	0	0	0	0	0	0	0.325843	0	0	0	0.170599	0	0	0	0	0.0486275	0	0	0.0770677	0.297959
220107021	Afrino	0	0	0	0	0	0	0	0	0	0.190083	0	0	0	0	0	0.598837	0	0	0	0	0	0	0.186441	0	0.356725	0	0.363095	0	0	0	0	0.21978	0	0	0	0	0	0	0.103448	0	0	0	0	0.067451	0	0	0	0
220117164	Afrino	0.0942857	0	0	0.993464	0.474747	0.180851	0	0.565657	0	0.14876	0	0.5	0	0	0	0	0	0	0	0	0	0	0	0	0	0.352941	0	0	0	0	0	0	0	0	0	0	0	0	0.281307	0	0	0	0	0.0917647	0	0	0.364662	0
220107052	Afrino	0.12	0	0.943662	0	0	0.37766	0	0.323232	0	0	0	0	0	0	0	0	0	0.380711	0	0	0	0	0	0	0	0	0	0	0	0.281437	0	0	0.191111	0	0	0	0	0	0.208711	0	0	0	0	0.110588	0	0	0	0
220127282	Afrino	0	0	0	0	0	0	0	0	0	0	0	0	0	0	0	0	0	0.588832	0	0	0	0	0	0.526316	0	0	0	0	0	0	0	0.362637	0	0	0.174157	0	0	0	0	0.291892	0	0	0.259843	0.0972549	0	0	0.0582707	0
220137179	Afrino	0.305714	0	0	0	0	0.265957	0	0	0.539877	0.173554	0	0	0	0.283019	0	0	0	0.380711	0	0	0	0	0.180791	0.657895	0	0	0.541667	0	0	0	0	0	0.186667	0	0	0	0	0	0.53539	0	0	0	0	0.0243137	0	0	0.0902256	0.22449
220017088	Afrino	0.182857	0	0	0	0	0	0	0	0	0	0	0	0	0	0	0	0	0.57868	0	0	0	0	0	0	0	0	0	0	0	0	0.486056	0	0	0.473214	0	0	0	0	0	0.243243	0	0.355372	0.677165	0.0431373	0	0	0.0733083	0
219997117	Afrino	0.285714	0	0	0	0	0	0	0	0	0.206612	0	0	0	0	0	0	0	0.147208	0	0	0	0	0	0	0	0	0.660714	0.274112	0	0	0	0	0	0	0	0	0	0	0	0	0	0	0.677165	0.101961	0	0.757764	0.156015	0.17551
220017110	Afrino	0	0	0	0	0	0	0	0	0	0	1	0	0	0	0	0	0	0.360406	0	0	0	0	0	0	0	0.191176	0	0	0	0	0	0	0	0.3125	0.38764	0	0	0	0.284936	0	0	0	0	0	0	0	0.197368	0.232653
219997169	Afrino	0	0	0	0	0	0.590426	0	0	0	0	0	0	0	0	0	0	0.411215	0.436548	0	0	0	0	0	0	0.397661	0.568627	0.529762	0	0	0	0	0	0.168889	0	0	0	0	0	0.272232	0.227027	0	0	0	0.280784	0	0	0.18985	0.187755
20017156	Afrino	0.317143	0	0	0	0	0	0	0	0.190184	0.165289	0	0	0	0	0	0	0	0	0	0	0	0	0	0	0	0	0	0	0.5	0	0	0	0.173333	0	0	0	0	0	0.0671506	0	0	0.355372	0	0.283922	0	0	0.238722	0
320004004	Afrino	0	0	0	0	0	0.324468	0	0	0	0	0	0	0	0.471698	0	0	0	0	0	0	0	0	0	0	0	0	0	0	0	0	0	0.494505	0.666667	0	0.168539	0	1	0.9	0.114338	0	0	0	0	0	0	0	0	0.195918
320017163	Afrino	0.342857	0	0	0	0	0.303191	0.721311	0	0	0.640496	0	0	0	0	0	0	0	0.401015	0	0	0	0	0	0	0	0	0	0	0	0.185629	0	0.906593	0.16	0	0.421348	0	0.515152	0	0	0	0	0	0	0.0392157	0	0	0.334586	0.191837
320007030	Afrino	0	0	0	0	0	0.382979	0	0.565657	0	0	0	0	0	0	0	0	0	0	0	0	0	0	0	0	0	0	0	0	0	0	0	0	0	0	0	0.614943	0.515152	0	0	0	0	0	0	0.117647	0	0	0.0996241	0
320017194	Afrino	0.108571	0	0	0	0	0	0	0	0	0	0	0	0	0	0	0	0	0	0	0	0	0	0	0	0	0	0	0	0	0	0	0	0	0	0	0	0	0	0	0	0	0	0	0.0298039	0	0	0	0
320007209	Afrino	0.502857	0	0	0	0	0	0	0	0	0	0	0	0	0	0	0	0	0	0	0.297468	0	0	0	0	0	0	0	0	0	0	0	0	0.253333	0	0	0.902299	0	0	0	0.275676	0.772727	0.136364	0	0	0	0.26087	0	0
320017217	Afrino	0	0	0	0	0	0	0	0	0	0	0	0	0	0	0	0	0	0	0	0	0	0	0.214689	0	0	0	0	0	0	0	0.203187	0	0	0	0	0	0	0	0.0562613	0	0	0.169421	0	0.310588	0	0.217391	0	0
320027020	Afrino	0.437143	0	0	0	0.747475	0	0	0	0.184049	0	0	1	0	0	0	0	0	0.913706	0	0	0	0	0	0	0	0.181373	0	0.284264	0	0	0	0	0	0.803571	0	0	0	0	0.497278	0	0	0.570248	0	0.212549	0	0	0.445489	0
320027097	Afrino	0	0	0	0	0.545455	0	0	0	0	0	0	0	0	0	0	0	0	0	0	0	0	0	0	0	0	0	0	0	0	0	0	0	0.324444	0	0.258427	0	0	0	0.272232	0.194595	0	0.475207	0	0.027451	0	0	0.105263	0
20037202	Afrino	0	0	0	0	0	0	0	0	0	0	0	0	0	0	0	0	0	0	0	0	0	0	0	0	0.204678	0	0	0	0	0	0.179283	0	0.68	0	0	0	0	0	0	0	0	0	0	0.152157	0	0	0.216165	0.2
420027124	Afrino	0	0	0	0	0	0	0	0	0	0	0	0.5	0	0	0	0	0	0	0	0	0	0	0	0	0	0.240196	0	0	0	0.179641	0	0	0	0	0	0	0	0.75	0	0.994595	0	0	0	0.100392	0	0	0	0
420037323	Afrino	0.288571	0	0	0	0	0.382979	0	0	0	0	0	0	0	0	0	0.197674	0	0	0	0	0	0	0	0	0	0	0	0.177665	0	0	0.38247	0	0.182222	0.5	0	0	0	0	0	0.513514	0	0	0	0	0	0.204969	0.144737	0
420027134	Afrino	0.185714	0	0	0	0	0	0	0	0	0	0.740741	0	0	0	0	0	0	0	0	0	0	0	0	0	0	0	0	0	0	0	0	0	0	0	0	0	0	0	0.0744102	0	0	0	0	0.22902	0	0	0	0
420047221	Afrino	0.505714	0	0	0	0	0	0	0	0	0	0	0	0	0	0	0	0.53271	0	0.330508	0	0	0	0	0	0	0	0	0	0	0	0	0	0	0	0	0	0.515152	0	0	0.286486	0	0	0	0.247059	0	0	0.0808271	0
420027143	Afrino	0.24	0	0	0	0	0	0	0	0	0	0	0	0	0	0	0.755814	0	0.786802	0	0	0	0	0	0	0	0	0	0	0	0	0	0.423077	0	0	0	0	0	0	0	0	0	0	0	0.0329412	0	0	0.118421	0
420047236	Afrino	0	0	0	0	0	0.218085	0	0	0	0.140496	0	0	0	0	0	0	0	0	0	0	0	0	0	0	0	0	0.339286	0.248731	0	0	0	0	0	0	0	0	0	0	0.333938	0	1	0.396694	0	0.102745	0	0	0.056391	0
420037007	Afrino	0	0	0	0	0	0.265957	0.557377	0	0	0	0	0	0	0	0	0	0	0	0	0	0.578947	0	1	0	0	0	0.547619	0	0	0	0	0	0.168889	0.928571	0	0	0	0	0	0	0	0.334711	0	0.0729412	0	0	0	0
420054006	Afrino	0	0	0.521127	0.738562	0	0.303191	0.721311	0	0	0.210744	0	0	0	0	0	0	0	0	0	0	0	0.635922	0	0	0.181287	0	0	0.172589	0	0	0	0	0	0	0	0	0	0	0	0	0	0.384298	0	0.0643137	0	0	0	0
420057082	Afrino	0	0	0	0.267974	0	0	0	0	0.279141	0	0	0	0	0	0.54	0	0	0	0	0	0	0	0	0	0	0	0	0	0	0.335329	0.486056	0	0	0	0	0	0	0	0.0707804	0	0	0.491736	0	0.16549	0	0	0	0.195918
H07061	DohneM	0	0	0	0	0	0	0	0	0	0	0	0	0	0	0	0	0	0	0	0	0	0	0	0	0	0	0	0	0	0	0	0	0	0	0	0	0	0	0	0	0	0	0	0	0	0	0	0
520057123	Afrino	0.277143	0	0	0.196078	0	0.867021	0	0	0	0.210744	0	0	0	0	0	0	0	0.664975	0	0.196203	0	0.194175	0	0	0	0.455882	0	0	0	0	0	0	0.16	0	0.168539	0	0	0	0	0.416216	0	0	0	0	0	0	0.0582707	0
H08020	DohneM	0.1	0	0	0.20915	0	0	0	0	0	0.157025	0.481481	0	0	0	0	0	0	0	0	0	0	0	0	0	0	0	0	0	0	0	0	0	0	0	0	0.597701	0	0	0	0	0	0	0	0.0658824	0	0	0	0
520057175	Afrino	0.462857	0	0	0	0	0.25	0.557377	0	0	0	0	0	0	0	0	0	0	0	0	0	0	0	0.892655	0	0	0	0.297619	0	0	0	0.709163	0.807692	0	0	0	0	0.590909	0	0.22686	0	0	0	0	0	0	0	0	0.534694
H09007	DohneM	0.0942857	0	0	0	0	0	0	0.525253	0	0	0	0	0	0.311321	0	0	0	0	0	0	0	0	0	0	0	0	0	0	0	0.353293	0.286853	0	0	0	0	0	0	0	0	0	0	0	0	0.0266667	0	0.322981	0	0
520067039	Afrino	0.357143	0	0	0	0	0	0	0	0	0	0	0	0	0	0	0	0	0	0	0	0	0	0	0	0	0	0.60119	0	0.5	0	0	0	0	0	0	0	0	0	0	0	0	0.322314	0	0.305882	0	0	0	0.4
H09506	DohneM	0	0	0	0	0	0	0	0	0	0	0	0	0	0	0	0	0	0.263959	0	0	0	0.26699	0	0	0	0.362745	0	0	0	0	0	0	0.137778	0	0.292135	0	0	0	0.317604	0	0	0	0	0.0752941	0	0	0	0
B06117	DohneM	0	0	0	0	0	0	0	0	0	0	0	0	0	0	0	0	0	0.238579	0	0	0	0	0	0	0	0	0	0	0	0	0	0.17033	0	0	0	0	0	0	0	0	0	0.194215	0	0.196078	0	0	0	0
H11123	DohneM	0	0	0	0	0	0	0	0	0.144172	0	0	0	0	0	0	0	0	0	0	0	0	0	0	0	0	0	0	0	0	0	0	0	0	0.321429	0	0	0	0	0	0	0	0.64876	0	0.027451	0	0	0	0
GF081164	DohneM	0	0	0	0	0	0	0	0	0	0	0	0	0	0	0	0	0	0	0	0	0	0.169903	0	0	0	0.490196	0	0.218274	0	0	0	0	0	0	0	0.293103	0	0	0.0798548	0	0	0.194215	0	0.0501961	0	0	0	0
H11501	DohneM	0	0	0	0	0	0	0	0	0	0.140496	0	0	0	0	0	0	0	0	0	0	0	0.26699	0	0	0	0	0	0	0.377551	0	0	0.521978	0	0	0	0	0	0	0.0562613	0	0	0	0	0	0	0	0	0
B06805	DohneM	0	0	0	0	0	0.5	0	0.343434	0	0.14876	0	0	0	0	0	0	0	0	0	0	0.912281	0	0	0	0	0	0	0	0	0.371257	0	0	0	0	0	0	0	0	0.145191	0	0	0	0	0	0	0	0	0
6888070370	Merino	0	0	0	0	0	0	0	0	0	0	0	0	0	0	0	0	0	0	0	0.373418	0	0	0	0	0	0.176471	0	0	0	0	0	0	0	0.839286	0	0	0	0	0.577132	0.183784	0	0	0	0.166275	0	0.478261	0.302632	0.236735
6888080474	Merino	0	0	0	0.294118	0.363636	0.196809	0	0	0	0	0	0	0	0	0	0	0	0	0	0	0	0	0	0	0	0	0	0	0	0	0	0	0	0	0	0	0	0	0.0562613	0	0	0	0.787402	0.0266667	0	0	0	0
6888090006	Merino	0.202857	0	0	0.196078	0	0	0	0	0	0.330579	0.888889	0	0	0.320755	0	0	0	0	0	0	0	0	0	0	0.175439	0	0	0	0	0	0	0	0	0.482143	0	0	0	0.3875	0.0707804	0.162162	0.75	0.128099	0	0.0784314	0	0	0.0601504	0
6888090027	Merino	0	0	0	0	0	0	0	0	0	0	0	0	0.613333	0	0	0.348837	0	0.203046	0	0	0	0	0	0	0	0	0	0.187817	0	0	0	0	0	0.741071	0	0	0	0	0.0562613	0	0	0	1	0.0847059	0	0	0.0921053	0.273469
703204700	Merino	0	0	0	0.535948	0	0.297872	0	0	0	0	0	0	0	0	0	0	0	0	0	0.310127	0.912281	0	0	0	0	0	0	0	0.714286	0.562874	0	0.538462	0.306667	0.544643	0	0	0	0.7375	0.479129	0	0	0	0	0	0	0	0	0
7888090347	Merino	0.0942857	0	0	0	0	0	0	0	0	0	0	0	0	0	0	0.686047	0	0	0	0	0	0	0	0	0	0	0	0.304569	0	0	0.163347	0	0.217778	0	0	0	0	0	0.114338	0	0	0	0	0	0	0	0	0.171429
7237100454	Merino	0	0	0	0	0	0	0	0	0	0	0.722222	0	0	0	0	0	0	0	0	0	0	0	0	0	0	0	0	0	0	0	0.458167	0.5	0	0	0	0	0	0	0	0	0	0	0	0	0	0	0	0
7237110001	Merino	0	0	0	0	0	0	0	0	0	0	0	0	0	0	0	0.813953	0.523364	0.319797	0	0	0	0	0	0	0	0	0	0	0	0	0.243028	0	0	0	0	0	0	0	0	0	0	0	0	0.0933333	0	0	0	0
7237080491	Merino	0	0	0	0	0	0	0	0	0	0	0	0	0	0	0	0	0	0	0	0	0	0.184466	0	0	0	0.504902	0	0.781726	0	0.862275	0	0	0.226667	0	0	0	0	0	0	0	0	0	0	0.0501961	0	0.186335	0.12594	0
7237110275	Merino	0	0	0	0	0	0	0	0.30303	0	0	0	0	0	0	0	0.813953	0.523364	0	0	0	0	0	0	0	0	0	0.178571	0	0	0	0	0.208791	0	0	0	0	0	0	0.145191	0	0	0	0	0.0752941	0	0	0	0
7237080577	Merino	0.162857	0	0	0.457516	0	0	0	0	0	0	0	0	0.626667	0	0	0	0	0	0	0	0	0.257282	0	0	0.181287	0	0.886905	0	0	0	0.247012	0	0.137778	0	0	0.793103	0	0	0.0562613	0	0	0.570248	0	0.0423529	0	0	0	0
7237110286	Merino	0	0	0.478873	0.372549	0	0	0	0	0	0	0	0	0	0	0	0	0.523364	0	0	0	0	0	0	0	0	0	0	0	0	0	0	0	0.235556	0	0	0	0	0	0.128857	0	0	0	0.259843	0	0	0	0	0
7237090007	Merino	0	0	0	0	0	0	0	0	0	0	0	0	0	0	0	0.19186	0	0.233503	0	0	0	0	0	0	0	0	0.392857	0	0.459184	0.538922	0.155378	0	0	0	0	0	0	0	0.0798548	0	0	0	0	0.182745	0	0	0	0
7237110372	Merino	0	0	0	0.228758	0	0.223404	0	0	0	0	0	0	0	0	0	0	0	0	0	0	0	0	0	0	0	0	0	0	0	0	0	0.164835	0	0	0	0	0	0	0	0	0	0	0	0.107451	0	0	0	0
237090239	Merino	0	0	0	0	0	0	0	0	0	0	0	0	0.466667	0	0	0	0	0.248731	0	0	0	0	0.19209	0	0	0	0.946429	0	0.336735	0	0	0	0	0.410714	0	0.183908	0	0	0.139746	0	0	0	0	0.0321569	0	0.329193	0	0.2
8237060308	Merino	0	0	0	0.385621	0	0	0	0	0	0	0	0	0	0	0	0.802326	0	0	0	0	0	0	0	0	0	0	0	0	0	0	0	0	0	0	0.179775	0.37931	0	0	0	0	0	0	0	0.0337255	0	0	0	0
8237090345	Merino	0.0914286	0	0	0	0	0	0	0	0	0	0	0	0.4	0	0	0	0	0	0	0	0	0	0	0	0	0	0	0	0	0.526946	0	0	0	0	0	0	0	0	0	0	0	0	0	0	0	0	0	0
8237080470	Merino	0	0	0	0	0	0	0	0	0	0	0	0	0	0	0	0	0	0	0	0	0	0	0	0	0.678363	0	0	0	0	0	0	0	0.333333	0	0	0.793103	0	0	0.313975	0	0	0	0	0	0	0	0.165414	0.167347
81757070051	Merino	0	0	0	0	0.333333	0	0	0	0	0	0.944444	0	0	0	0	0	0	0	0	0	0	0	0	0	0	0.156863	0.327381	0.243655	0	0	0	0	0	0	0	0	0	0	0	0	0	0	0	0.208627	0	0	0	0.428571
81757110263	Merino	0.12	0	1	0.333333	0.575758	0.351064	0	0	0	0	0	0	0	0	0	0	0	0	0	0	0	0	0	0	0	0	0	0	0	0.598802	0.143426	0	0.506667	0	0	0	0	0	0.188748	0.232432	0	0	0	0.0588235	0	0	0.693609	0
83172100363	Merino	0.171429	0	0	0	0	0	0	0	0	0	0	0	0	0	0.96	0	0	0	0	0	0	0	0	0	0	0	0.642857	0.360406	0	0	0	0	0.4	0	0	0	0	0	0.364791	0	0	0.561983	0	0.109804	0	0	0	0
81757110397	Merino	0.0971429	0	0	0	0.333333	0	0	0	0	0	0	0	0.666667	0	0	0	0	0	0	0	0	0	0	1	0	0	0.422619	0.461929	0	0	0	0	0.551111	0	0	0	0	0	0.0780399	0	0	0	0	0	0	0	0	0
83172110007	Merino	0	0	0	0.150327	0	0	0	0	0	0	0	0	0	0	0	0	0	0	0	0	0	0	0.180791	0	0.245614	0.147059	0	0	0	0	0.119522	0	0.208889	0.375	0	0.189655	0	0	0	0	0	0.334711	0	0.0807843	0	0	0.171053	0
81757120260	Merino	0.368571	0	0	0	0.343434	0.867021	0	0	0.542945	0.161157	0	0	0	0	0	0	0	0	0	0	0	0	0	0	0	0	0.642857	0	0	0	0	0.423077	0.675556	0.303571	0.168539	0	0	0	0.0834846	0.578378	0	0	0	0.32549	0	0	0.238722	0.134694
3172120323	Merino	0	0	0	0	0	0	0	0	0	0	0	0.451613	0	0	0	0	0	0	0	0	0	0	0	0	0	0	0	0	0.704082	0.431138	0.119522	0	0	0	0	0	0	0	0	0	0	0	0	0.0266667	0	0	0	0
91757120493	Merino	0.374286	0	0	0	0	0	0	0	0	0	0	0	0	0	0	0	0	0	0.288136	0.835443	0	0	0.254237	1	0	0	0.309524	0.243655	0	0	0.155378	0.725275	0.191111	0	0	0	0	0	0.147005	0	0	0	0	0	0	0.42236	0	0
91757070616	Merino	0	0	0	0	0	0	0	0	0	0	0	0	0	0	0	0	0	0	0	0	0	0	0.322034	0	0.192982	0	0	0.203046	0	0.598802	0.40239	0	0	0.464286	0	0	0	0	0.108893	0	0	0	0	0	0	0.335404	0.112782	0.363265
93172090082	Merino	0	0	0	0	0	0	0	0	0	0	0	0	0	0	0	0	0.747664	0	0	0	0	0	0	0	0	0	0	0	0	0	0	0	0	0	0	0	0	0	0	0	0	0	0	0.0541176	0	0	0	0
91757080220	Merino	0.197143	0	0	0	0	0	0	0	0	0	0	0	0	0	0	0	0	0	0	0	0	0	0	0	0	0	0	0	0	0	0	0	0.551111	0	0	0	0	0	0.413793	0	0	0	0	0.213333	0	0	0.0582707	0
93172100159	Merino	0.14	0	0	0	0	0	0	0	0	0	0	0	0	0	0.92	0	0	0	0	0	0	0	0	0	0.280702	0	0.196429	0	0	0	0	0	0.208889	0	0	0	0	0	0	0	0	0	0	0	0	0	0	0
91757090040	Merino	0.154286	0	0	0	0	0	0	0	0	0	0	0	0	0	0	0.19186	0	0.208122	0	0	0	0	0	0	0	0	0	0	0	0.257485	0	0	0.657778	0	0	0	0.80303	0	0.384755	0	0	0	0	0.151373	0	0	0	0
20067037	Afrino	0	0	0	0	0	0	0	0	0.411043	0	0	0	0	0	0	0	0	0	0.762712	0	0	0	0	0	0	0.377451	0	0	0	0	0.167331	0.175824	0	0	0.235955	0	0	0	0	0	0	0.157025	0.251969	0.17098	0	0	0.178571	0
CRC080457	MeatM	0	0	0	0.235294	0.434343	0	0.688525	0	0	0	0	0	0	0	0	0	0	0	0	0	0	0	0.265537	0	0	0	0	0	0	0	0.223108	0	0	0	0	0	0	0	0	0	0	0	0	0.0282353	0	0	0	0.208163
CRC070417	MeatM	0	0	0	0	0	0	0	0	0	0	0	0	0	0	0	0	0	0	0	0	0	0	0	0	0	0	0	0.162437	0	0	0.581673	0	0	0	0	0	0	0	0	0	0	0	0	0.0235294	0	0	0	0
CRC08K599	MeatM	0	0	0.422535	0	0	0	0	0.929293	0	0	0	0	0	0	0	0	0	0.152284	0.254237	0	0	0	0	0	0	0	0	0	0	0	0	0.192308	0	0	0	0	0	0	0.0689655	0	0	0	0.755906	0.0807843	0	0	0	0.126531
CRC080011	MeatM	0	0	0	1	0	0	0	0	0	0.165289	0	0	0	0	0	0.244186	0	0.263959	0	0	0	0.635922	0	0	0	0	0	0	0.336735	0	0	0	0	0	0	0	0	0	0	0	0	0.161157	0	0.0533333	0	0	0.129699	0.216327
888070029	Merino	0	0	0	0	0	0	0	0.686869	0.337423	0	0	0	0	0	0	0	0	0	0	0	0	0.339806	0	0	0	0	0	0.375635	0	0	0.203187	0	0	0	0.174157	0	0	0	0.343013	0.627027	0.795455	0	0	0.121569	0	0.490683	0.0657895	0
CRC080314	MeatM	0	0	0	0	0	0.446809	0.491803	0.313131	0.138037	0	0	0	0	0	0	0	0	0	0	0	0	0	0	0	0	0.446078	0.517857	0	0	0	0	0	0	0	0	0	0	0	0	0	0	0	0	0.312157	0	0	0.291353	0
CRC090069	MeatM	0	0	0	0	0	0	0	0	0.300613	0	0	0	0	0	0	0	0	0	0	0	0	0	0	0	0	0	0	0	0	0	0	0	0	0	0	0	0	0	0.061706	0	0	0	0	0.0729412	0	0.664596	0.157895	0
CRC080386	MeatM	0	0	0	0	0	0	0	0	0	0	0	0	0	0	0	0	0	0	0	0	0	0	0	0	0	0	0	0	0	0	0	0	0	0	0	0	0	0	0	0	0	0	0	0	0	0	0	0
CRC090198	MeatM	0	0	0	0	0	0	0	0	0.174847	0	0	0	0	0	0	0	0	0	0	0	0	0	0	0	0	0	0	0	0	0	0	0	0	0	0.134831	0	0	0	0	0	0	0	0	0	0	0	0	0
CRC080396	MeatM	0	0	0	0	0	0	0	0	0.153374	0	0	0	0	0	0	0	0	0	0	0	0	0	0	0	0.409357	0.377451	0	0.19797	0	0	0	0	0	0	0	0	0	0	0	0	0	0.144628	0	0	0	0	0	0
CRC090203	MeatM	0	0	0	0	0	0	0	0	0	0.136364	0	0	0	0	0	0	0	0	0	0.417722	0	0	0	0	0	0	0	0	0	0.754491	0	0.153846	0	0	0	0	0	0.9	0.192377	0.27027	0	0	0	0	0	0	0	0
CRC090231	MeatM	0	0	0	0	0	0	0	0	0	0	0	0	0	0	0	0	0	0	0	0	0	0	0	0	0	0	0	0	0	0	0	0	0	0	0	0	0	0	0	0	0	0	0	0	0	0	0	0
CRC100035	MeatM	0	0	0	0	0	0	0	0	0.355828	0.280992	0	0	0	0	0	0	0.420561	0	0.29661	0	0	0	0	0	0	0	0	0	0	0	0	0.208791	0	0	0	0	0	0	0.117967	0	0	0	0.338583	0.054902	0	0	0.056391	0
CRC090300	MeatM	0	0	0	0	0	0	0	0	0.156442	0	0	0	0	0	0	0	0	0	0	0	0	0	0	0	0	0	0	0	0	0	0	0	0	0	0	0	0	0	0.0689655	0	0	0.157025	0	0.152157	0	0.204969	0.0695489	0
CRC100301	MeatM	0	0	0	0	0	0.164894	0	0	0	0	0	0	0	0	0	0	0	0	0	0	0	0	0	0	0	0	0	0	0	0	0	0	0	0	0	0	0	0	0	0.172973	0	0.173554	0.669291	0.188235	0	0	0	0.240816
CRC090340	MeatM	0.142857	0	0	0	0	0	0	0	0	0	0	0	0.4	0	0	0	0	0	0	0	0	0	0	0	0	0	0	0	0	0	0	0	0	0	0	0	0.833333	0.9	0	0	0	0	0	0	0	0	0	0
CRC100560	MeatM	0	0	0	0.732026	0.808081	0.579787	0	0.515152	0.147239	0.119835	0	0	0	0	0	0	0	0	0	0	0	0	0	0	0	0	0	0	0	0	0.370518	0	0	0	0	0	0	0	0	0	0	0	0	0.150588	0	0	0.0545113	0
CRC090412	MeatM	0	0	0	0	0	0	0	0	0.162577	0.219008	0	0	0	0	0	0	0	0.279188	0	0	0	0.475728	0	0	0.181287	0	0	0	0	0	0	0	0	0	0.196629	0	0	0	0	0	0	0.22314	0.535433	0.162353	0	0	0.056391	0
20-CRC100587	MeatM	0	0	0	0	0	0	0	0	0.0797546	0	0	0	0	0	0	0	0	0	0	0	0	0	0	0	0	0	0	0	0	0	0	0	0	0	0	0	0	0	0	0	0	0	0	0	0	0	0	0
CRC090450	MeatM	0	0	0	0	0	0	0	0.373737	0	0	0	0	0	0	0	0	0	0	0	0	0	0	0	0	0	0.382353	0	0	0	0.856287	0.521912	0	0	0	0	0	0	0	0.201452	0.313514	0	0	0	0.103529	0	0	0	0
CRC110285	MeatM	0	0	0	0.196078	0	0	0	0	0	0	0	0	0	0	0	0	0	0	0	0	0	0	0	0	0	0	0	0	0.387755	0	0.721116	0	0	0	0	0	0	0	0	0	0	0	0	0.0831373	0	0	0.154135	0.636735
CRC090483	MeatM	0.302857	0	0	0	0	0	0	0	0.0920245	0	0	0	0	0	0	0	0	0	0.661017	0	0	0.184466	0.59322	0.565789	0	0	0	0	0	0	0	0	0	0	0	0	0	0	0	0	0	0	0	0.0282353	0	0	0.210526	0
CRC110363	MeatM	0	0	0	0	0	0.276596	0	0	0	0	0	0	0	0	0	0	0	0	0	0	0	0	0	0	0	0	0	0	0	0	0.163347	0	0.16	0.5625	0	1	1	0.9	0	0	0	0	0	0.0454902	0	0	0	0.240816
CRC110779	MeatM	0.162857	0	0	0	0	0.164894	0	0	0.0920245	0	0	0	0	0	0	0	0	0	0	0	0	0	0	0	0	0	0	0	0.336735	0	0.581673	0	0	0	0.606742	0	0.545455	0	0	0	0	0	0	0	0	0	0	0
CRC080300	MeatM	0	0	0	0.993464	0	0	0	0	0.153374	0.520661	0	0	0	0	0	0	0	0	0	0	0	0	0	0	0	0.333333	0	0.203046	1	0.335329	0	0	0	0	0	0	0	0	0	0	0	0	0	0.328627	0	0	0	0.412245
CRC060082	MeatM	0	0	0	0	0	0	0	0	0.168712	0	0	0	0	0.849057	0.88	0	0.504673	0.593909	0	0	0	0	0	0	0	0	0	0	0	0.790419	0	0	0	0	0	0	0	0	0.101633	0	0	0.64876	0	0.230588	0	0	0.278195	0
CRC080319	MeatM	0.102857	0	0	0	0	0	0	0	0	0.169421	0	0	0	0	0	0	0	0	0	0	0	0	0	0	0.45614	0.147059	0	0	0	0	0	0	0	0	0.533708	0	0	0	0	0	0	0	0	0.0407843	0	0	0.163534	0
CRC070441	MeatM	0.0885714	0	0.971831	0	0	0	0	0	0	0	0	0	0	0	0	0	0	0	0	0	0	0	0	0	0	0	0.214286	0	0	0	0	0.21978	0.271111	0	0	0.195402	0	0	0	0	0	0.22314	0.535433	0	0	0	0	0
30-CRC080326	MeatM	0	0	0	0	0	0	0	0	0	0	0	0	0	0	0	0.197674	0	0	0	0	0	0.893204	0	0.447368	0	0	0	0	0	0.323353	0	0	0	0	0.185393	0	0	0	0	0.216216	0	0	0.244094	0.0282353	0	0	0	0
CRC080049	MeatM	0	0	0	0	0	0.696809	0	0	0	0.157025	0	0	0	0	0	0	0	0	0	0	0	0	0	0	0	0	0	0	0	0	0	0	0	0	0	0	0	0	0.0980036	0	0	0	0	0.302745	0	0	0.265038	0
CRC080456	MeatM	0	0	0	0	0	0	0	0	0	0	0	0	0	0	0	0	0	0	0	0	0	0	0	0	0	0.382353	0	0	0	0.754491	0	0.263736	0	0	0	0	0	0	0	0	0	0	0	0	0	0	0.413534	0
CRC080076	MeatM	0	0	0	0	0.878788	0.281915	0	0	0	0	0	0	0	0	0	0	0	0	0	0.746835	0	0	0	0	0	0	0	0	0	1	0	0	0	0	0	0.913793	0	0	0	0	0	0.14876	0.244094	0.263529	0	0	0.281955	0
CRC090034	MeatM	0	0	0	0	0	0	0	0	0	0	0	0	0.4	0	0	0	0	0	0	0	0	0	0	0	0	0	0	0	0	0	0.239044	0.642857	0	0	0	0	0	0	0	0	0	0	0.251969	0	0	0	0	0.122449
CRC080085	MeatM	0	0	0	0	0	0	0	0	0	0	0	0	0	0	0	0.622093	0	0.51269	0.855932	0	0.736842	0	0	0	0	0.171569	0.22619	0	0.377551	0	0	0	0.511111	0.8125	0.646067	0	0	0	0.702359	0	0	0	0	0	0	0	0	0
CRC090234	MeatM	0	0	0	0	0	0	0	0	0.248466	0	0	0	0	0	0	0	0	0	0	0	0	0.174757	0	0	0	0	0	0	0	0	0	0	0.231111	0	0	0	0	0	0.14882	0	0	0	0.338583	0	0	0	0	0
CRC090287	MeatM	0.168571	0	0	0	0.343434	0	0	0	0	0	0	0	0	0	0	0	0	0	0	0	0	0	0.519774	0	0	0	0	0	0	0.790419	0.89243	0	0	0	0.191011	0	0	0	0	0	0	0	0.992126	0.180392	0	0	0	0.183673
CRC090296	MeatM	0	0	0	0.287582	0.727273	0	0	0	0.0920245	0.165289	0	0	0.4	0	0	0.662791	0	0	0	0	0	0	0.169492	0.684211	0	0.382353	0	0	0	0	0	0	0	0	0	0	0	0	0.137931	0	0	0	0	0	0	0	0	0.236735
40-CRC100160	MeatM	0	0	0	0	0	0	0	0	0	0	0	0	0	0	0	0.284884	0	0.213198	0	0	0	0	0	0	0	0	0	0	0	0	0	0	0	0	0	0	0	0	0.522686	0	0	0	0	0.0556863	0	0	0.345865	0.122449
4CRC090299	MeatM	0	0	0	0.281046	0.454545	0	0	0	0	0	0.611111	0	0	0	0	0	0	0	0	0	0	0.354369	0	0	0	0.210784	0	0	0	0.754491	0.12749	0	0	0	0	0	0	0	0.0889292	0	0	0	0	0	0	0	0.221805	0
4CRC100217	MeatM	0	0	0	0	0	0	0	0	0	0	0	0	0	0.433962	0	0.22093	0	0	0	0	0	0	0	0	0	0	0	0	0	0	0	0.626374	0	0	0	0	0	0	0	0	0	0	0	0	0	0	0.103383	0
4CRC090574	MeatM	0	0	0	0	0.30303	0	0	0	0	0.140496	0	0	0	0	0	0	0	0	0	0	0	0	0	0	0.280702	0	0	0	0	0	0	0	0	0	0	0	0	0	0	0	0	0	0	0	0	0	0	0
4CRC100232	MeatM	0	0	0	0	0	0	0	0	0.110429	0.202479	0	0	0	0	0	0	0	0	0	0	0	0	0	0	0.678363	0	0	0.177665	0.663265	0.221557	0	0	0.146667	0	0	0.189655	0	0.4	0	0	0	0.152893	0	0.0345098	0	0	0	0
4CRC090591	MeatM	0.0857143	0	0	0	0	0	0	0.818182	0.0920245	0	0	0	0	0	0	0.197674	0	0	0	0	0	0	0	0	0	0	0	0	0.377551	0	0	0	0	0	0.168539	0	0	0	0.166969	0.497297	0	0	0	0.0862745	0	0	0	0
4CRC100278	MeatM	0	0	0	0	0	0	0	0.343434	0	0.735537	0	0	0	0	0	0	0	0	0	0	0	0	0	0	0	0	0	0	0	0	0	0	0.208889	0	0	0	0	0	0	0	0	0	0	0.0486275	0	0	0	0.171429
4CRC090597	MeatM	0	0	0	0	0	0	0	0	0.417178	0	0	0	0	0.886792	0.88	0.186047	0	0	0	0	0	0	0.225989	0	0.280702	0	0	0	0	0	0	0	0.217778	0	0	0	0	0	0	0	0	0	0	0	0	0	0	0
4CRC100394	MeatM	0	0	0	0	0	0	0	0	0	0.161157	0	0	0	0	0	0	0	0	0	0	0	0	0	0	0	0	0.220238	0	0	0	0	0	0	0	0	0	0	0	0	0	0	0	0.598425	0.0533333	0	0.888199	0.0657895	0
4CRC110084	MeatM	0	0	0	0	0	0	0	0	0	0	0	0	0	0	0	0	0	0	0	0	0	0	0	0	0	0	0	0	0	0	0	0	0	0	0	0	0	0	0	0.437838	0	0	0	0	0	0	0	0
50-H07026	DohneM	0	0	0	0.326797	0	0	0	0	0	0.181818	0	0	0.906667	0	0	0	0	0	0.237288	0	0	0.364078	0	0	0	0	0	0	0	0	0	0	0	0	0	0	0	0	0	0	0	0	0	0	0	0	0.0413534	0
5CRC110637	MeatM	0	0	0	0	0	0	0	0.464646	0	0.252066	0	0	0	0	0	0	0	0	0	0	1	0	0	0	0	0	0	0	0.377551	0	0	0	0	0	0.134831	0	0	0	0.664247	0	0	0	0	0	1	0	0.31203	0
5H08081	DohneM	0.111429	0	0	0	0	0	0	0	0	0.206612	0	0	0	0	0	0	0.495327	0	0	0.35443	0	0	0	0	0	0	0	0.248731	0	0	0	0	0	0	0	0.224138	0	0	0.123412	0	0	0.743802	0	0.198431	0	0	0	0
5EN02210	DohneM	0	0	0	0	0	0	0	0	0	0	0	0	0	0	0	0	0	0	0	0.297468	0	0	0	0	0	0	0	0	0	0	0.131474	0	0	0	0	0	0	0.4125	0	0	0	0.355372	0	0	0	0	0	0
5H09102	DohneM	0	0	0	0	0	0	0	0	0	0	0	0	0	0	0	0	0	0	0	0	0	0	0	0	0	0	0	0.51269	0	0	0	0	0	0	0	0	0	0	0	0	0	0	0	0	0	0	0	0
5EN03520	DohneM	0	0	0	0	0	0	0	0	0.432515	0	0	0	0	0	0	0	0	0	0	0	0	0.791262	0	0	0	0	0	0	0	0	0.183267	0.230769	0	0	0.730337	0.126437	0	0.8375	0	0	0	0	0	0.0980392	0	0	0.306391	0
5H11502	DohneM	0	0	0.619718	0	0	0	0	0	0	0	0	0	0	0	0	0	0	0	0	0	0	0.242718	0	0	0	0	0	0	0	0.383234	0	0.225275	0	0	0	0.293103	1	0.9	0	0	0	0	0	0.144314	0	1	0.218045	0
5H03047	DohneM	0.348571	0	0.521127	0	0	0	0	0	0	0.157025	0	0	0	0	0	0	0	0	0	0	0	0	0	0	0.210526	0	0	0	0	0	0	0	0	0	0	0	0	0	0	0.454054	0	0.128099	0	0.0509804	0	0	0	0
5H12513	DohneM	0	0	0	0	0	0	0	0	0	0	0	0	0	0	0	0	0	0.172589	0	0	0	0	0	0	0	0.916667	0	0	0	0	0.14741	0	0	0	0	0	0	0	0	0	0	0	0	0	0	0	0	0
5H05148	DohneM	0.371429	0	0	0	0	0	0	0	0	0	0	0	0	0	0	0	0	0	0	0	0	0	0	0	0	0	0	0	0	0.131737	0	0	0	0	0	0	0	0	0.0744102	0	0	0	0	0.136471	0	0	0	0
60-H13050	DohneM	0	0	0	0	0	0	0	0	0	0	0	0	0	0	0	0	0.915888	0	0	0	0	0.398058	0	0	0	0	0	0	0	0	0	0	0	0	0	0.344828	0	0	0	0	0	0.280992	0	0.0541176	0	0	0	0
6H14053	DohneM	0	0	0	0	0	0	0	0	0.288344	0	0	0	0	0	0	0	0	0.309645	0	0.227848	0	0	0	0	0	0	0	0	0	0	0	0	0	0.276786	0	0	0	0	0	0	0	0.165289	0	0.0501961	0	0	0	0.130612
6GF081169	DohneM	0.108571	0	0	0.27451	0	0	0.983607	0	0	0	0	0	0	0	0	0	0.943925	0	0	0	0	0	0	0	0.356725	0	0	0	0.683673	0	0.278884	0	0	0	0	0	0	0	0.0816697	0	0	0	0	0.0556863	0	0	0.193609	0
6JG041087	DohneM	0	0.72093	0.535211	0.196078	0	0	0	0	0.101227	0	0	0	0	0	0	0	0	0	0.491525	0	0	0	0	0	0	0	0	0	0	0	0	0	0	0	0	0	0	0	0.166969	0.286486	0	0	0	0.0290196	0	0	0	0
6GF101010	DohneM	0.111429	0	0	0	0	0	0	0	0	0	0	0	0	0	0	0	0	0	0	0	0.649123	0	0	0	0	0	0	0	0	0	0	0.478022	0	0.401786	0.342697	0	0	0	0.248639	0	0	0	0	0	0	0	0.280075	0
6JG04658	DohneM	0	0	0	0	0	0	0	0	0	0	0.62963	0	0	0	0	0.52907	0.28972	0	0	0	0.964912	0	0	0	0	0	0	0	0	0	0	0	0	0	0	0	0	0	0	0	0	0	0	0.102745	0	0	0.110902	0
6GF101027	DohneM	0	0	0	0	0	0	0.57377	0	0	0	0	0	0	0	0	0	0	0	0	0	0	0	0	0	0.298246	0	0	0	0	0	0	0	0	0	0	0	0	0	0.0562613	0	0	0	0	0.145882	0	0	0.295113	0
6GF071095	DohneM	0	0	0	0	0	0	0	0	0	0.363636	0	0	0	0	0	0	0	0.203046	0	0	0	0.223301	0	0	0	0	0	0	0	0.197605	0	0	0	0	0.168539	0	0	0	0.170599	0	0	0	0	0.0556863	0	0	0	0.142857
6GF101041	DohneM	0	0	0	0	0	0	0	0	0.153374	0	0	0	0	0.443396	0	0	0	0	0.542373	0	0	0	0	0	0	0	0	0	0	0	0	0	0	0	0	0	0	0	0	0.697297	0	0	0	0.0235294	0	0	0.056391	0
6GF071188	DohneM	0	0	0	0	0	0	0	0	0	0	0	0	0	0	0	0	0	0	0	0	0	0	0	0	0	0	0	0	0	0.179641	0	0	0	1	0	0	0	0	0	0	0	0	0	0.0494118	0	0	0	0
70-GF101152	DohneM	0	0.953488	0	0	0	0	0	0	0	0	0.574074	0	0	0	0	0	0	0	0	0	0	0.242718	0	0.394737	0	0	0.190476	0	0	0	0	0	0	0	0	0	0	0	0	0	0	0	0	0.0235294	0	0	0.150376	0
7GF081145	DohneM	0	0	0.633803	0	0	0	0	0	0	0.140496	0	0.596774	0	0	0	0.261628	0	0	0	0	0	0	0	0	0	0	0	0	0	0	0	0	0	0.455357	0	0	0	0	0	0	0	0.128099	0	0	0	0	0.407895	0
7GF101200	DohneM	0	0	0	0	0	0	0	0	0.312883	0	0	0	0	0	0	0	0	0	0	0	0	0.140777	0	0.644737	0	0	0	0	0	0	0	0	0	0	0	0	0	0	0.0816697	0	0	0	0	0.146667	0	0	0.366541	0
7GF101248	DohneM	0	0	0.521127	0	0	0	0	0	0	0	0	0	0	0	0	0	0	0	0	0	0	0	0	0.447368	0	0	0	0	0	0	0	0	0	0	0	0	0	0	0	0	0	0.380165	0	0.137255	0	0	0.422932	0
7GF142352	DohneM	0.154286	0	0	0	0	0	0	0	0	0	0	0	0	0.462264	0	0	0.280374	0	0	0	0.912281	0	0.463277	0	0	0	0	0	0	0	0.155378	0	0.337778	0	0	0	0.590909	0	0.0816697	0	0	0	0	0	0	0	0.180451	0
7GF111040	DohneM	0	0	0	0	0	0	0	0.505051	0	0	0	0	0	0	0	0	0	0	0	0	0	0	0	0	0	0	0	0	0	0	0	0	0	0	0	0	0	0	0	0	0	0	0	0.0698039	0	0	0.178571	0
7AE030127	DohneM	0	0	0	0	0	0	0	0	0	0	0	0	0	0.54717	0	0	0	0.22335	0	0	0	0	0	0	0	0	0	0	0	0	0	0	0.253333	0	0	0	0	0	0	0	0	0.144628	0	0.113725	0	0	0.238722	0
7GF111057	DohneM	0	0	0	0	0	0	0	0	0.407975	0.475207	0	0	0	0	0.74	0	0	0.456853	0	0	0	0	0	0	0	0	0	0.233503	0	0	0	0.296703	0	0	0	0	0	0	0.0598911	0	0	0	0	0	0	0	0	0
7CJ040128	DohneM	0	0	0	0	0	0	0	0	0.101227	0	0	0	0	0	0	0	0	0	0	0	0	0	0	0	0	0	0	0	0	0	0.159363	0	0	0	0.241573	0	0	0	0.0816697	0	0	0	0	0.153725	0	0	0	0.204082
7GF111071	DohneM	0.305714	0	0	0	0	0	0	0	0	0	0	0.5	0	0	0	0.360465	0	0	0	0	0	0.247573	0	0.447368	0	0	0	0	0	0	0	0	0	0	0	0	0	0	0	0	0	0	0	0	0	0	0	0
80-CJ070010	DohneM	0	0	0.746479	0	0	0	0	0	0.484663	0	0	0	0	0	0	0	0.317757	0	0	0	0	0	0	0	0	0	0	0	0	0	0.151394	0	0.271111	0	0	0.178161	0	0	0.3049	0	0	0	0	0.0376471	0	0	0.0639098	0
8GF111128	DohneM	0	0	0.422535	0	0	0	0	0	0	0.144628	0	0	0	0	0	0	0	0	0	0.525316	0	0	0	0	0	0.29902	0	0	0	0	0	0	0	0	0	0	0	0	0.0635209	0	0	0.260331	0	0	0	0	0	0
8ED030150	DohneM	0.117143	0	0.521127	0	0	0	0	0	0.153374	0.334711	0	0.967742	0	0	0	0	0	0	0	0	0	0	0.672316	0	0	0	0	0	0.428571	0	0	0	0	0	0.516854	0	0	0	0.210526	0	0	0	0	0	0	0	0	0
8GF111159	DohneM	0.271429	0	0	0	0	0	0	0.393939	0	0	0	0	0	0	0	0	0	0	0	0	0	0	0.384181	0	0	0	0	0.167513	0	0	0	0	0	0	0	0.109195	0	0	0.0580762	0	0	0.157025	0	0	0	0	0	0
8JW40886	DohneM	0	0	0	0	0	0	0	0	0	0.227273	0	0	0	0	0	0	0.364486	0	0.449153	0	0	0.640777	0	0	0	0	0.190476	0	0	0	0	0	0.186667	0.366071	0	0	0.848485	0	0	0	0	0	0	0.0376471	0	0	0	0
8MS040254	DohneM	0	0	0	0	0	0	0	0	0	0.247934	0	0	0	0	0	0.232558	0	0	0	0.537975	0	0.626214	0	0.986842	0	0	0	0	0	0	0	0	0	0	0	0	0	0	0	0	0	0.268595	0	0.0988235	0	0	0	0.506122
8ZK030165	DohneM	0	0	0	0	0	0	0	0	0.861963	0	0	0	0	0	0	0	0	0.208122	0	0	0	0	0	0	0	0	0	0	0	0.329341	0	0.538462	0	0	0.376404	0	0	0	0	0	0	0	0	0.0611765	0	0	0.137218	0
8NH030205	DohneM	0	0	0	0	0	0.430851	0	0	0	0.285124	0	0	0	0	0	0	0.280374	0	0	0	0	0	0	0	0	0	0	0	0	0	0	0	0	0	0.38764	0	0	0	0.0816697	0	0	0	0	0	0	0.267081	0.107143	0
8888100082	Merino	0	0	0	0	0	0	0	0.707071	0.309816	0	0	0	0	0	0	0	0	0.360406	0	0	0	0	0	0	0	0	0.208333	0	0	0.598802	0	0	0.182222	0	0	0	0	0	0	0	0	0	0	0.108235	0	0	0	0
8SB000710	DohneM	0	0	0	0.294118	0.919192	0.202128	0	0	0	0	0	0	0	0	0	0	0.429907	0	0	0	0	0	0	0	0	0	0.357143	0	0	0	0	0.241758	0	0	0.398876	0.327586	0	0	0.143376	0.52973	0	0	0	0.243137	0	0	0.671053	0
90-888100092	Merino	0	1	0	0.418301	0	0	0	0	0.214724	0	0	0	0	0	0	0.238372	0	0	0	0.386076	0.912281	0	0.220339	0	0	0	0	0.862944	0	0	0.904382	0	0.142222	0	0	0	0	0	0.154265	0.183784	0	0	0	0.0235294	0	0	0.477444	0
9SK000180	DohneM	0	0	0	0	0	0	0	0	0	0	0	0	0	0.443396	0	0.912791	0	0	0	0	0	0	0.175141	0	0	0	0	0	0.336735	0	0	0.17033	0.155556	0	0.219101	0	0	0	0	0	0	0	0	0.109804	0	0	0.0864662	0
9888110011	Merino	0	0	0	0	0	0	0	0	0.144172	0	0	0	0	0	0	0	0	0	0.372881	0	0	0	0	0	0.403509	0	0.244048	0	0	0	0	0	0	0	0	0	0	0	0	0	0	0	0	0	0	0	0.156015	0
9US040734	DohneM	0	0	0	0	0	0	0	0	0	0	0	0	0	0	0	0	0	0	0	0	0	0	0	0	0	0	0	0	0	0	0.322709	0	0	0	0	0	0	0.4625	0	0	0	0.169421	0	0.132549	0	0	0	0
9888120002	Merino	0	0	0	0	0	0	0	0	0	0	0	0	0	0	0	0	0	0	0.288136	0	0	0	0	0	0	0	0	0	0	0.191617	0	0.258242	0.506667	0	0	0	0	0	0	0	0	0	0	0	0	0	0.0733083	0
9XP040627	DohneM	0	0	0	0	0.646465	0	0	0	0.420245	0	0	0	0	0	0	0	0	0	0	0	0	0	0	0	0	0	0	0	0	0	0	0	0	0	0.258427	0	0	0	0	0	0	0	0	0	0	0	0	0
9888120088	Merino	0	0	0	0	0	0	0	0	0	0	0	0	0	0	0	0	0	0	0	0.240506	0	0	0	0	0	0	0	0	0	0	0	0	0	0	0.752809	0	0	0	0.0689655	0	0	0	0	0.0831373	0	0	0	0
WV1	WVS	0.334286	0	0	0	0.909091	0	0	0	0	0	0	0	0	0	0.7	0	0	0	0.288136	0.670886	0	0	0.169492	0	0	0	0	0	0	0	0.25498	0	0	0	0	0	0	0	0.348457	0.508108	1	0.495868	0	0.0290196	0	0.229814	0.233083	0.657143
WV2	WVS	0.108571	1	0	0	0	0.351064	0	0	0.677914	0	0	0.548387	0	0	0	0	0	0	0	0	0	0.582524	0	0	0	0.941176	0	0.380711	0	0	0.159363	0.697802	0	0	0.825843	0	0	0	0.292196	0	0	0	0	0.432157	0	0	0	0
WV3	WVS	0.108571	0	0	0	0	0.351064	0	0	0	0	0	0.935484	0.56	0	0	0	0	0	0	0	0	0	0	0	0	0.431373	0	0	0.387755	0.215569	0.159363	0.697802	0	0	0	0	0.893939	0	0.170599	0	0	0	0	0.163137	0	0.242236	0	0.542857
WV4	WVS	0.368571	0	1	0	0.222222	0	0	0	0.122699	0.18595	0.666667	0	0	0	0	0	0.308411	0	0	0	0.789474	0.669903	0	0	0.25731	0.147059	0	0	0	0	0.525896	0	0	0	0	0	0	0	0	1	0	0	0	0.169412	0	0	0.159774	0
WV5	WVS	0	0	0	0	0	0	0	0	0	0	0	0	0.72	0	0	0	0.766355	0.35533	0	0	0	0	0	0	0.385965	0.166667	0	0.19797	0	0	0	0	0	0	0.544944	0	0	0	0	0	0	0.272727	0	0.174118	0	0.192547	0	0.191837
WV6	WVS	0.671429	1	0.492958	0	0.919192	0.867021	0	0	0	0	0	1	0	0	0	0	0	0	0.533898	0	0	0	0	0	0	0.941176	0	0	0.785714	0.784431	0	0	0	0.491071	0	0.333333	0	0	0	0.664865	0	0	0	0.261176	0.96875	0.242236	0	0
WV7	WVS	0.151429	0	0	0	0	0.308511	1	0.474747	0.279141	0.231405	0	0	0	0	0	0	0	0.918782	0.855932	0	0	0.582524	0	0	0	0	0	0.258883	0	0.329341	0	0	0	0	0	0	0	0	0.502722	0	0	0.487603	0	0.329412	0	0.242236	0.484962	0
WV8	WVS	0	0	0.492958	0	0	0	0	0	0	0.173554	0	0	0	0	0	0	0	0	0.974576	0	0	0.15534	1	0	0	0.205882	0	0	0	0	0	0	0.466667	0	0.314607	0	0	0	0.181488	0	0	0	0.251969	0.222745	0	0	0.110902	0
WV9	WVS	0	0	0.492958	0	0	0.542553	0	0.686869	0.325153	0	0	1	0.56	0	0	0	0	0	0	0.803797	0	0	0	0	0	0.348039	0	0.380711	0	0	0.227092	0	0	0	0	0	0.893939	0	0.199637	0	0	0.169421	0	0.176471	0	0.26087	0.0902256	0
WV10	WVS	0.128571	1	0	0.444444	0.454545	0.542553	0	0	0	0	0	0	0	0	0	0	0.915888	0	0	0.468354	0.789474	0	0	0	0	0.808824	0.642857	0	0	0	0	0	0	0	0	0	0	0	0.352087	0	1	0	0.259843	0.248627	0	0	0	0
1WV11	WVS	0.622857	1	0	0	0.919192	0.867021	1	0.686869	0	0	0	0	0	0	0	0	0	0.218274	0	0.829114	0	1	0	0	0	0.343137	0	0.365482	0	0	0	0	0	0	0	0.413793	0	0	0.321234	0	0	0.805785	0	0.791373	0	0	0	0
1WV12	WVS	0	0	0.492958	0.385621	0	0	0	0	0	0	0	0	0.56	0	0	0	0	0	0	0.803797	0	0	0	0	0.444444	0.676471	0	0.284264	0.877551	0	0	1	0	0	0	0	0	0	0	0	0	0	0	0.181176	0	0	0.486842	0.159184
1GV13	GVS	0	0	0	0	0	0	0	0	0.0981595	0.46281	0	0	0	0	0	0	0	0.243655	0.271186	0	0	0	0	0	0.385965	0.186275	0.541667	0	0	0	0	0	0	0	0	0.442529	0	0.6	0.23775	0.302703	0	0.487603	0	0.0729412	0	0.204969	0.261278	0
1BV14	BVS	0.528571	0	0	0	0.919192	0.867021	0	0	0.530675	0.578512	0	0	0	0.396226	0	0	0	0.548223	0	0	0	0.286408	0.175141	0	0	0	0	0	0	0	0.342629	0	0.324444	0	0.213483	0	0	0	0.270417	0	0	0	0	0.104314	0	0.341615	0.458647	0.522449
1GV15	GVS	0.491429	0	0	0	0.919192	0.159574	0	0	0	0	0	0	0	0	0	0.284884	0	0	0	0	0	0	0	0	0	0.303922	0	0	0	0	0	0	0.702222	0	0	0	0	0	0.359347	0.259459	0	0	0	0.227451	0	0	0.157895	0
1BV16	BVS	0.105714	0	0	0	0	0	0	0	0.162577	0	0	0	0.733333	0.292453	0	0.383721	0	0.309645	0	0	0.736842	0.281553	0	0	0.672515	0	0	0.375635	0.571429	0.562874	0	0.818681	0	0	0	0	0	0	0.123412	0.32973	0	0	0	0.112941	0	0	0	0
1GV17	GVS	0	0	0	0	0	0	0	0	0.420245	0	0	0	0	0	0	0	0	0	0	0	0	0	0	0	0	0.269608	0	0	0	0	0	0	0	0.401786	0	0.764368	0	0	0	0	0	0.400826	0	0.0956863	0	0	0.227444	0.310204
1BV18	BVS	0	0	0	0	0	0	0	0	0	0	0	0	0	0	0	0	0	0	0	0	0	0	0	0	0	0	0	0	0	0	0	0	0	0	0	0	0	0	0	0	0	0	0	0	0	0	0	0
1BV19	BVS	0.337143	0	0	0	0	0.478723	0	0	0	0	0	1	0	0	0	0	0	0	0	0	0	0	0	0	0.192982	0.191176	0	0	0	0	0	0.175824	0	0	0.348315	0	0	0	0	0.232432	0	0.929752	0	0.0690196	0	0	0	0
20-WV20	WVS	0.808571	0	0	0.27451	0	0.159574	0	0	0.208589	0.235537	0	0	0.733333	0	0	0	0	0.314721	0.516949	0	0	0	0	0	0	0.578431	0.529762	0.857868	0.346939	0	0	0	0	0	0	0.367816	0	0.35	0	0	0	0.553719	0	0.0611765	0	0.21118	0.0582707	0
2BV21	BVS	0.351429	1	0	0	0	0.271277	0	0	0.417178	0	0	0	0	0	0	0.209302	0	0	0	0	0	0.140777	0.830508	0.723684	0	0	0.505952	0.263959	0	0	0	0	0	0	0	0	0	0	0.352087	0	0	0	0	0.0541176	0	0	0	0
2WV22	WVS	0.168571	0	0	0.267974	0.919192	0.670213	0	0	0.766871	0.322314	0	1	0	0	0	0	0.457944	0	0	0	0	0	0	0	0	0	0.625	0	0	0	0.167331	0.362637	0	0	0	0	0	0	0.0635209	0.324324	0	0	0	0.221176	0	0.223602	0.62218	0
2BV23	BVS	0	0	0	0.777778	0	0.515957	0	0	0	0	0.666667	0	0	0	0	0.488372	0	0	0	0.607595	0	0.558252	0	0.802632	0	0.617647	0.380952	0.695431	0.367347	0.39521	0	0	0.431111	0	0	0	0	0	0	0	0	0	0	0.054902	0	0	0.0639098	0.428571
2WV24	WVS	0.728571	0	0	0.633987	0	0	0	0	0.162577	0.81405	0	0	0.56	0	0	0	0	0	0.262712	0	0	0.31068	0	1	0	0	0.559524	0	0	0	0	0	0.324444	0	0	0	0	0.95	0	0.578378	0	0	0	0.13098	0	0	0.18609	0.134694
2WV25	WVS	0	0	0	0	0	0.159574	0	0	0	0	0	1	0.56	0	0	0	0	0	0	0	0.350877	0.281553	0.632768	0	0	0.882353	0	0.213198	0	0	0	0.505495	0	0	0	0	0	0	0.103448	0	0	0	0	0.118431	0	0	0.528195	0
2GV26	GVS	0	0	0	0	0	0.265957	0	0	0.309816	0	0	0	0	0	0	0	0	0	0	0	0	0.752427	0	0	0.192982	0	0.178571	0	0	0	0	0	0	0	0	0	0	0	0	0.724324	0	0	0	0.159216	0	0	0.0714286	0.228571
2WV27	WVS	0.408571	1	0	0	0	0.159574	0	0	0.325153	0	0	0.645161	0	0	0	0	0	0	0	0	0	0	0.40113	0	0	0.578431	0.559524	0	0	0.652695	0	0.456044	0.257778	0	0	0	0	0	0.221416	0	0.886364	0	0	0.259608	0	0	0.652256	0.844898
2GV28	GVS	0	0	0	0	0	0	0	0	0	0	0	0	0	0	0	0	0	0	0	0	0	0.334951	0	0	0	0.156863	0	0.426396	0	0.760479	0.442231	0.615385	0.382222	0	0	0	0.939394	0	0.179673	0	0	0.161157	0.685039	0.147451	0	0.21118	0.18985	0.134694
2WV29	WVS	0.98	0	0	0	0	0.265957	0	0	0.411043	0	0	1	0.413333	0	0	0	0	0	0	0	0	0.23301	0	0	0	0.20098	0.125	0	0	0	0	0.208791	0	0	0.382022	0	0	0	0	0	0	0.735537	0	0.388235	0	0.21118	0	0.134694
30-GV30	GVS	0	0	0	0	0	0.159574	0	0	0	0.14876	0	1	0	0.981132	0	0	0	0	0	0	0	0	0.389831	0	0.368421	0.470588	0	0	0	0	0	0	0	0.160714	0	0	0	0	0.359347	0	0	0.219008	0	0.288627	0	0	0.129699	0
3WV31	WVS	0	0	0	0	0.323232	0	0	0	0.141104	0.471074	0	0	0	0	0	0	0	0.725888	0	0	0.45614	0.529126	0	0	0.567251	0	0	0	0	0	0	0	0	0.303571	0	0.586207	0	0	0	0	0	0	0.795276	0.0956863	0	0.192547	0.520677	0.828571
3GV32	GVS	0.945714	1	0	0	0.565657	0.867021	0	0.686869	0.717791	0	0	0	0	0	0	0	0	0	0	0.28481	0	0	0	0	0	0	0	0	0.928571	0	0.187251	0.697802	0	0	0.724719	0	0	0	0.277677	0	0	0.243802	0	0.22902	0	0	0	0.281633
3WV33	WVS	0.974286	0	0	0	0	0	0	0	0	0	0	0	0	0	0	0.302326	0	0	0	0	0.649123	0	0.694915	0	0	0	0	0	0	0	0	0	0	0	0.550562	0	0	0.5	0.313975	0	0	0	0	0.541176	0	0.36646	0.266917	0.134694
3GV34	GVS	0.285714	0	0.492958	0	0	0	0	0	0	0.177686	0	0	0	0	0	0	0	0	0	0	0	0	0	0	0	0.205882	0	0	0	0	0	0.697802	0	0	0	0	0	0	0.181488	0	0	0.458678	0	0.207059	0	0	0.191729	0
3GV35	GVS	0	0	0	0	0	0.81383	0	0.393939	0.47546	0	0	0	0	0	0	0.232558	0	0	0.389831	0	0	0	0	0	0	0.593137	0	0.827411	0.683673	0	0.649402	0	0.484444	0	0	0	0	0	0.139746	0	0	0.260331	0.551181	0.301961	0	0	0	0.191837
3GV36	GVS	0.488571	0	0	0	0	0	0	0	0	0	0	0	0	0	0	0	0	0	0	0	0	0.582524	0	0	0	1	0.761905	0	0	0	0.159363	0.307692	0.413333	0	0	0	0	0	0.401089	0	0	0	0	0.349804	0	0.242236	0.62406	0
3WV37	WVS	0.437143	0	0	0	0	0	0	0	0.564417	0	0	0	1	0.433962	0	0	0	0.568528	0	0	0	0.354369	0.237288	0	0.561404	0.446078	0.214286	0	0	0.323353	0.358566	0	0.155556	0	0.449438	0	0	0	0.397459	1	0	0.161157	0.968504	0.0729412	0	0.763975	0.740602	0
3WSV38	WSVS	0.222857	1	0	0	0	0	0	0	0	0	0	0	0	0	0	0	0	0	0	0	0	0.305825	0	0	0	0	0.190476	0	0	0	0.14741	0	0.137778	0	0	0	0	0	0	0.372973	0	0.280992	0	0.113725	0	0	0	0
3WV39	WVS	0.168571	0	0	0	0	0.867021	0	0	0	0.157025	0	0	0.72	0	0	0	0	0	0	0.677215	0	0.354369	0	0	0.684211	0	0.178571	0	0	0	0.358566	0	0.377778	0	0	0.936782	0	0	0.983666	0.194595	0	0.14876	0	0.0533333	0	0	0.238722	0
40-WSV40	WSVS	0	0	0	0	0	0	0	0	0	0	0	0	0	0	0	0	0	0	0	0	0	0	0	0	0	0	0	0	0	0	0	0	0	0	0	0	0	0	0	0	0	0	0	0	0	0	0	0
4WV41	WVS	0	0	0.394366	0	0.909091	0.569149	0	0	0.211656	0	0	0	0	0	0	0.44186	0	0.746193	0.855932	0	0	0.538835	0	0	0.216374	0.294118	0.238095	0	0	0	0	0	0.133333	0.401786	0	0	0	0	0.145191	0.616216	0	0	0	0.351373	0	0.21118	0	0
4WSV42	WSVS	0.0942857	0	0.478873	0	0	0	0	0	0	0	0	0	0	0	0	0	0	0	0	0	0	0	0	0	0.374269	0	0	0	0	0	0	0	0.413333	0	0	0	0	0	0.128857	0.372973	0	0	0.535433	0	0	0	0	0
4WV43	WVS	0	0	0	0.45098	0	0	0	0	0.119632	0.347107	0	0	0.72	0	0	0	0	0	0	1	0	0	0.288136	0	0.900585	0	0	0.375635	0	1	0.159363	0.236264	0	0	0.449438	0.333333	0	0	0	0	0	0	0	0.10902	0	0	0	0
4WV44	WVS	0.177143	0	0	0	0.919192	0.835106	0	0	0.174847	0.198347	0	0	0	0	0	0.872093	0	0	0.855932	0	0.526316	0	0	0.513158	0	0.784314	0	0	0	0	0	0	0	0	0	0	0	0	0	0	0	0.504132	0.574803	0.0392157	0	0	0.199248	0.57551
4WV45	WVS	0.0971429	0	0	0	0	0	0	0.464646	0.754601	0	0	0	0	0	0	0.598837	0	0.213198	0	0	0	0.174757	0.451977	0	0	0	0.392857	0	0	0	0	0	0.324444	0	0	0	0.878788	0	0.192377	0.497297	0	0	0	0.470588	0	0	0	0
4WV46	WVS	0	0	0	0	0	0.228723	0	0.373737	0.631902	0.14876	0	0	0	0.537736	0	0	0	0.553299	0	0	0	0	0	0	0	0	0	0	0	0	0	0	0	0	0	0.16092	0	0	0.061706	0.243243	0	0	0	0.517647	0	0	0.43985	0
4WV47	WVS	0	0	0	0.490196	0	0	0	0	0.886503	0	0	0	0	0	0	0.790698	0	0	0	0.848101	0	0.174757	0.237288	0	0.362573	0	0	0	0	0	0.358566	0.335165	0	0	0	0	0	0	0.206897	0.983784	0	0	0.929134	0.228235	0	0.291925	0.62782	0
4WV48	WVS	0.24	0	0	0	0.919192	0.867021	0	0	0	0	0	0.5	0	0.311321	0	0	0	0	0	0.493671	0	0	0	0	0	0.29902	0	0	0.418367	0	0	0.714286	0	0	0	0	0	0	0.134301	0.72973	0	0	0	0.0666667	0	0	0.0601504	0
4BV49	BVS	0.0857143	0	0	0	0	0.207447	0	0	0	0	0	0	0.72	0	0	0	0.420561	0	0	0.5	0	0	0	0	0	0.651961	0	0.167513	0	0	0.119522	0	0	0.160714	0	0	0	0.55	0.355717	0	0	0	0	0.347451	0	0.782609	0	0
50-WSV50	WSVS	0.208571	0	0	0	0	0.867021	0	0	0	0.132231	0	0	0	0.330189	0	0	0	0	0	0	0	0.703883	0	0	0.567251	0	0.47619	0	0	0	0	0.302198	0.351111	0	0.539326	0	0	0	0.3049	0	0	0.68595	0	0.0517647	0	0	0.107143	0.195918
5WSV51	WSVS	0.262857	0	0.450704	0	0	0.558511	0	0	0	0.136364	0	0	0	0	0	0	0.420561	0	0	0	0	0.160194	0.288136	0	0.239766	0.411765	0	0.15736	0.642857	0	0.211155	0	0.208889	0.5	0.179775	0	0	0	0.270417	0.443243	0	0	0	0.0596078	0	0.229814	0.0676692	0
5WSV52	WSVS	0.545714	0	0	0	0	0	0	0	0.202454	0.293388	0	0	0.72	0	1	0	0	0	0	0	0	0	0.559322	0	0	0	0	0	0	0	0.227092	0	0.168889	0	0.359551	0	0	0.3875	0.319419	0.362162	0	0.673554	0	0.027451	0	0	0.0827068	0
5WSV53	WSVS	0.794286	1	0	0	0.484848	0.207447	0	0	0.690184	0	1	0	0	0	0	0.563953	0.420561	0	0	0	0	0	0.248588	0	0	0.186275	0.333333	0	0	0	1	0	0.288889	0	0	0	0	0	0.0671506	0	0	0.743802	0	0.273725	0	0	0	0
5WSV54	WSVS	0.142857	0	0	0.542484	0	0	0	0	0	0	0.87037	0	0.72	0.339623	0	0	0	0.203046	0	0	0	0.626214	0	0.592105	0	0.171569	0.369048	0	0	0	0	0	0.213333	0	0.713483	0	0	0.95	0.3049	0	0	0.61157	0	0.240784	0	0	0	0
5WSV55	WSVS	0.191429	0	0	0	0	0	0	0.555556	0.711656	0.355372	0	0	0	0	1	0	0.345794	0.395939	0	0	0	0	0.60452	0	0	0.186275	0	0	0	0	0	0	0	0	0	0.172414	0.590909	0	0.985481	0.675676	0	0	0	0.316078	0	0	0	0
5WSV56	WSVS	0.422857	0	0	0.862745	0	0.56383	0	0.505051	0.202454	0.81405	0	0	0	0	0	0	0	0	0	0	0	0	0	0	0	0	0	0	0	0	0.211155	0.5	0.137778	0	0.837079	0	0	0	0.147005	0.616216	0	0.421488	0	0.139608	0	0	0.101504	0
5WSV57	WSVS	0.225714	0	0	0	0	0	0	0	0.420245	0.81405	0	0	0	0	0	0	0.420561	0	0	0	0	0.893204	0	0	0.175439	0.240196	0.964286	0	0	0	0	0	0.528889	0.901786	0	0	0	0	0	0	0	0.743802	0	0.4	0	0	0.364662	0
5WV58	WVS	0	0	0	0	0	0.81383	0	0.393939	0	0	0	0	0	0.311321	0	0	0.336449	0.35533	0	0	0	0	0.327684	0	0.549708	0	0	0	0	0	0.629482	0.785714	0	0	0.359551	0	0	0	0	0	0	0.376033	0	0.102745	0	0	0	0
5WSV59	WSVS	0.131429	0	0	0	0.484848	0	0	0	0.291411	0.165289	0	0	0	0	0	0.453488	0.420561	0.162437	0	0	0	0	0.248588	0	0	0.186275	0.333333	0	0	0	0.334661	0.236264	0.484444	0.160714	0.488764	0	0	0.65	0	0	0.909091	0	0	0.257255	0	0	0.0902256	0
60-WV60	WVS	0.228571	0	0	0	0.363636	0.292553	0	0	0	0	0	0	0.72	0.339623	0	0	0.420561	0	0	0	0	0	0.474576	0	0	0.803922	0.178571	0	0	0	0.215139	0.785714	0.751111	0	0	0	0	0	0	0	0	0.376033	0	0.406275	0	0	0.12406	0.367347
6GV61	GVS	0.174286	0	1	0	0	0.797872	0	0	0.325153	0	0	0	0	0	0	0	0.429907	0	1	0	0.859649	0	0	0.394737	0	0	0	0	0	0	0.565737	0.236264	0.271111	0	0	0	0	0	0.0871143	0	0	0	0	0.187451	0	0.273292	0	0
6GV62	GVS	0.14	0	0	0	0	0	0	0	0	0.123967	0	0	0	0	0	0	0	0	0	0	0	0	0.20904	0	0	0.539216	0.178571	0.182741	0.714286	0.640719	0	0.346154	0.151111	0	0	0	0	0.8875	0.208711	0.221622	1	0	0	0.240784	0	0	0	0
6GV63	GVS	0	0	0	0	0	0	0	0	0	0.524793	0.481481	0.677419	0	0	0	0	0	0	0.254237	0	0	0	0	0	0	0.166667	0	0.152284	0	0.652695	0.159363	0	0	0.5625	0	0	0	0	0.0834846	0	0	0.487603	0	0.16549	0	0	0	0
6GV64	GVS	0	0	0	0	0	0	0	0	0	0.202479	0	0	0	0	0	0	0	0	0	0	0	0	0.39548	0	0	0	0	0	0.795918	0	0.103586	0	0	0	0	0	0.5	0	0	0	0	0	0	0	0	0.21118	0.340226	0
6GV65	GVS	0	0	0	0	0	0	0	0	0.453988	0	0	0.935484	0.72	0	0	0	0	0	0	0	0.789474	0	0	0	0.409357	0	0	0	0	0	0	0	0	0	0	0	0	0	0	0.232432	0	0	0	0	0	0	0.135338	0
6GV66	GVS	0.234286	0	0	0	0	0	0	0	0	0	0	0	0	0	0	0	0.280374	0	0	0	0	0	0	0	0	0	0	0	0	0	0	0	0.128889	0	0	0	0.484848	0	0	0	0	0.508264	0	0.0964706	0	0.217391	0.0883459	0
6GV67	GVS	0	0	0	0	0	0.478723	0	0	0.447853	0.264463	0	0	0	0	0	0	0	0	0.254237	0	0	0	0	0	0	0.72549	0	0	1	0	0	0.351648	1	0	0	0	0	0	0.451906	0	0	0	0	0	0	0.31677	0.229323	0
6GV68	GVS	0	0	0	0	0	0	0	0	0.211656	0	0	0	0	0.962264	0	0	0	0	0.279661	0	0	0.640777	0.451977	0	0	0	0	0	0	0	0	0	0	0	0	0.183908	0	0	0	0.405405	0	0	0	0.122353	0	0	0	0
6GV69	GVS	0	0	0	0	0	0	0	0	0.171779	0	0	0	0	0	0	0	0	0	0	0	0	0	0	0	0	1	0	0	0	0	0	0	0	0	0	0	0.939394	0	0.176044	0.259459	0	0.334711	0	0.0290196	0	0	0.0620301	0
70-GV70	GVS	0.231429	0	0	0	0	0	0	0	0	0	0	0	0	0	0	0.563953	0	0	0	0	0	0	0	0	0.327485	0	0	0	0	0	0.250996	0.379121	0	0	0.814607	0	0	0	0.0635209	0.627027	0	0	0	0.203922	0	0	0	0.134694
7GV71	GVS	0.254286	1	0	0	0	0	0	0	0	0	0	0	0	0	0	0	0	0	0	0.398734	0	0	0	0	0	0.27451	0	0	0.571429	0.784431	0.322709	0.225275	0	0	0	0.517241	0	0	0.284936	0.275676	0	0.376033	0	0.131765	0	0	0.219925	0.134694
7GV72	GVS	0.84	1	0	0	0	0	0	0	0	0.409091	0	0	0	0	0	0	0	0.543147	0	0	0	0	0	0	0	0.465686	0	0	0	0	0	0	0	0	0	0	0	0	0.154265	0	0	0	0	0.146667	0	0.397516	0.0845865	0
7BV73	BVS	0.34	0	0	0	0.89899	0	0	0.40404	0.527607	0	0	0	0.453333	0	0	0.255814	0.429907	0	0	0	0	0	0.327684	0	0.321637	0.245098	0	0.167513	0	0	0.223108	0	0	0.535714	0.730337	0.95977	0	0	0	0.324324	0	0.797521	0	0.265882	0	0	0.332707	0
7BV74	BVS	0	0	1	0.392157	0	0	0	0	0.923313	0	0	0	0	0	0	0	0	0.152284	0	0	0	0	0	0	0.947368	0.181373	0.238095	0	0	0.323353	0	0.631868	0.662222	0	0.724719	0	0	0	0	0	0.909091	0	0	0.294118	0	0	0	0.134694
7BV75	BVS	0.168571	0	0	0	0	0	0	0	0	0.438017	0	0	0	0.292453	0	0	0	0	0	0	0	0	0.327684	0	0.695906	0.245098	0	0	0	0	0.223108	0.406593	0.382222	1	0.713483	0	0	0	0.3049	0.675676	1	0	0	0.380392	0.96875	0.372671	0.268797	0
7WSV76	WSVS	0.357143	0	0	0.267974	0.222222	0	0	0	0.257669	0.557851	0	0.677419	0	0	0	0	0	0	0	0	0	0	0.779661	0	0.391813	0.47549	0	0.461929	0	0.988024	0	0	0.537778	0	0.219101	0.873563	0	0	0.582577	0	0	0	0.181102	0	0	0	0	0.163265
7BV77	BVS	0.551429	0	0	0	0	0.760638	0	0	0	0	0	0	0	0	0	0	0	0	0	0	0	0	0.305085	0.736842	0	0	0.761905	0	0.612245	0	0.163347	0	0	0.642857	0	0	0	0	0.0653358	0	0	0	0	0.376471	0	0.645963	0	0.310204
7WSV78	WSVS	0.502857	0	0	0	0	0	0.508197	0	0	0	0	0	0	0	0	0	0	0.979695	0	0	0	0.320388	0	0	0.315789	0	0.761905	0	0.571429	0.988024	0	0	0	0	0	0.574713	0	0	0.0980036	0.675676	0	0	0	0.708235	0	0	0	0.159184
7BV79	BVS	0.125714	0	0	0	0	0	0	0.717172	0.128834	0.27686	0	0	0	0.292453	0	0	0.420561	0	0	0.291139	0.859649	0	0.564972	0	0	0.161765	0.327381	0.35533	0	0.323353	0.223108	0	0	0	0.713483	0	0	0	0	0.405405	0	0.454545	0	0.433725	0	0	0.274436	0.342857
80-WSV80	WSVS	0.188571	0	0	0	0.848485	0.867021	0	0	0.389571	0	0	0	0	0	0	0.215116	0	0	0	0	0	0.553398	0.20904	0	0.339181	0.406863	0	0	0.857143	0	0	0.895604	0.248889	0	0	0.218391	0	0	0	1	0	0.235537	0	0.0917647	0	0	0	0.330612
8BV81	BVS	0.611429	1	0	0	0	0.271277	0	0	0.171779	0.338843	0	0.548387	0	0	0	0.383721	0	0.360406	0	0.487342	0	0	0	0.447368	0	0.245098	0.261905	0	0	0	0	0	0	0.616071	0	0	0	0	0.430127	0	0	0	0	0.183529	0	0	0	0
8WSV82	WSVS	1	1	0	0	0.919192	0.867021	0	0	0	0	0	0.677419	0	0.603774	0	0	0	0.309645	0	0	0	0	0.180791	0	0	0.47549	0	0	0	0	0	0	0.724444	0	0.707865	0.678161	0	0	0.310345	0.524324	0	0	0.755906	0.290196	0	0	0.445489	0.159184
8BV83	BVS	0.142857	0	0	0	0	0.819149	0	0.323232	0.236196	0	0	0	0.72	0	0	0	0	0	1	0	0	0.868932	0.180791	0	0.426901	0	0	0	0	0	0.167331	0.274725	0.728889	0	0	0	0	0	0.261343	0	0	0	0	0.44549	0	0	0	0.134694
8WSV84	WSVS	0	0	0	0.281046	0	0.5	0	0	0.380368	0.322314	0	0	0	0	0	0	0.411215	0	0	0	0	0.320388	0	0	0	0.490196	0.761905	0	0	0.988024	0.478088	0.532967	0.586667	0	0	0	0	0	0.319419	0	0	0	0	0.0454902	0	0	0	0
8WV85	WVS	0.317143	0	1	0	0.323232	0.760638	0	0.434343	0	0.347107	0	0	0	0	0	0	0	0.324873	0.254237	0	0	0	0	0.328947	0.77193	0	0	0.345178	0	0	0	0	0.528889	0	0	0.873563	0	0	0.134301	0	0	0.190083	0	0	0	0	0.0601504	0.942857
8WV86	WVS	0	0	0	0	0	0.5	0	0	0.138037	0	0	0	0	0.330189	0	0	0.915888	0.401015	0	0	0	0	0	0.407895	0	0.47549	0	0.827411	0	0.988024	0.462151	0	0.542222	0	0	0	0	0	0.170599	0	0	0	0.181102	0.116078	0	0	1	0.134694
8WV87	WVS	0.794286	1	0	0	0.919192	0.367021	0	0	0.233129	0	0	0	0	0	0	0	0	0	0	0.810127	0	0.334951	0	0	0	0.421569	0	0.461929	0	0	0.159363	0	0	0	0	0	0	0	0.14882	0	0	0	0	0.0235294	0	0	1	0.510204
8WV88	WVS	0	0	0	0	0.323232	0.473404	0	0	0.159509	0	0	0	0	0.603774	0	0.47093	0.383178	0	0	0.487342	0	0.252427	0	0	0.760234	0	0	0	0	0	0	0.258242	0.208889	0	0	0	0	0	0.161525	0	0	0.487603	0	0.135686	0	0	0.0977444	0.542857
8WV89	WVS	0.885714	0	0	0	0	0	0	0	0.0705521	0.161157	0	0	0	0	0	0	1	0	0	0	0	0	0	0	0.315789	0	0	0	0	0	0.159363	0.17033	0.248889	0	0	0.350575	0	0	0.713249	0.189189	0	0.210744	0	0	0	0.242236	0	0
90-WV90	WVS	0.157143	0	0	0	0	0	0	0	0.110429	0	0.851852	0	0	0	0	0	0	0.35533	0.254237	0	0	0.553398	0.316384	0	0	0.852941	0	0.461929	0	0	0	0.472527	0	0	0	0	0	1	0.141561	0	1	0	0	0.0792157	0	0	0.118421	0
9WV91	WVS	0	0	0.323944	0	0.848485	0.867021	0	0	0	0	0	0	0	0.603774	0	0	0	0	0	0.21519	0	0.621359	0.779661	0	0	0.245098	0	0	0.459184	0.778443	0.478088	0.736264	0	0	0	0.218391	0	0	0.134301	0.545946	0	0	0	0.116078	0	0	0	0.179592
9WV92	WVS	0.385714	0	0	0.30719	0	0	0.508197	0	0.134969	0	0	0	0	0	0	0	0	0.71066	0	0	0	0	0	0.407895	0	0.941176	0.363095	0	0	0	0	0.307692	0	0	0.247191	0	0	0.9125	0.0653358	0.448649	0	0.157025	0	0.362353	0	0	1	0.228571
9WV93	WVS	0	0	1	0	0.222222	0	0	0	0.337423	0.367769	0	0	0.44	0	0	0	0.598131	0	0	0	0	0	0.327684	0	0.526316	0.294118	0	0	0	0.185629	0	0	0	0	0	0	0	0	0	0.448649	0	0	0.433071	0.159216	1	0	0	0.616327
9BV94	BVS	0.385714	0	0	0.653595	0	0.159574	0	0.656566	0.59816	0.293388	0	0	0	0	0	0	0.429907	0	0	0.436709	0	0	0.327684	0	0.561404	0.789216	0.238095	0	0	0	0.211155	0	0.173333	0	0	0	0	0	0.166969	0	0	0	0	0.140392	0	0	0.172932	0
9WV95	WVS	0	0	0	0	0.464646	0	0	0	0	0.384298	0	0.516129	0	0	0	0	0.598131	0	0	0	0	0	0	0	0.520468	0.72549	0	0	0.459184	0	0	0.736264	0.537778	0	0	0	1	0	0.493648	0	0	0	0	0.0619608	0	0	0	0.179592
9BV96	BVS	0.377143	0	0	0	0	0	0	0.656566	0.150307	0	0	0	0	0	1	0	0.429907	0	0.491525	0	0	0	0	0	0	0	0	0	0	0	0	0	0	0	0.561798	0	0	0	0	0.248649	0	0.979339	0	0.116863	0	0	0.238722	0.134694
S29/01	SAMerino	0.114286	0	0	0	0	0	0	0	0	0	0	0	0	0.990566	0	0	0	0.269036	0.474576	0	0	0	0	0	0	0	0	0	0	0	0	0.230769	0.564444	0	0	0	0	0	0	0	0.795455	0	0.307087	0.0572549	0	0.546584	0.259398	0.363265
S14/01	SAMerino	0	0	0.507042	0	0	0	0	0	0	0	0	0	0.52	0	0	0	0	0	0	0	0.912281	0	0	0	0	0.990196	0	0.451777	0	0	0.370518	0	0.186667	0	0	0.37931	0	0	0	0.167568	0	0	0	0.0329412	0	0	0.336466	0
S18/01	SAMerino	0.108571	0	0	0.738562	0.858586	0	0	0	0	0	0	0	0	0.320755	0	0.436047	0	0	0	0	0.754386	0	0	0	0	0	0	0	0	0	0	0	0.408889	0	0	0	0	0.9	0.284936	0	0	0	0	0	0	0	0.0770677	0.130612
S26/01	SAMerino	0	0	0	0	0	0	0	0	0	0	0	0	0	0	0	0.569767	0	0	0	0	0.912281	0	0	0	0	0	0.309524	0	0	0	0	0	1	0	0	0	0	0	0.264973	0	0	0	0.307087	0.574902	0	0	0.163534	0
S16/01	SAMerino	0.254286	0	0	0	0	0	0	0	0.150307	0	0.925926	0	0	0	0	0	0	0	0	0	0	0	0	0	0.187135	0.176471	0	0	0	0	0	0	0	0	0	0	0	0	0	0	0	0.334711	0	0.251765	0	0	0	0.297959
S2/01	SAMerino	0.117143	0	0	0	0	0	0	0	0.168712	0	0	0.903226	0	0	0	0.546512	0	0	0	0	0	0	0	0	0	0	0.22619	0	0	0	0	0	0	0	0	0	0	0	0	0	0	0	0	0.210196	0	0	0.618421	0
S24/01	SAMerino	0	0	0	0	0	0	0	0	0	0	0	0	0	0	0	0	0	0	0	0	0	0	0	0	0	0	0.339286	0	0.520408	0	0	0	0	0	0.146067	0	0	0	0	0	0	0	0	0.146667	0	0	0	0
S4/01	SAMerino	0.474286	0	0	0	0	0.25	0	0	0.122699	0	0	0	0.52	0	0	0	0	0	0.254237	0	0	0	0	0	0	0	0	0.365482	0	0	0	0	0.808889	0	0.308989	0	0	0	0	0	0	0	0	0.270588	0	0	0.0921053	0.122449
S12/01	SAMerino	0	0	0	0	0	0	0	0	0	0	0	0	0	0	0	0	0	0	0.288136	0	0	0	0	0	0.48538	0.495098	0.202381	0	0	0	0.326693	0	0	0.339286	0.348315	0	0	0	0	0	0	0	0	0.184314	0	0.850932	0.345865	0.297959
EL1122	SAMM	0.3	0	0	0.464052	0	0	0	0	0.196319	0.157025	0	0	0	0	0	0	0	0	0	0	0.912281	0.203883	0	0.526316	0	0	0.214286	0.340102	0.744898	0	0	0	0	0	0.241573	0	0	0	0.399274	0	0	0	0	0	0	0	0	0
1S10/01	SAMerino	0.2	0	0	0	0	0	0	0	0.180982	0	0	0	0	0	0	0	0	0	0.254237	0	0	0	0	0	0.187135	0	0.321429	0.497462	0.530612	0	0	0	0	0.482143	0	0.844828	0	0	0	0	0	0	0	0.265098	0	0	0	0.24898
1EL1098	SAMM	0.522857	0	0	0.444444	0	0.255319	0	0	0	0	0	0	0	0	0	0	0	0	0.508475	0	0	0	0	0	0.356725	0.485294	0	0	0.653061	0.377246	0.12749	0	0	0.321429	0	0	0	0	0.163339	0.318919	0	0	0.23622	0.0737255	0	0.198758	0.0996241	0
1S286/00	NQA	0.0885714	0	0	0	0	0	0	0	0	0.305785	0	0	0	0.537736	0	0	0.542056	0	0	0.78481	0	0.470874	0	0	0	0.397059	0	0.426396	0	0.371257	0.298805	0	0	0	0	0	0	0	0.125227	0.562162	0	0.297521	0.354331	0	0	0	0.0883459	0
1S64/01	BHP	0.22	0	0	0	0.383838	0.648936	0	0.282828	0.696319	0	0	0	0	0	0	0	0	0	0	0	0	0	0	0	0	0	0	0	0	0.60479	0.47012	0.208791	0.284444	0	0.410112	0	0	0	0	0	0	0	0	0.0776471	0	0	0.368421	0
1S134/00	NQA	0.594286	0	0	0	0.919192	0	0	1	0	0	0	0	0.666667	0	0	0.488372	0	0.385787	0	0	0	0	0.779661	0.986842	0	1	0	0	0	0.179641	0	0	0	0	0	0	0	0	0.571688	0.621622	0.772727	0.260331	0.23622	0.25098	0	0.186335	0.120301	0.404082
1S67/01	BHP	0.148571	0.953488	0	0.444444	0	0.648936	0	0.282828	0.138037	0.652893	0	0	0	0	0	0	0	0.426396	0	0.208861	0	0.334951	0	0	0.54386	0.166667	0	0.756345	0.591837	0	0.143426	0.373626	0.4	0	0	0.293103	0	0	0.466425	0.0540541	0	0	0	0.0972549	0	0	0.184211	0.367347
1S313/00	NQA	0.477143	0	0.830986	0	0	0	0	0	0	0	0	0	0	0	0	0	0	0	0	0	0	0	0	1	0.473684	0.833333	0	0.208122	0	0	0	0	0	0.196429	0.758427	0	0	0	0.359347	0.335135	0	0	0	0.436078	0	0	0.725564	0.404082
1S54/01	BHP	0.548571	0	0	0.490196	0	0	0	0	0.54908	0	0	0	0	0	0	0.19186	0	0.350254	0	0	0.824561	0	0.683616	0	0	0.568627	0	0	0.387755	0	0.330677	0	0	0	0.617978	0.477011	0	0	0.181488	0	0	0.144628	0	0.306667	0	0	0.174812	0.138776
1S317/00	NQA	0.262857	0	0.957746	0	0	0	0	0	0.481595	0	0	0	0	0.764151	0	0	0	0	0	0.35443	0	0	0	0	0	0.715686	0	0	0	0.233533	0	0.17033	0.4	0	0	0.172414	0	0	0	0.562162	0	0.640496	0	0.167059	0	0.279503	0	0
20-S58/01	BHP	0	0	0	0.339869	0.383838	0	0	0	0.460123	0	0.611111	0	0	0	0	0.19186	0	0	0	0.208861	0	0.334951	0.40678	0	0.22807	0	0.232143	0.274112	0.673469	0.622754	0	0	0	0	0	0	0	0	0.22686	0.340541	0	0.64876	0.472441	0.322353	0	0	0.142857	0.179592
2S47/01	BHP	0	1	0	0.803922	0.444444	0	0	0	0.773006	0	0	0	0	0	0	0.552326	0	0.451777	0	0	0	0	0.175141	0	0.19883	0	0	0.340102	0.530612	0	0	0.203297	0	0	0	0.448276	0	0	0.337568	0.637838	0	0	1	0.225098	0	0	0.116541	0.563265
2S81/01	BHP	0.388571	0.744186	0	0.424837	0	0	0	0.555556	0.269939	0.471074	0	0	0	0.377358	0	0.703488	0	0	0.855932	0	0	0	0	0.986842	0.233918	0	0.565476	0	0	0	0.123506	0.324176	0.546667	0.517857	0	0	0	0	0.406534	0.610811	0.977273	0.227273	0	0.22902	0	0	0.263158	0.130612
2S57/01	BHP	0.422857	1	0	0.424837	0.919192	0	0	0	0.147239	0.14876	0	0	0	0	0	0.232558	0	0.203046	0	0	0	0	0	0.986842	0	0	0.178571	0.370558	0	0.335329	0	0	0.391111	0	0.202247	0	0	0	0	0	0	0.177686	0.976378	0.094902	0	0	0.298872	0
2S75/01	BHP	0.191429	0	0	0.424837	0.383838	0.648936	0	0.282828	0.138037	0.652893	0	0	0	0.556604	0	0.19186	0	0.203046	0	0	0	0	0	0.631579	0.643275	0	0	0.19797	0	0	0.143426	0	0.142222	0	0.286517	1	0	0	0.23049	0.713514	0.977273	0.38843	0	0.160784	0	0	0.454887	0
2S140/01	Dorper	0.125714	0.883721	0	0	0	0	0	0	0	0.855372	0	0	0	0	0	0	0	0	0	0	0	0.315534	0	0	0	0	0.327381	0	0	0	0.406375	0	0.16	0	0	0.172414	0	0	0	0.340541	0	0	0	0.188235	1	0.204969	0	0
2S318/00	Dorper	0	0	0	0	0	0	0	0	0	0	0	0	0	0	0	0.453488	0	0	0	0	0	0	0	0	0	0	0.184524	0	0	0	0	0	0	0	0	0	0	0	0.286751	0	0	0	0	0.197647	0	0.279503	0.18609	0.191837
2S119/01	Dorper	0.637143	0.767442	0.873239	0.352941	0.494949	0	0	0	0.190184	0	0	0	0	0	0	0	0	0	0	0	0	0	0	0	0.345029	0.803922	0.72619	0	0	0	0.266932	0	0.315556	0	0.269663	0	0	0	0	0.27027	0	0	0	0.0415686	0	0	0.265038	0
2S140/00	Dorper	0.191429	0	0.43662	0.464052	0	0	0.52459	1	0.134969	0.289256	0	0.741935	0	0.40566	0	0	0	0.446701	0	0	0	0	0.870056	0.986842	0.19883	0.578431	0.488095	0.832487	0	0	0.286853	0.417582	0	0	0	0	0	0	0	0	0.772727	0	0	0.052549	0	0	0.159774	0.142857
2S144/01	Dorper	0.354286	0	0	0	0	0	0	0	0.469325	0	0	0	0	0	0	0	0	0	0	0	0	0	0	0	0.187135	0	0	0.370558	0.530612	0	0.23506	0	0	0.401786	0.595506	0	0	0	0.339383	0	0	0	0	0	0	0	0	0.118367
30-S288/00	Dorper	0	0	0	0	0	0	0	0	0	0	0	0	0	0.764151	0	0	0	0	0.610169	0	0	0	0.632768	0	0	0	0	0	0	0	0	0.17033	0	0	0	1	0	0	0	0.562162	0	0	0.692913	0.312941	0	0.347826	0.503759	0
3S145/01	Dorper	0.114286	0	0	0	0	0.239362	0	0	0	0.280992	0	0	0	0.415094	0	0	0	0.22335	0	0.803797	0.912281	0	0	0	0.175439	0	0.392857	0	0	0	0.50996	0.582418	0	0	0	0.632184	0	0	0.172414	0	0	0	0	0	0	0	0.142857	0
3S290/00	Dorper	0	0	0	0.300654	0	0	0	0	0.723926	0	0	0	0	0	0	0	0.953271	0	0	0.455696	0	0.160194	0	0	0	0	0	0	0.571429	0	0.23506	0.593407	0	0	0	0.367816	0	0	0.337568	0	1	0.285124	0	0.407843	0	0.447205	0	0
3S124/01	Dorper	0	0	0	0.379085	0	0.212766	0	0	0.371166	0	0	0	0	0	1	0.174419	0.35514	0.167513	0	0	0	0	0.932203	0	0	0	0	0	0	0.706587	0.366534	0.445055	0.168889	0.392857	0	0.218391	0	0	0	0.237838	0	0	0	0.2	1	0.204969	0.101504	0
3S310/00	Dorper	0	0	0	0.300654	0	0	0	0	0	0	0	0	0	0.349057	0	0	0.616822	0	0	0.981013	1	0	0.175141	0.565789	0.22807	0.607843	0.619048	0	0.459184	0	0.171315	0.17033	0.284444	0	0	0	0	0	0.110708	0	0	0	0.692913	0.560784	0	0	0.319549	0
3S146/01	Dorper	0.0942857	0	0	0	0.343434	0.590426	0	0.717172	0	0	0	1	0	0	0	0	0.364486	0	0	0	0	0.349515	0.627119	0	0.479532	0	0.619048	0	0	0.502994	0.434263	0	0	1	0	0	0	0.8625	0	0	0	0	0	0	0	0	0.328947	0
3S143/00	Dorper	0.222857	0	0.830986	0	0	0.819149	0	0	0	0.42562	0	0	0	0.349057	0	0	0	0	0.423729	0	0	0.868932	0	0.986842	0.19883	0.578431	0.488095	0.832487	0	0	0.12749	0	0	0	0	0	0	0	0	0.448649	0	0	0	0.686275	0	0.279503	0.866541	0
3EL1006	SAMM	0.34	0	0	0	0	0	0	0	0	0	0	0.580645	0	0	0	0	0.841121	0.263959	0	0	0.245614	0.364078	0.627119	0	0.783626	0	0.267857	0	0	0.538922	0.231076	0	0	0	0	0	0	0	0.110708	0	1	0	0.23622	0.0360784	0	0	0	0
3EL049	SAMM	0	0	0	0	0	0.361702	0	0	0	0	0	0	0.4	0	0	0	0	0.395939	0	0	0	0	0	0	0	0	0.678571	0	0	0	0.123506	0.565934	0.533333	0.3125	0	0	0	0	0.092559	0	0	0	0	0.119216	0	0	0	0.146939
3EL126	SAMM	0.685714	0	0	0.738562	0	0.180851	0	0	0	0	0	0	0	0	0	0	0	0	0	0	0	0.548544	0.485876	0.526316	0	0	0	0	0	0.179641	0	0	0.586667	0	0	0.327586	0	0	0	0	0	0	0	0.0870588	0	0	0.287594	0
40-EL129	SAMM	0	0	0.422535	0	0.393939	0	0	0.393939	0.208589	0.239669	0	0	0	0	0	0	0	0	0.288136	0	0	0.684466	0	0	0.438596	0	0.5	0	0.316327	0.538922	0.418327	0	0.182222	0	0	0	0	0	0.076225	0.178378	0	0	0	0.122353	0	0	0.295113	0
4EL1016	SAMM	0.562857	0	0	0.222222	0.676768	0	0.622951	0	0.757669	0	0	0	0	0	0	0	0	0.365482	0.771186	0	0	0.383495	0	0	0.473684	0	0	0	0	0	0.525896	0	0	0	0	0	0	0	0.290381	0.340541	0	0	0	0.0235294	0	0	0	0.208163
4S120/01	Dorper	0	0	0	0	0	0	0	1	0	0.206612	0	0	0	0	0	0	0	0.314721	0	0	0	0.116505	0	0	0	0	0.392857	0	0.520408	0	0.342629	0.175824	0	0	0	0	0	0	0.0961887	0.32973	0	0.31405	0	0.157647	0	0	0	0
4EL1128	SAMM	0	0	0.422535	0	0.393939	0.292553	0	0.393939	0	0	0	0	0	0	0	0	0	0	0.466102	0	0	0.762136	0	0.75	0	0.617647	0	0	0.316327	0	0.430279	0	0.266667	0	0.275281	0	0.818182	0	0	0.421622	0	0.123967	0	0.0972549	0	0	0.293233	0
4S117/01		0.0857143	0	0	0	0	0	0	0.353535	0	0	0	0	0	0	0	0	0	0.167513	0	0	0.421053	0.446602	0.124294	0	0	0	0.261905	0	0	0	0	0	0.182222	0	0	0	0	0	0	0.432432	0.977273	0.227273	0.299213	0.265882	1	0.242236	0.144737	0.726531
4EL1096	SAMM	0	0	0.521127	0	0	0	0	0	0	0	0	0	0.4	0	0	0	0	0.284264	0.855932	0	0	0	0	0	0	0	0	0.467005	0	0	0	0.56044	0	0	0.275281	0.603448	0	0	0.0816697	0	0	0	0	0.181176	0	0	0.0657895	0.142857
4S129/01	Dorper	0.2	0	0	0	0	0.819149	1	0	0.165644	0	0.851852	0	0	0	0	0	0	0.502538	0	0	0	0.334951	0	0	0	0.20098	0.928571	0	0	0	0.717131	0	0	0	0.646067	0	0	0	0.252269	0.448649	0	0	0	0.192157	0	0	0	0
4EL1002	SAMM	0	0	0	0	0	0.329787	0	0	0	0	0	0	0	0	0	0.982558	0	0.218274	0	0	0	0	0	0	0	0.220588	0	0.543147	0.642857	0	0	0	0	0	0	0	0	0	0	0	0	0	0	0.092549	0	0	0	0
4S118/01	Dorper	0	0	0	0.993464	0	0.457447	0	0	0	0.235537	0	0	0	0	0	0.44186	0	0.563452	0	0	0	0	0	0	0.315789	0	0	0.335025	0	0	0.561753	0	0	0	0.224719	0	0	0	0.297641	0.183784	0	0.177686	0	0	0	0	0.105263	0
S133/00	NQA	0	0	0	0.921569	0	0.515957	0	0	0	0	0	0	0	0	0	0	0	0	0	0	0	0	0.779661	0	0.251462	0.303922	0.220238	0.152284	0	0.526946	0.454183	0	0.408889	0	0	0	0	0	0.15245	0.843243	0	0	0	0.62902	0	0	0	0.261224
S141/00	NQA	0.411429	0	0.43662	0.464052	0.666667	0.765957	0	1	0.739264	0.289256	0	0.741935	0	0.377358	0	0.494186	0	0	0	0	0	0	0.847458	0	0.573099	0	0	0.324873	0	0	0.772908	0.318681	0.724444	0.544643	0	0	0	0	0.295826	0	0	0	0	0.140392	0	1	0.684211	0
S146/00	NQA	0.997143	0	0.830986	0	0	0.712766	0	0	0.773006	0.280992	0	0.5	0	0	0	0.517442	0.981308	0	0	0	0	0.621359	0.333333	0	0.280702	0	0.220238	0	0	0	0	0.868132	0.182222	0.776786	0	0	0	0	0	0	0.795455	0	0	0.473725	0	0	0.601504	0.404082
S283/00	NQA	0.354286	0	0.633803	0	0	0	0	0	0.205521	0	0	0	0	0	0	0	0	0.162437	0	0.221519	0.54386	0.160194	0.20339	0	0	0	0.196429	0	0	0	0.577689	0	0	0	0	0	0	0	0	0	0	0.165289	0	0.0909804	0	0	0.12218	0.138776
S284/00	NQA	0.445714	0	0	0	0	0.175532	0	0	0.208589	0.330579	0	0	0	0.283019	0	0	0	0	0.991525	0	0	0	0.186441	0.447368	0	0.387255	0	0	0.602041	0	0	0	0	0	0	0.5	1	0	0	0	0	0	0.692913	0.116863	0	0.217391	0.0770677	0.510204
S90/00		0	0	0	0	0	0	0	0	0.113497	0	0	0	0	0	0	0	0	0	0	0	0	0	0	0	0	0	0	0	0	0	0	0	0	0	0	0	0	0	0	0	0	0	0.307087	0	0	0	0	0
S311/00		0	0	0	0	0	0	0	0	0.144172	0	0	0	0	0.537736	0	0	0	0	0.644068	0	0	0.932039	0	0	0	0	0.464286	0.13198	0.459184	0	0.123506	0	0	0	0	0	0	0	0.328494	0.356757	0	0	0	0.0784314	1	0	0.50188	0.118367
S319/00	NQA	0.142857	0	0	0	0	0	0	0.313131	0.346626	0	0	0	0	0.349057	0	0	0	0	0	0.405063	0	0	0	0.394737	0	0	0	0	0	0	0.609562	0.78022	0	0	0.561798	0	0	0.375	0	0.621622	0	0.0867769	0	0.054902	0	0	0	0
S44/01	BHP	0	0	0	0	0	0.202128	0	0	0.607362	0.247934	0	0	0	0	0	0	0	0.426396	0	0.246835	0	0.334951	0	0.368421	0.298246	0.166667	0	0.756345	0.632653	0	0.175299	0	0.311111	0.276786	0	0.172414	0	0	0.0798548	0.243243	0.977273	0	1	0.143529	0	0	0.454887	0.138776
S51/01	BHP	0	0	0	0.385621	0.545455	0.218085	0	0	0.638037	0	0	0	0	0.433962	0	0	0	0.517766	0.932203	0	0	0	0.220339	0.565789	0.345029	0	0.327381	0.248731	0	0.538922	0.378486	0.285714	0	0	0.314607	0.189655	0	0	0.221416	0.513514	0	0.46281	0	0.0313725	0	0	0.451128	0
1S52/01	BHP	0	0	0	0.738562	0.272727	0	0	0.464646	0.279141	0	0	0	0	0.981132	0	0.197674	0.299065	0	0	0	0	0.334951	0	0.368421	0.19883	0	0.654762	0	0	0.335329	0	0.258242	0.186667	0	0.308989	0	0	0	0.455535	0.659459	0	0.413223	0	0.145098	0	0	0.37218	0.204082
1S66/01	BHP	0	0.953488	0	0	0.969697	0.170213	0	0	0.251534	0.376033	0	0	0	0.981132	0	0	0	0.218274	0.635593	0	0	0	0.734463	0	0.304094	0.166667	0	0.340102	0	0	0.14741	0.373626	0.311111	0.294643	0.662921	0.201149	0	0	0.364791	0.762162	0	0.330579	1	0.346667	0	0	0.204887	0.342857
1S74/01	BHP	0.191429	0	0	0.535948	0	0	0.918033	0	0.46319	0.483471	0	0	0.4	0	0	0.19186	0	0	0	0	0	0.150485	0.508475	0	0.912281	0.230392	0	0.208122	0	0	0	0	0	0	0	0	0	0	0.219601	0.405405	0	0	0	0.0996078	0	0	0.332707	0.138776
1S79/01	BHP	0.108571	0	0	0.738562	1	0	0	0	0.533742	0.355372	0	0	0.546667	0	0	0	0	0	0.372881	0.246835	0.77193	0.334951	0	0	0	0.637255	0	0	0	0	0.378486	0	0	0	0.662921	0.201149	0	0	0	0	0	0.190083	0.511811	0.116078	0	0.453416	0.590226	0
1LSZV270	karakul	0.448571	0	0.394366	0	0.383838	0	0	0	0.803681	0.27686	0	0	0.466667	0	0	0	0	0	0	0	0	0	0	0	0.54386	0.446078	0.75	0.243655	0	0	0.374502	0.884615	0.164444	0.401786	0	0	0	0	0.254083	0.183784	0	0	0	0.0878431	0	0	0.319549	0
1LSZV344	karakul	0	0	0	0.568627	0	0.37234	0	0	0.595092	0	0	0	0.72	0	0	0	0	0.162437	0.661017	0	0	0.247573	0.220339	0	0.561404	0	0	0	0	0	0	0	0	0.5625	0	0	0	0	0	0	1	0	0.929134	0	0	0	0.729323	0
1LSZV347	karakul	0.211429	0	0	0	0	0	0	0.343434	0.334356	0	0	0	0.72	0	0	0.401163	0	0	0	0	0	0	0.20339	0	0.48538	0	0	0.482234	0	0.137725	0.239044	0.164835	0.142222	0	0	0.212644	0	0	0	0.194595	0	0	0	0.388235	0	0	0	0.163265
1LSZV341	karakul	0	0	0	0	0.848485	0	0	0	0.582822	0.747934	0	0	0	0.773585	0	0	0	0	0	0	0	0	0.338983	0	0	0.529412	0	0	0.602041	0.748503	0.318725	0	0.213333	0	0	0	0	0	0	0	0	0.177686	0	0.254902	0	0.291925	0	0
1LSZV272	karakul	0	0	0	0	0	0.37234	0	0	0	0	0	0	1	0	0	0	0	0	0	0	0	0	0	1	0.532164	0	0	0	0	0	0	0	0.213333	0	0	0	0	0	0.490018	0	0	0	0	0.0313725	0	0	0	0
20-LSZV273	karakul	0	0	0	0	0.878788	0	0	0	0.93865	0	0	0	0.72	0	0	0	0	0	0	0	0	0	0	1	0	0.323529	0	0.873096	0	0	0	0.362637	0.671111	0	0.758427	0	0	0	0.199637	0	0	0	0	0.181176	0	0	0.178571	0.371429
2LSZV267	karakul	0.16	0	0	0	0	0	0	0	0.352761	0	0	0	0.92	0	0	0	0.336449	0	0	0	0	0.174757	0.587571	0.618421	0	0	0	0.730964	0.316327	0	0	0	0.262222	0	0.348315	0	0	0	0.188748	0	0	0.892562	0.929134	0.220392	0	0	0	0
2LSZV343	karakul	0.265714	0	0	0	0.393939	0.159574	1	0	0.263804	0.743802	0	0	0.72	0	0	0	0	0	0	0	0	0	0.169492	0	0	0	0	0.243655	0	0	0	0	0	0	0.539326	0	0	0	0	0	0	0	0	0.19451	0	0	0.118421	0
2LSZV271	karakul	0	0	0	0	0	0	0	0	0	0	0	0	0	0.386792	0	0	0	0.593909	0	0	0	0	0	0	0.362573	0	0.202381	0	0	0	0.665339	0.142857	0	0	0.348315	0.212644	0	0	0.108893	0	0	0	0	0.0533333	0	0	0	0
2LSZV349	karakul	0.128571	0	0	0	0	0	0	0	0.288344	0.355372	0	0	0	0	0	0.598837	0	0	0	0	0	0.223301	0	0	0	0	0	0	0	0	0.561753	0	0.155556	0	0	0	0	0	0	0.162162	0	0	0	0.192941	0	0	0	0
[truncated: 196 more columns]
