# Supplementary material for: Runs of homozygosity analysis of South African sheep breeds from various production systems investigated using OvineSNP50k data
Source: BMC Genomics. 2021 Jan 6;22:7. doi: 10.1186/s12864-020-07314-2 (PMC7788743; doi:10.1186/s12864-020-07314-2)
Supplement: Supplementary file 5 — Additional file 5. [file 12864_2020_7314_MOESM5_ESM.xlsx]

## Sheet: cluster codes
Animalid	Breed	ROH1	ROH2	ROH3	ROH4	ROH5	ROH6	ROH7	ROH8	ROH9	ROH10	ROH11	ROH12	ROH13	ROH14	ROH15	ROH16	ROH17	ROH18	ROH19	ROH20	ROH21	ROH22	ROH23	ROH24	ROH25	ROH26	ROH27	ROH28	ROH29	ROH30	ROH31	ROH32	ROH33	ROH34	ROH35	ROH36	ROH37	ROH38	ROH39	ROH40	ROH41	ROH42	ROH43	ROH44	ROH45	ROH46	ROH47	ROH48
Animalid	Breed	s189391	OAR1183001221	OAR1216076991	OAR1272152341	OAR139162234X1	OAR1444200331	OAR1578382181	OAR1633047591	OAR1712542791	OAR1880926541	OAR11020190271	s539691	s568891	OAR11165355901	OAR11234739961	s495521	OAR11402685151	OAR11484611261	OAR11595646651	OAR11672636101	OAR11775884191	OAR11816457781	OAR11929851551	DU2234302591	OAR12092601631	OAR12185567731	OAR12300134411	OAR12405987031	OAR12539935221	OAR12612754381	s350751	OAR12893280311	s332651	OAR2124108801	OAR2204110701	OAR2328803821	s367181	s182721	s124241	OAR2857241201	OAR2963717121	DU2684366501	OAR21135689131	OAR21210587181	OAR21851973101	OAR21877559751	OAR21975484481	OAR22305056971
[truncated: 196 more columns]

## Sheet: clusters and asscoiated pops
ROH Cluster	First SNP	Chromosome Name	Start position	End position	Length (Bp)	Start Index	End Index	#SNPs	Start SNP	End SNP	Population 1	Population 2	Population 3	Population 4	Total number of populations prevalent
ROH2	OAR1_18300122.1	1	18300122	20432933	2132811	364	406	43	OAR1_18300122.1	OAR1_20432933.1	BHP				1
ROH7	OAR1_57838218.1	1	57838218	60838371	3000153	1068	1128	61	OAR1_57838218.1	OAR1_60838371.1	MCM				1
ROH15	OAR1_123473996.1	1	123473996	125784636	2310640	2234	2283	50	OAR1_123473996.1	OAR1_125784636.1	MCM				1
ROH38	s18272.1	2	52072669	55922894	3850225	6277	6356	80	s18272.1	s63030.1	NGUNI				1
ROH100	s58908.1	6	114888510	117643677	2755167	21603	21648	46	s58908.1	s30544.1	BHP				1
ROH101	s19078.1	6	119224553	121490131	2265578	21663	21710	48	s19078.1	OAR6_121490131.1	NGUNI				1
ROH108	OAR7_69812204.1	7	69812204	72154942	2342738	23138	23181	44	OAR7_69812204.1	OAR7_72154942.1	SAMERINO				1
ROH149	OAR12_2239362.1	12	2239362	4720514	2481152	30492	30548	57	OAR12_2239362.1	OAR12_4720514.1	MCM				1
ROH153	OAR12_41796742.1	12	41796742	43408733	1611991	31184	31221	38	OAR12_41796742.1	OAR12_43408733.1	WVS				1
ROH156	OAR13_550438.1	13	550438	3035977	2485539	32011	32060	50	OAR13_550438.1	OAR13_3035977.1	KARAKUL				1
ROH158	OAR13_12044615.1	13	12044615	14506749	2462134	32197	32242	46	OAR13_12044615.1	OAR13_14506749.1	MCM				1
ROH171	OAR14_26768230.1	14	26768230	30732296	3964066	34011	34082	72	OAR14_26768230.1	s24036.1	DSH				1
ROH185	OAR16_31914286.1	16	31914286	35330518	3416232	36746	36809	64	OAR16_31914286.1	OAR16_35330518.1	CME				1
ROH216	OAR20_51945409.1	20	51945409	53769695	1824286	42249	42279	31	OAR20_51945409.1	s14916.1	SAMM				1
ROH219	s49678.1	21	30749468	40670033	9920565	42757	42929	173	s49678.1	s28563.1					1
ROH231	s56952.1	23	60610359	65889012	5278653	45012	45099	88	s56952.1	OAR23_65889012.1	MCM				1
ROH11	OAR1_102019027.1	1	102019027	104822875	2803848	1885	1938	54	OAR1_102019027.1	OAR1_104822875.1	MCM	NGUNI			2
ROH51	s09184.1	3	1439541	3419701	1980160	10368	10406	39	s09184.1	OAR3_3419701.1	MCM	NQA			2
ROH58	s58906.1	3	73291270	76936637	3645367	11719	11793	75	s58906.1	OAR3_76936637.1	RDA	BHP			2
ROH75	OAR4_82690677.1	4	82690677	86356628	3665951	16475	16545	71	OAR4_82690677.1	OAR4_86356628.1	MCM	BHP			2
ROH125	OAR9_47189889.1	9	47189889	50447481	3257592	26688	26749	62	OAR9_47189889.1	s66606.1	BHP	SAMERINO			2
ROH127	OAR9_67273580.1	9	67273580	69380297	2106717	27029	27068	40	OAR9_67273580.1	OAR9_69380297.1	NGUNI	KARAKUL			2
ROH135	OAR10_60624505.1	10	60624505	63878489	3253984	28831	28898	68	OAR10_60624505.1	OAR10_63878489.1	BHP	BVS			2
ROH136	OAR10_68107947.1	10	68107947	70221561	2113614	28948	28992	45	OAR10_68107947.1	OAR10_70221561.1	AWD	SAMM			2
ROH143	OAR11_21205943.1	11	21205943	26036763	4830820	29697	29783	87	OAR11_21205943.1	OAR11_26036763.1	BHP	SAMERINO			2
ROH163	OAR13_50291669.1	13	50291669	52180002	1888333	32891	32925	35	OAR13_50291669.1	OAR13_52180002.1	AWD	SAMM			2
ROH187	OAR16_49622059.1	16	49622059	54086043	4463984	37060	37141	82	OAR16_49622059.1	OAR16_54086043.1					2
ROH199	s31152.1	18	19734572	23022597	3288025	39230	39295	66	s31152.1	OAR18_23022597.1	BHP				2
ROH200	s60402.1	18	24579847	27752153	3172306	39312	39368	57	s60402.1	OAR18_27752153.1	BHP	SAMM			2
ROH205	OAR18_56400299.1	18	56400299	61952077	5551778	39859	39962	104	OAR18_56400299.1	s50318.1	MCM	BGA			2
ROH208	OAR19_24652187.1	19	24652187	28244259	3592072	40583	40648	66	OAR19_24652187.1	OAR19_28244259.1	NGUNI	WSVS			2
ROH214	s71648.1	20	31977749	36796589	4818840	41858	41940	83	s71648.1	OAR20_36796589.1	DORPER	NQA			2
ROH232	s75016.1	24	573924	34590246	34016322	45103	45614	512	s75016.1	OAR24_34590246.1	BVS	RDA	SAMM		2
ROH34	OAR2_12410880.1	2	12410880	17960258	5549378	5584	5695	112	OAR2_12410880.1	s31977.1	BVS	MCM	NQA		3
ROH36	OAR2_32880382.1	2	32880382	42188878	9308496	5959	6132	174	OAR2_32880382.1	OAR2_42188878.1	BGA	BHP	WSVS		3
ROH66	s32295.1	3	188598781	192710083	4111302	13912	13994	83	s32295.1	OAR3_192710083.1	ADP	BVS	MCM		3
ROH97	OAR6_86406499.1	6	86406499	89053039	2646540	21075	21130	56	OAR6_86406499.1	OAR6_89053039.1	NGUNI	WVS	KARAKUL		3
ROH112	OAR8_3257939.1	8	3257939	7691813	4433874	23935	24029	95	OAR8_3257939.1	OAR8_7691813.1	BGA	BHP	SAMM		3
ROH116	OAR8_46861000.1	8	46861000	51635247	4774247	24773	24874	102	OAR8_46861000.1	s16584.1	DSH	NGUNI	WVS		3
ROH151	s54219.1	12	26932036	30169537	3237501	30884	30956	73	s54219.1	OAR12_30169537.1	AWD	NQA	WSVS		3
ROH201	s53519.1	18	30934535	37383169	6448634	39420	39538	119	s53519.1	OAR18_37383169.1	AFRINO	DSH	MCM	SAMM	4
ROH1	s18939.1	1	44050	17591949	17547899	7	356	350	s18939.1	s02685.1
ROH3	OAR1_21607699.1	1	21607699	25121292	3513593	417	487	71	OAR1_21607699.1	OAR1_25121292.1
ROH4	OAR1_27215234.1	1	27215234	35059392	7844158	517	669	153	OAR1_27215234.1	OAR1_35059392.1
ROH5	OAR1_39162234_X.1	1	39162234	43609775	4447541	736	834	99	OAR1_39162234_X.1	OAR1_43609775.1
ROH6	OAR1_44420033.1	1	44420033	55300202	10880169	847	1034	188	OAR1_44420033.1	OAR1_55300202.1
ROH8	OAR1_63304759.1	1	63304759	68303817	4999058	1165	1263	99	OAR1_63304759.1	OAR1_68303817_X.1
ROH9	OAR1_71254279.1	1	71254279	87231220	15976941	1299	1624	326	OAR1_71254279.1	OAR1_87231220.1
ROH10	OAR1_88092654.1	1	88092654	100921673	12829019	1634	1875	242	OAR1_88092654.1	OAR1_100921673.1
ROH12	s53969.1	1	106207515	109250459	3042944	1946	2007	62	s53969.1	s06116.1
ROH13	s56889.1	1	109843920	113677665	3833745	2014	2088	75	s56889.1	s01025.1
ROH14	OAR1_116535590.1	1	116535590	122386859	5851269	2112	2217	106	OAR1_116535590.1	OAR1_122386859.1
ROH16	s49552.1	1	131583127	139783950	8200823	2351	2522	172	s49552.1	OAR1_139783950.1
ROH17	OAR1_140268515.1	1	140268515	146504508	6235993	2527	2633	107	OAR1_140268515.1	OAR1_146504508.1
ROH18	OAR1_148461126.1	1	148461126	158179548	9718422	2660	2856	197	OAR1_148461126.1	OAR1_158179548.1
ROH19	OAR1_159564665.1	1	159564665	166479180	6914515	2875	2992	118	OAR1_159564665.1	OAR1_166479180.1
ROH20	OAR1_167263610.1	1	167263610	175699560	8435950	3005	3162	158	OAR1_167263610.1	OAR1_175699560.1
ROH21	OAR1_177588419.1	1	177588419	180352827	2764408	3184	3240	57	OAR1_177588419.1	OAR1_180352827.1
ROH22	OAR1_181645778.1	1	181645778	192317295	10671517	3248	3453	206	OAR1_181645778.1	OAR1_192317295.1
ROH23	OAR1_192985155.1	1	192985155	202331145	9345990	3464	3640	177	OAR1_192985155.1	s48685.1
ROH24	DU223430_259.1	1	203911002	207631109	3720107	3653	3728	76	DU223430_259.1	OAR1_207631109.1
ROH25	OAR1_209260163.1	1	209260163	217672414	8412251	3754	3924	171	OAR1_209260163.1	s44838.1
ROH26	OAR1_218556773.1	1	218556773	228980093	10423320	3931	4134	204	OAR1_218556773.1	OAR1_228980093.1
ROH27	OAR1_230013441.1	1	230013441	238931405	8917964	4149	4316	168	OAR1_230013441.1	OAR1_238931405.1
ROH28	OAR1_240598703.1	1	240598703	251015239	10416536	4327	4523	197	OAR1_240598703.1	s74284.1
ROH29	OAR1_253993522.1	1	253993522	259633419	5639897	4547	4644	98	OAR1_253993522.1	OAR1_259633419.1
ROH30	OAR1_261275438.1	1	261275438	270566867	9291429	4670	4836	167	OAR1_261275438.1	OAR1_270566867.1
ROH31	s35075.1	1	272668415	286058076	13389661	4854	5104	251	s35075.1	OAR1_286058076.1
ROH32	OAR1_289328031.1	1	289328031	298080822	8752791	5146	5327	182	OAR1_289328031.1	s45224.1
ROH33	s33265.1	2	2459	11379778	11377319	5343	5567	225	s33265.1	OAR2_11379778.1
ROH35	OAR2_20411070.1	2	20411070	29709813	9298743	5728	5905	178	OAR2_20411070.1	OAR2_29709813.1
ROH37	s36718.1	2	46379360	49526327	3146967	6187	6252	66	s36718.1	OAR2_49526327.1
ROH39	s12424.1	2	57305021	84513116	27208095	6381	6931	551	s12424.1	OAR2_84513116.1
ROH40	OAR2_85724120.1	2	85724120	94562473	8838353	6953	7137	185	OAR2_85724120.1	s48950.1
ROH41	OAR2_96371712.1	2	96371712	99110156	2738444	7151	7194	44	OAR2_96371712.1	OAR2_99110156.1
ROH42	DU268436_650.1	2	100105160	112354668	12249508	7203	7444	242	DU268436_650.1	OAR2_112354668_X.1
ROH43	OAR2_113568913.1	2	113568913	119604666	6035753	7459	7585	127	OAR2_113568913.1	OAR2_119604666.1
ROH44	OAR2_121058718.1	2	121058718	184577353	63518635	7598	8872	1275	OAR2_121058718.1	OAR2_184577353.1
ROH45	OAR2_185197310.1	2	185197310	186676895	1479585	8881	8912	32	OAR2_185197310.1	OAR2_186676895.1
ROH46	OAR2_187755975.1	2	187755975	196411003	8655028	8923	9083	161	OAR2_187755975.1	s75265.1
ROH47	OAR2_197548448.1	2	197548448	224798514	27250066	9101	9632	532	OAR2_197548448.1	OAR2_224798514.1
ROH48	OAR2_230505697.1	2	230505697	242803391	12297694	9710	9954	245	OAR2_230505697.1	OAR2_242803391.1
ROH49	OAR2_243717338.1	2	243717338	249724129	6006791	9968	10095	128	OAR2_243717338.1	OAR2_249724129.1
ROH50	s39563.1	2	250653796	263108520	12454724	10108	10351	244	s39563.1	s29579.1
ROH52	s44544.1	3	4333278	7890036	3556758	10421	10496	76	s44544.1	OAR3_7890036.1
ROH53	OAR3_9276644.1	3	9276644	13416642	4139998	10514	10577	64	OAR3_9276644.1	OAR3_13416642.1
ROH54	s39898.1	3	14785978	47817469	33031491	10591	11262	672	s39898.1	OAR3_47817469.1
ROH55	s18454.1	3	48563366	56084303	7520937	11268	11404	137	s18454.1	s60593.1
ROH56	OAR3_57919793.1	3	57919793	62808815	4889022	11431	11517	87	OAR3_57919793.1	OAR3_62808815.1
ROH57	s40460.1	3	63872334	71832206	7959872	11538	11696	159	s40460.1	OAR3_71832206.1
ROH59	OAR3_77361732.1	3	77361732	90898247	13536515	11796	12082	287	OAR3_77361732.1	OAR3_90898247.1
ROH60	s67799.1	3	91662235	100129266	8467031	12096	12267	172	s67799.1	OAR3_100129266.1
ROH61	s10346.1	3	100989902	113183544	12193642	12275	12508	234	s10346.1	OAR3_113183544.1
ROH62	OAR3_115417890_X.1	3	115417891	133059870	17641979	12535	12879	345	OAR3_115417890_X.1	OAR3_133059870.1
ROH63	OAR3_133790527.1	3	133790527	160069791	26279264	12889	13404	516	OAR3_133790527.1	OAR3_160069791.1
ROH64	s26286.1	3	160668443	174899546	14231103	13407	13680	274	s26286.1	OAR3_174899546.1
ROH65	OAR3_177343455.1	3	177343455	186317408	8973953	13696	13869	174	OAR3_177343455.1	s15055.1
ROH67	s19603.1	3	194537272	211514604	16977332	14018	14340	323	s19603.1	OAR3_211514604.1
ROH68	OAR3_212779377.1	3	212779377	219555806	6776429	14359	14492	134	OAR3_212779377.1	OAR3_219555806.1
ROH69	s33636.1	3	225320494	242770439	17449945	14550	14886	337	s33636.1	s35224.1
ROH70	OAR4_90119.1	4	90119	7909316	7819197	14887	15024	138	OAR4_90119.1	OAR4_7909316.1
ROH71	s04086.1	4	8660879	20673156	12012277	15033	15270	238	s04086.1	OAR4_20673156.1
ROH72	OAR4_21520340.1	4	21520340	33868301	12347961	15283	15548	266	OAR4_21520340.1	OAR4_33868301.1
ROH73	OAR4_35851926.1	4	35851926	57228137	21376211	15568	15975	408	OAR4_35851926.1	OAR4_57228137.1
ROH74	OAR4_58239906.1	4	58239906	82039449	23799543	15985	16467	483	OAR4_58239906.1	OAR4_82039449.1
ROH76	OAR4_87552723.1	4	87552723	101290415	13737692	16570	16855	286	OAR4_87552723.1	s68719.1
ROH77	OAR4_102230122.1	4	102230122	111986264	9756142	16871	17064	194	OAR4_102230122.1	s06639.1
ROH78	OAR4_113300442.1	4	113300442	119771884	6471442	17081	17216	136	OAR4_113300442.1	OAR4_119771884.1
ROH79	OAR4_123010302.1	4	123010302	127201684	4191382	17261	17349	89	OAR4_123010302.1	OAR4_127201684.1
ROH80	s02969.1	5	384162	8437632	8053470	17350	17502	153	s02969.1	s61180.1
ROH81	OAR5_11359709.1	5	11359709	21533540	10173831	17519	17693	175	OAR5_11359709.1	s27970.1
ROH82	s26456.1	5	22351698	45899825	23548127	17698	18142	445	s26456.1	s63550.1
ROH83	s57816.1	5	47073386	61122316	14048930	18166	18429	264	s57816.1	s18451.1
ROH84	OAR5_64684953.1	5	64684953	78917581	14232628	18468	18751	284	OAR5_64684953.1	OAR5_78917581.1
ROH85	OAR5_79727231.1	5	79727231	85938529	6211298	18762	18885	124	OAR5_79727231.1	OAR5_85938529.1
ROH86	OAR5_86551989.1	5	86551989	90982087	4430098	18893	18980	88	OAR5_86551989.1	OAR5_90982087.1
ROH87	OAR5_92205253.1	5	92205253	106230044	14024791	18994	19290	297	OAR5_92205253.1	OAR5_106230044.1
ROH88	OAR5_106867365.1	5	106867365	116342548	9475183	19299	19496	198	OAR5_106867365.1	s35247.1
ROH89	OAR6_5062320.1	6	5062320	7379330	2317010	19535	19578	44	OAR6_5062320.1	s43842.1
ROH90	OAR6_8566580.1	6	8566580	18005879	9439299	19590	19780	191	OAR6_8566580.1	OAR6_18005879.1
ROH91	s61364.1	6	18988450	28802063	9813613	19794	19999	206	s61364.1	OAR6_28802063.1
ROH92	OAR6_29612120.1	6	29612120	36763067	7150947	20008	20155	148	OAR6_29612120.1	OAR6_36763067.1
ROH93	OAR6_37483582.1	6	37483582	39158579	1674997	20165	20202	38	OAR6_37483582.1	s06113.1
ROH94	OAR6_41424992.1	6	41424992	56586246	15161254	20223	20533	311	OAR6_41424992.1	OAR6_56586246.1
ROH95	s56702.1	6	61334937	68773720	7438783	20609	20756	148	s56702.1	OAR6_68773720.1
ROH96	OAR6_69560051.1	6	69560051	85380309	15820258	20764	21062	299	OAR6_69560051.1	OAR6_85380309.1
ROH98	OAR6_93607156.1	6	93607156	103500682	9893526	21178	21389	212	OAR6_93607156.1	OAR6_103500682.1
ROH99	OAR6_106064654.1	6	106064654	113545285	7480631	21428	21577	150	OAR6_106064654.1	s64783.1
ROH102	OAR6_122492083.1	6	122492083	128283643	5791560	21723	21842	120	OAR6_122492083.1	s45361.1
ROH103	OAR7_252890.1	7	252890	23097922	22845032	21855	22313	459	OAR7_252890.1	OAR7_23097922.1
ROH104	OAR7_28712803.1	7	28712803	45944095	17231292	22358	22710	353	OAR7_28712803.1	OAR7_45944095.1
ROH105	OAR7_47189570.1	7	47189570	54226271	7036701	22729	22868	140	OAR7_47189570.1	OAR7_54226271.1
ROH106	s10805.1	7	55116701	62173993	7057292	22879	23011	133	s10805.1	OAR7_62173993.1
ROH107	OAR7_62972902.1	7	62972902	66814857	3841955	23019	23093	75	OAR7_62972902.1	OAR7_66814857.1
ROH109	OAR7_72973471.1	7	72973471	97378846	24405375	23192	23681	490	OAR7_72973471.1	OAR7_97378846.1
ROH110	OAR7_99120720.1	7	99120720	108923470	9802750	23707	23883	177	OAR7_99120720.1	OAR7_108923470.1
ROH111	OAR8_32622.1	8	32622	2389184	2356562	23884	23925	42	OAR8_32622.1	OAR8_2389184.1
ROH113	s19466.1	8	10198196	19379489	9181293	24061	24257	197	s19466.1	OAR8_19379489.1
ROH114	OAR8_21223050.1	8	21223050	34529175	13306125	24287	24544	258	OAR8_21223050.1	OAR8_34529175.1
ROH115	OAR8_35788355.1	8	35788355	46122940	10334585	24558	24765	208	OAR8_35788355.1	OAR8_46122940.1
ROH117	OAR8_53084022.1	8	53084022	61789156	8705134	24888	25051	164	OAR8_53084022.1	OAR8_61789156.1
ROH118	OAR8_64366310.1	8	64366310	79283402	14917092	25096	25396	301	OAR8_64366310.1	s06217.1
ROH119	OAR8_81217085.1	8	81217085	88169712	6952627	25424	25571	148	OAR8_81217085.1	OAR8_88169712.1
ROH120	s17231.1	8	89087493	94095640	5008147	25582	25691	110	s17231.1	s04546.1
ROH121	s67600.1	8	94781575	97346340	2564765	25701	25751	51	s67600.1	s55213.1
ROH122	OAR9_760.1	9	760	11823924	11823164	25754	25979	226	OAR9_760.1	s16400.1
ROH123	s23772.1	9	15928980	27589923	11660943	26042	26291	250	s23772.1	s22325.1
ROH124	s24569.1	9	28535413	46611532	18076119	26305	26679	375	s24569.1	OAR9_46611532.1
ROH126	OAR9_54609938.1	9	54609938	65905409	11295471	26782	27013	232	OAR9_54609938.1	OAR9_65905409.1
ROH128	OAR9_70808263.1	9	70808263	93104800	22296537	27090	27540	451	OAR9_70808263.1	OAR9_93104800.1
ROH129	s04032.1	9	94192378	98568683	4376305	27558	27648	91	s04032.1	OAR9_98568683.1
ROH130	s52721.1	10	30744	18316713	18285969	27685	28021	337	s52721.1	s56504.1
ROH131	s15707.1	10	19420049	26266695	6846646	28038	28173	136	s15707.1	OAR10_26266695.1
ROH132	OAR10_27067374.1	10	27067374	42409796	15342422	28186	28490	305	OAR10_27067374.1	OAR10_42409796.1
ROH133	OAR10_44834335.1	10	44834335	51128069	6293734	28523	28659	137	OAR10_44834335.1	OAR10_51128069.1
ROH134	s71820.1	10	51701287	59337877	7636590	28664	28822	159	s71820.1	OAR10_59337877.1
ROH137	OAR10_79981945.1	10	79981945	81773098	1791153	29061	29105	45	OAR10_79981945.1	s53371.1
ROH138	OAR10_82483414.1	10	82483414	94127923	11644509	29115	29360	246	OAR10_82483414.1	OAR10_94127923.1
ROH139	OAR11_3002948.1	11	3002948	5031247	2028299	29398	29433	36	OAR11_3002948.1	OAR11_5031247.1
ROH140	s25529.1	11	6206305	8090019	1883714	29446	29484	39	s25529.1	OAR11_8090019.1
ROH141	OAR11_12942561.1	11	12942561	15014210	2071649	29556	29595	40	OAR11_12942561.1	OAR11_15014210.1
ROH142	OAR11_15801469.1	11	15801469	20775540	4974071	29602	29692	91	OAR11_15801469.1	s60965.1
ROH144	s19773.1	11	29487277	41384177	11896900	29820	30040	221	s19773.1	OAR11_41384177.1
ROH145	s27947.1	11	45898277	48954621	3056344	30101	30155	55	s27947.1	OAR11_48954621_X.1
ROH146	OAR11_50038566.1	11	50038566	52581477	2542911	30174	30222	49	OAR11_50038566.1	OAR11_52581477.1
ROH147	s15862.1	11	53629871	61406076	7776205	30236	30365	130	s15862.1	s72869.1
ROH148	s37332.1	11	63156572	66878309	3721737	30389	30463	75	s37332.1	s75931.1
ROH150	s02824.1	12	8746702	24280419	15533717	30565	30869	305	s02824.1	OAR12_24280419.1
ROH152	s57817.1	12	31188169	40508365	9320196	30973	31173	201	s57817.1	OAR12_40508365.1
ROH154	OAR12_44173454.1	12	44173454	57802984	13629530	31232	31487	256	OAR12_44173454.1	OAR12_57802984.1
ROH155	OAR12_60974719.1	12	60974719	86402045	25427326	31515	32009	495	OAR12_60974719.1	s33621.1
ROH157	s10154.1	13	4148192	11038767	6890575	32073	32194	122	s10154.1	s01007.1
ROH159	OAR13_15739582_X.1	13	15739583	18562842	2823259	32264	32322	59	OAR13_15739582_X.1	OAR13_18562842.1
ROH160	OAR13_19366874.1	13	19366874	28634201	9267327	32326	32507	182	OAR13_19366874.1	OAR13_28634201.1
ROH161	OAR13_29778302.1	13	29778302	45701129	15922827	32525	32812	288	OAR13_29778302.1	s43103.1
ROH162	s05134.1	13	46717430	49306055	2588625	32823	32877	55	s05134.1	s11802.1
ROH164	s46093.1	13	55138737	67997490	12858753	32958	33189	232	s46093.1	s12884.1
ROH165	OAR13_69559303_X.1	13	69559304	75745880	6186576	33208	33327	120	OAR13_69559303_X.1	s05259.1
ROH166	s43071.1	13	76459019	78834978	2375959	33337	33381	45	s43071.1	s64913.1
ROH167	OAR13_79821551.1	13	79821551	89063022	9241471	33388	33565	178	OAR13_79821551.1	OAR13_89063022.1
ROH168	OAR14_553647.1	14	553647	7484597	6930950	33566	33695	130	OAR14_553647.1	s40022.1
ROH169	OAR14_8169180.1	14	8169180	14894096	6724916	33703	33814	112	OAR14_8169180.1	OAR14_14894096.1
ROH170	s22016.1	14	17901983	24676943	6774960	33859	33985	127	s22016.1	OAR14_24676943.1
ROH172	OAR14_32948272.1	14	32948272	50854388	17906116	34114	34410	297	OAR14_32948272.1	s15823.1
ROH173	OAR14_53406640.1	14	53406640	55799938	2393298	34440	34476	37	OAR14_53406640.1	s69693.1
ROH174	s52668.1	14	67472012	69302979	1830967	34585	34619	35	s52668.1	s53928.1
ROH175	OAR15_191606_X.1	15	191606	5988222	5796616	34620	34711	92	OAR15_191606_X.1	s07134.1
ROH176	OAR15_8447146.1	15	8447146	16662300	8215154	34741	34892	152	OAR15_8447146.1	s26735.1
ROH177	s52387.1	15	20146780	30354769	10207989	34931	35135	205	s52387.1	s57570.1
ROH178	s70612.1	15	31283479	49586186	18302707	35147	35491	345	s70612.1	OAR15_49586186.1
ROH179	OAR15_53432356.1	15	53432356	55432730	2000374	35506	35538	33	OAR15_53432356.1	OAR15_55432730.1
ROH180	OAR15_60273440.1	15	60273440	73223803	12950363	35613	35875	263	OAR15_60273440.1	OAR15_73223803.1
ROH181	OAR15_73989864.1	15	73989864	82909712	8919848	35887	36067	181	OAR15_73989864.1	OAR15_82909712.1
ROH182	s36946.1	15	86368829	90027688	3658859	36080	36149	70	s36946.1	s05017.1
ROH183	OAR16_9185.1	16	9185	2530643	2521458	36150	36200	51	OAR16_9185.1	s25719.1
ROH184	s68729.1	16	3705136	31211903	27506767	36214	36736	523	s68729.1	s30850.1
ROH186	OAR16_36498470.1	16	36498470	49094655	12596185	36827	37058	232	OAR16_36498470.1	OAR16_49094655.1
ROH188	OAR16_55481165.1	16	55481165	60658467	5177302	37165	37257	93	OAR16_55481165.1	OAR16_60658467.1	DORPER	RDA
ROH189	s09330.1	16	61305043	75897588	14592545	37266	37547	282	s09330.1	OAR16_75897587_X.1
ROH190	OAR17_172595.1	17	172595	3467332	3294737	37566	37618	53	OAR17_172595.1	OAR17_3467332.1
ROH191	OAR17_4276013.1	17	4276013	7992072	3716059	37627	37687	61	OAR17_4276013.1	OAR17_7992072.1
ROH192	OAR17_9266090.1	17	9266090	12858313	3592223	37709	37770	62	OAR17_9266090.1	OAR17_12858313.1
ROH193	OAR17_16118826.1	17	16118826	21872826	5754000	37817	37920	104	OAR17_16118826.1	OAR17_21872826.1
ROH194	OAR17_22601857.1	17	22601857	58377227	35775370	37931	38540	610	OAR17_22601857.1	OAR17_58377227.1
ROH195	OAR17_60300593.1	17	60300593	62024731	1724138	38566	38600	35	OAR17_60300593.1	s74254.1
ROH196	OAR17_63171334.1	17	63171334	73013528	9842194	38616	38781	166	OAR17_63171334.1	s49925.1
ROH197	s63421.1	17	74277049	76349113	2072064	38794	38828	35	s63421.1	s72479.1
ROH198	OAR18_2735778_X.1	18	2735779	18838054	16102275	38899	39218	320	OAR18_2735778_X.1	s14302.1
ROH202	OAR18_40846532.1	18	40846532	45139986	4293454	39590	39676	87	OAR18_40846532.1	OAR18_45139986.1
ROH203	s40567.1	18	45727531	48068712	2341181	39680	39726	47	s40567.1	s11135.1
ROH204	s26506.1	18	48674936	52567118	3892182	39734	39814	81	s26506.1	OAR18_52567118.1
ROH206	s74680.1	18	63209886	69969683	6759797	39985	40119	135	s74680.1	s45116.1
ROH207	OAR19_2086862.1	19	2086862	23727450	21640588	40179	40575	397	OAR19_2086862.1	OAR19_23727450.1
ROH209	OAR19_29220968.1	19	29220968	44354998	15134030	40660	40942	283	OAR19_29220968.1	OAR19_44354998.1
ROH210	OAR19_45094320.1	19	45094320	51434277	6339957	40951	41070	120	OAR19_45094320.1	s52893.1
ROH211	s39406.1	19	52373227	59051941	6678714	41078	41192	115	s39406.1	s21513.1
ROH212	s08031.1	19	59803760	64130840	4327080	41200	41281	82	s08031.1	OAR19_64130840.1
ROH213	OAR20_27119.1	20	27119	26932949	26905830	41286	41811	526	OAR20_27119.1	OAR20_26932949.1
ROH215	OAR20_38287914.1	20	38287914	51528311	13240397	41959	42243	285	OAR20_38287914.1	OAR20_51528311.1
ROH217	OAR21_6841359.1	21	6841359	14592163	7750804	42372	42510	139	OAR21_6841359.1	OAR21_14592163.1
ROH218	s59679.1	21	15571381	29179229	13607848	42517	42744	228	s59679.1	OAR21_29179229.1
ROH220	s48673.1	21	50167775	53350576	3182801	43025	43076	52	s48673.1	s72901.1	NGUNI
ROH221	OAR22_5075844.1	22	5075844	15364451	10288607	43155	43342	188	OAR22_5075844.1	DU413316_575.1
ROH222	s24317.1	22	22330264	54181042	31850778	43420	44060	641	s24317.1	OAR22_54181041_X.1
ROH223	OAR23_393569_X.1	23	393570	5044297	4650727	44088	44168	81	OAR23_393569_X.1	OAR23_5044297.1
ROH224	OAR23_6364130.1	23	6364130	8239040	1874910	44179	44210	32	OAR23_6364130.1	s55945.1
ROH225	OAR23_8996976.1	23	8996976	15286182	6289206	44219	44321	103	OAR23_8996976.1	OAR23_15286182.1
ROH226	OAR23_16258184.1	23	16258184	19598695	3340511	44328	44380	53	OAR23_16258184.1	OAR23_19598695.1
ROH227	s28390.1	23	20835748	31150403	10314655	44399	44573	175	s28390.1	s08439.1
ROH228	OAR23_32970524.1	23	32970524	35179361	2208837	44603	44640	38	OAR23_32970524.1	OAR23_35179361.1
ROH229	OAR23_35645813.1	23	35645813	44169966	8524153	44647	44772	126	OAR23_35645813.1	OAR23_44169966.1
ROH230	OAR23_44836909.1	23	44836909	54836562	9999653	44777	44933	157	OAR23_44836909.1	OAR23_54836562.1
ROH233	s59335.1	24	35375306	37857524	2482218	45622	45667	46	s59335.1	s37086.1
ROH234	OAR24_40302728.1	24	40302728	44850918	4548190	45692	45771	80	OAR24_40302728.1	OAR24_44850918.1
ROH235	s33329.1	25	245910	3184229	2938319	45772	45826	55	s33329.1	s36889.1
ROH236	s15319.1	25	4083175	21919108	17835933	45831	46183	353	s15319.1	DU330249_253.1
ROH237	OAR25_23589759.1	25	23589759	26224691	2634932	46211	46262	52	OAR25_23589759.1	OAR25_26224691.1
ROH238	s40313.1	25	27545426	36520861	8975435	46280	46459	180	s40313.1	s34515.1
ROH239	s06037.1	25	37239248	45501418	8262170	46468	46628	161	s06037.1	DU448638_155.1
ROH240	s62929.1	25	46177210	48288072	2110862	46639	46674	36	s62929.1	OAR25_48288071_X.1
ROH241	OAR26_222715_X.1	26	222715	6517460	6294745	46675	46776	102	OAR26_222715_X.1	OAR26_6517460.1
ROH242	s41368.1	26	8612678	22140717	13528039	46785	47018	234	s41368.1	OAR26_22140716_X.1
ROH243	OAR26_26614268.1	26	26614268	37278002	10663734	47080	47286	207	OAR26_26614268.1	OAR26_37278002.1
ROH244	s46344.1	26	37909098	50043613	12134515	47289	47508	220	s46344.1	OAR26_50043613.1

## Sheet: ROH232
﻿Chr	Start	Stop	Gene Name	Transcript Name	Type	Transcript Type	Strand	CDS Start	CDS Stop	Exon Starts	Exon Stops	Product ID	Protein ID	GeneID	Summary of Product
24	489590	506473	WDR90	XM_015103839.1	mRNA	mRNA Predicted	+	489744	506415	489589	489979	490242	490540	491117	491308	491738	491915	494025	494849	495015	495069	495240	495701	496322	496856	497174	497420	498426	498665	499236	499588	499801	500047	500263	500516	501420	501724	501954	502207	502513	502811	503064	504360	504664	504952	505189	505625	506257	489855
24	510674	513413	RHBDL1	XM_015103988.1	mRNA	mRNA Predicted	+	510902	513090	510673	511363	511747	512052	512322	512506	512687	512818	510941	511522	511972	512201	512435	512607	512748	513413	XP_014959474.1	XP_014959474.1	101110639	rhomboid-related protein 1 isoform X2
24	510674	513413	RHBDL1	XM_015103987.1	mRNA	mRNA Predicted	+	510902	513090	510673	511360	511747	512052	512322	512506	512687	512818	510941	511522	511972	512201	512435	512607	512748	513413	XP_014959473.1	XP_014959473.1	101110639	rhomboid-related protein 1 isoform X1
24	513604	515398	LOC101103616	XM_015103840.1	mRNA	mRNA Predicted	-	513728	515398	513603	513992	514323	514615	514631	514679	514780	515275	513892	514145	514483	514629	514677	514710	515193	515398	XP_014959326.1	XP_014959326.1	101103616	LOW QUALITY PROTEIN: uncharacterized protein LOC101103616 isoform X1
24	515517	517482	STUB1	XM_012103927.2	mRNA	mRNA Predicted	+	515790	517325	515516	516007	516175	516528	516761	516905	517199	516006	516089	516341	516616	516818	517022	517482	XP_011959317.2	XP_011959317.2	101103864	LOW QUALITY PROTEIN: E3 ubiquitin-protein ligase CHIP isoform X1
24	517493	519176	JMJD8	XM_015103841.1	mRNA	mRNA Predicted	-	517615	519176	517492	517776	517994	518149	518347	518505	518679	518896	519147	517696	517911	518062	518269	518416	518602	518728	519046	519176	XP_014959327.1	XP_014959327.1	101104116	jmjC domain-containing protein 8 isoform X1
24	519344	521883	LOC105610424	XM_015103842.1	mRNA	mRNA Predicted	-	519343	521883	519343	519507	519963	520388	520588	520788	521424	519505	519822	520304	520493	520710	520907	521883	XP_014959328.1	XP_014959328.1	105610424	LOW QUALITY PROTEIN: WD repeat-containing protein 24 isoform X1
24	526500	529304	LOC105604843	XM_012104703.2	mRNA	mRNA Predicted	+	526986	529304	526499	527302	528812	529132	527106	527663	528990	529304	XP_011960093.1	XP_011960093.1	105604843	WD repeat-containing protein 24
24	529723	538414	FBXL16	XM_015103843.1	mRNA	mRNA Predicted	-	529722	536710	529722	532154	533057	533276	534269	534630	534984	535944	529900	532746	533173	533337	534452	534694	535109	538414	XP_014959329.1	XP_014959329.1	101104365	LOW QUALITY PROTEIN: F-box/LRR-repeat protein 16
24	552250	553211	METRN	XM_015103844.1	mRNA	mRNA Predicted	+	552249	553175	552249	552489	552959	553023	552287	552635	553022	553211	XP_014959330.1	XP_014959330.1	101110897	LOW QUALITY PROTEIN: meteorin
24	553029	557853	FAM173A	XM_012103929.2	mRNA	mRNA Predicted	+	553341	557806	553028	556900	557096	557406	557584	553482	557005	557237	557457	557853	XP_011959319.1	XP_011959319.1	101111148	protein FAM173A isoform X2
24	556383	557853	FAM173A	XM_004020701.3	mRNA	mRNA Predicted	+	556527	557806	556382	556900	557096	557406	557584	556689	557005	557237	557457	557853	XP_004020750.1	XP_004020750.1	101111148	protein FAM173A isoform X1
24	557880	562514	CCDC78	XM_015103989.1	mRNA	mRNA Predicted	-	558279	562083	557879	558454	559165	559330	559602	560018	560228	560425	560575	560762	561092	561265	561849	558453	558590	559209	559472	559790	560144	560307	560478	560659	560915	561179	561385	562514	XP_014959475.1	XP_014959475.1	101104626	LOW QUALITY PROTEIN: coiled-coil domain-containing protein 78 isoform X1
24	562591	565777	HAGHL	XM_015103995.1	mRNA	mRNA Predicted	+	563181	565548	562590	563101	563635	563787	563973	564159	564627	565024	565379	562655	563286	563700	563905	564082	564263	564729	565104	565777	XP_014959481.1	XP_014959481.1	101111416	hydroxyacylglutathione hydrolase-like protein isoform X4
24	562595	565777	HAGHL	XM_015103991.1	mRNA	mRNA Predicted	+	563181	565548	562594	563066	563635	563787	563973	564515	565024	565379	562655	563286	563700	563905	564263	564729	565104	565777	XP_014959477.1	XP_014959477.1	101111416	hydroxyacylglutathione hydrolase-like protein isoform X1
24	562595	565777	HAGHL	XM_015103992.1	mRNA	mRNA Predicted	+	563181	565548	562594	563101	563635	563787	563973	564515	565024	565379	562655	563286	563700	563905	564263	564729	565104	565777	XP_014959478.1	XP_014959478.1	101111416	hydroxyacylglutathione hydrolase-like protein isoform X1
24	562602	565777	HAGHL	XM_015103994.1	mRNA	mRNA Predicted	+	563181	565548	562601	563178	563973	564515	565024	565379	562655	563286	564263	564729	565104	565777	XP_014959480.1	XP_014959480.1	101111416	hydroxyacylglutathione hydrolase-like protein isoform X3
24	562602	565777	HAGHL	XM_015103993.1	mRNA	mRNA Predicted	+	563181	565548	562601	563178	563635	563787	563973	564515	565024	565379	562655	563286	563700	563905	564263	564729	565104	565777	XP_014959479.1	XP_014959479.1	101111416	hydroxyacylglutathione hydrolase-like protein isoform X1
24	562948	565777	HAGHL	XM_012103932.2	mRNA	mRNA Predicted	+	563181	565548	562947	563635	563787	563973	564515	565027	565379	563286	563700	563905	564263	564729	565104	565777	XP_011959322.1	XP_011959322.1	101111416	hydroxyacylglutathione hydrolase-like protein isoform X2
24	562950	565777	HAGHL	XM_015103998.1	mRNA	mRNA Predicted	+	564027	565548	562949	563495	563787	564515	565024	565379	563286	563700	564263	564729	565104	565777	XP_014959484.1	XP_014959484.1	101111416	hydroxyacylglutathione hydrolase-like protein isoform X8
24	562950	565777	HAGHL	XM_015103997.1	mRNA	mRNA Predicted	+	563181	565548	562949	563635	563787	563973	564159	564630	565027	565379	563286	563700	563905	564082	564263	564729	565104	565777	XP_014959483.1	XP_014959483.1	101111416	hydroxyacylglutathione hydrolase-like protein isoform X7
24	562951	565777	HAGHL	XM_015103996.1	mRNA	mRNA Predicted	+	563181	565548	562950	563635	563787	563973	564159	564627	565027	565379	563286	563700	563905	564082	564263	564729	565104	565777	XP_014959482.1	XP_014959482.1	101111416	hydroxyacylglutathione hydrolase-like protein isoform X6
24	562952	565777	HAGHL	XM_012103934.2	mRNA	mRNA Predicted	+	563181	565548	562951	563635	563787	563973	564159	564630	565024	565379	563286	563700	563905	564082	564263	564729	565104	565777	XP_011959324.1	XP_011959324.1	101111416	hydroxyacylglutathione hydrolase-like protein isoform X5
24	562954	565777	HAGHL	XM_004020702.3	mRNA	mRNA Predicted	+	563181	565548	562953	563635	563787	563973	564159	564627	565024	565379	563286	563700	563905	564082	564263	564729	565104	565777	XP_004020751.1	XP_004020751.1	101111416	hydroxyacylglutathione hydrolase-like protein isoform X4
24	565789	572196	NARFL	XM_015103990.1	mRNA	mRNA Predicted	-	566475	571181	565788	566069	566795	567313	567418	567898	568079	568304	568641	569252	569601	571100	572058	566004	566714	566953	567416	567450	567971	568209	568423	568776	569385	569745	571196	572196	XP_014959476.1	XP_014959476.1	101104879	LOW QUALITY PROTEIN: cytosolic Fe-S cluster assembly factor NARFL isoform X1
24	587185	590499	MSLN	XM_004023161.3	mRNA	mRNA Predicted	+	587338	590404	587184	587914	588066	588755	589057	589294	589738	590047	590282	587423	587958	588166	589056	589216	589422	589833	590234	590499	XP_004023210.1	XP_004023210.1	101111680	LOW QUALITY PROTEIN: mesothelin isoform X1
24	590607	597528	LOC101105127	XM_015103845.1	mRNA	mRNA Predicted	-	591454	597528	590606	592066	592245	593206	593410	593511	593653	593750	594162	594493	594853	595113	595144	595223	595348	595963	597138	597488	591868	592161	592376	593334	593509	593571	593661	593813	594310	594703	594955	595143	595221	595234	595431	596084	597259	597528	XP_014959331.1	XP_014959331.1	101105127	LOW QUALITY PROTEIN: mesothelin-like protein isoform X1
24	602869	603649	LOC101105379	XM_004021091.3	mRNA	mRNA Predicted	-	603277	603649	602868	603649	XP_004021140.1	XP_004021140.1	101105379	RNA pseudouridylate synthase domain-containing protein 1-like
24	603955	606393	LOC101111926	XM_015103999.1	mRNA	mRNA Predicted	-	604052	605768	603954	604900	605155	605389	605586	606268	604468	605002	605258	605513	605773	606393	XP_014959485.1	XP_014959485.1	101111926	RNA pseudouridylate synthase domain-containing protein 1
24	606635	615897	CHTF18	XM_015103846.1	mRNA	mRNA Predicted	+	606685	615803	606634	606747	606997	607034	607274	607563	607633	608081	608258	608440	608884	609597	609970	610180	610211	610314	610544	610844	611064	611480	611823	613591	615089	615516	615666	606745	606778	607032	607194	607425	607632	607721	608174	608311	608585	609094	609695	610094	610210	610313
24	616036	618378	LOC101112183	XR_001436641.1	ncRNA	ncRNA Predicted	-	?	?	616035	616402	617997	616222	616534	618378	XR_001436641.1	?	101112183	uncharacterized LOC101112183
24	663531	714504	LMF1	XM_015104000.1	mRNA	mRNA Predicted	-	663782	714504	663530	664519	664849	665427	675043	677972	687856	704753	708401	714314	714332	714437	663953	664703	665006	665611	675211	678038	688005	704764	708711	714331	714435	714504	XP_014959486.1	XP_014959486.1	101105873	LOW QUALITY PROTEIN: lipase maturation factor 1 isoform X1
24	715678	720335	LOC105604601	XR_001024156.1	ncRNA	ncRNA Predicted	-	?	?	715677	719918	718949	720335	XR_001024156.1	?	105604601	uncharacterized LOC105604601
24	725800	763288	SOX8	XM_015103847.1	mRNA	mRNA Predicted	+	725961	763288	725799	727640	727830	728557	728922	729366	729579	748250	750901	751391	751537	752580	763229	726383	727828	727866	728920	728963	729454	729735	748414	751127	751425	751624	752828	763288	XP_014959333.1	XP_014959333.1	101106132	LOW QUALITY PROTEIN: transcription factor SOX-8 isoform X1
24	793448	801677	SSTR5	NM_001009265.1	mRNA	mRNA	+	800495	801634	793447	800447	800564	800591	800598	801130	801537	793477	800563	800590	800596	801059	801511	801677	NP_001009265.1	NP_001009265.1	443210	somatostatin receptor type 5
24	819223	825256	LOC101106386	XM_015103974.1	mRNA	mRNA Predicted	-	819273	824791	819222	820054	820947	822009	822488	824241	824287	824318	824512	819490	820209	821170	822153	822559	824286	824317	824510	825256	XP_014959460.1	XP_014959460.1	101106386	LOW QUALITY PROTEIN: tektin-4 isoform X1
24	935798	937166	LOC100144429	XM_015104001.1	mRNA	mRNA Predicted	-	935915	937166	935797	935946	935987	936156	936253	936451	936617	936648	936676	936832	936862	936895	936938	936970	937108	935944	935985	936081	936251	936339	936615	936647	936675	936722	936860	936893	936936	936968	937015	937166	XP_014959487.1	XP_014959487.1	100144429	LOW QUALITY PROTEIN: tryptase-2 isoform X1
24	942465	944313	TPSB2	NM_001009412.1	mRNA	mRNA	+	942932	944157	942464	942932	943096	943377	943766	944002	944037	942486	942987	943268	943643	943930	944035	944313	NP_001009412.1	NP_001009412.1	443433	tryptase precursor
24	949227	950686	LOC106991904	LOC106991904	pseudo	mRNA Pseudo	-	?	?	949226	949709	949988	950356	950638	949641	949868	950250	950537	950686	?	?	106991904	?
24	995888	998795	LOC101107156	XM_015103848.1	mRNA	mRNA Predicted	-	995887	998526	995887	996166	998321	998520	998773	996085	996315	998406	998596	998795	XP_014959334.1	XP_014959334.1	101107156	mastin-like isoform X1
24	998850	1000438	LOC106991899	XR_001436631.1	ncRNA	ncRNA Predicted	-	?	?	998849	999093	1000345	998941	999154	1000438	XR_001436631.1	?	106991899	uncharacterized LOC106991899
24	1011124	1020177	UBE2I	XM_015104004.1	mRNA	mRNA Predicted	+	1015731	1017936	1011123	1015721	1015950	1016809	1017715	1011257	1015797	1016034	1016882	1020177	XP_014959490.1	XP_014959490.1	101112440	SUMO-conjugating enzyme UBC9 isoform X2
24	1011124	1022694	UBE2I	XM_015104002.1	mRNA	mRNA Predicted	+	1015731	1022161	1011123	1015721	1015950	1016809	1020184	1020383	1022097	1011257	1015797	1016034	1016882	1020294	1020463	1022694	XP_014959488.1	XP_014959488.1	101112440	SUMO-conjugating enzyme UBC9 isoform X1
24	1011630	1022694	UBE2I	XM_015104003.1	mRNA	mRNA Predicted	+	1015731	1022161	1011629	1015721	1015950	1016809	1020184	1020383	1022097	1012122	1015797	1016034	1016882	1020294	1020463	1022694	XP_014959489.1	XP_014959489.1	101112440	SUMO-conjugating enzyme UBC9 isoform X1
24	1037575	1044514	CCDC154	XM_015103849.1	mRNA	mRNA Predicted	-	1037601	1044514	1037574	1037838	1038289	1038775	1039245	1039393	1040359	1040574	1040992	1041360	1041563	1042956	1043516	1043910	1044095	1044371	1037731	1038026	1038376	1038893	1039322	1039513	1040497	1040701	1041117	1041489	1041665	1043080	1043612	1043957	1044285	1044514	XP_014959335.1	XP_014959335.1	101107406	coiled-coil domain-containing protein 154 isoform X1
24	1046287	1049041	LOC101107658	XM_012103947.1	mRNA	mRNA Predicted	-	1047314	1049023	1046286	1047815	1047978	1048250	1048837	1047401	1047896	1048155	1048310	1049041	XP_011959337.1	XP_011959337.1	101107658	H(+)/Cl(-) exchange transporter 7 isoform X1
24	1049350	1051927	LOC105604604	XM_015104008.1	mRNA	mRNA Predicted	-	1049414	1051916	1049349	1050317	1050928	1051237	1051811	1049567	1050456	1050989	1051292	1051927	XP_014959494.1	XP_014959494.1	105604604	H(+)/Cl(-) exchange transporter 7-like isoform X3
24	1049350	1053836	LOC105604604	XM_015104006.1	mRNA	mRNA Predicted	-	1049414	1053713	1049349	1050317	1050928	1051237	1053342	1053590	1049567	1050456	1050989	1051292	1053459	1053836	XP_014959492.1	XP_014959492.1	105604604	H(+)/Cl(-) exchange transporter 7-like isoform X1
24	1049350	1054026	LOC105604604	XM_015104007.1	mRNA	mRNA Predicted	-	1049414	1053447	1049349	1050317	1050928	1051237	1053342	1053590	1053844	1049567	1050456	1050989	1051292	1053459	1053655	1054026	XP_014959493.1	XP_014959493.1	105604604	H(+)/Cl(-) exchange transporter 7-like isoform X2
24	1054273	1062228	BAIAP3	XM_015103850.1	mRNA	mRNA Predicted	+	1054272	1062197	1054272	1054716	1054885	1055071	1055491	1055688	1055948	1055994	1056213	1056284	1056854	1057101	1057329	1058898	1059225	1059425	1059656	1059838	1060117	1060276	1060427	1060940	1061155	1061318	1061518	1061765	1062093	1054487	1054761	1054963	1055174	1055599	1055824	1055992	1056029	1056283	1056350	1056979	1057192	1057399
24	1063002	1065336	TSR3	XM_015103851.1	mRNA	mRNA Predicted	-	1063215	1065336	1063001	1063625	1063844	1064391	1064923	1065224	1063387	1063689	1064021	1064585	1065173	1065336	XP_014959337.1	XP_014959337.1	101108184	ribosome biogenesis protein TSR3 homolog isoform X1
24	1065477	1076110	GNPTG	XM_015104005.1	mRNA	mRNA Predicted	+	1065477	1075863	1065476	1065630	1065767	1074602	1074720	1074873	1075035	1075131	1075222	1075378	1075587	1075765	1065529	1065688	1065835	1074657	1074804	1074967	1075130	1075148	1075305	1075510	1075669	1076110	XP_014959491.1	XP_014959491.1	101108446	LOW QUALITY PROTEIN: N-acetylglucosamine-1-phosphotransferase subunit gamma
24	1076611	1111325	UNKL	XM_015103852.1	mRNA	mRNA Predicted	-	1078123	1111325	1076610	1078646	1078823	1078889	1083618	1084432	1084473	1085148	1087217	1090478	1092955	1096016	1096584	1096958	1098262	1100963	1101379	1110891	1078260	1078702	1078887	1079051	1083840	1084471	1084659	1085241	1087233	1090652	1093018	1096102	1096669	1097076	1098398	1101121	1101535	1111325	XP_014959338.1	XP_014959338.1	101108712	LOW QUALITY PROTEIN: putative E3 ubiquitin-protein ligase UNKL isoform X1
24	1116007	1117138	C24H16orf91	XM_015103853.1	mRNA	mRNA Predicted	-	1116449	1117138	1116006	1116765	1116903	1116763	1116804	1117138	XP_014959339.1	XP_014959339.1	105604846	LOW QUALITY PROTEIN: protein CCSMST1 isoform X1
24	1133408	1135622	LOC105604847	XM_015104009.1	mRNA	mRNA Predicted	-	1133435	1135552	1133407	1133748	1134322	1134570	1134824	1135477	1133500	1133803	1134439	1134635	1134918	1135622	XP_014959495.1	XP_014959495.1	105604847	H(+)/Cl(-) exchange transporter 7
24	1134433	1136590	LOC105610434	XR_001436642.1	ncRNA	ncRNA Predicted	+	?	?	1134432	1134797	1135264	1135992	1134661	1134994	1135590	1136590	XR_001436642.1	?	105610434	uncharacterized LOC105610434	transcript variant X1
24	1138074	1139708	LOC105604605	XR_001024158.1	ncRNA	ncRNA Predicted	+	?	?	1138073	1138561	1138528	1139708	XR_001024158.1	?	105604605	uncharacterized LOC105604605
24	1149480	1154205	PTX4	XM_004021100.3	mRNA	mRNA Predicted	-	1150781	1154170	1149479	1151166	1152796	1154029	1151164	1151421	1153454	1154205	XP_004021149.1	XP_004021149.1	101108979	LOW QUALITY PROTEIN: pentraxin-4
24	1160321	1170407	TELO2	XM_015103854.1	mRNA	mRNA Predicted	+	1161414	1170033	1160320	1161413	1162252	1162394	1163953	1164171	1165098	1165321	1165381	1165551	1166131	1166276	1167025	1167897	1168000	1168361	1168887	1169133	1169313	1169926	1160706	1161749	1162392	1162517	1164022	1164319	1165201	1165379	1165466	1165693	1166211	1166505	1167097	1167999	1168063	1168453	1168987	1169198	1169384	1170407
24	1170383	1224751	IFT140	XM_015104010.1	mRNA	mRNA Predicted	-	1170887	1221166	1170382	1176672	1177759	1178284	1178677	1178727	1179586	1179843	1180058	1180348	1180678	1181003	1181489	1183097	1196978	1198934	1199743	1200256	1201135	1202730	1207205	1207936	1208144	1210341	1211029	1211679	1212337	1213985	1214225	1219049	1221019	1224632	1171094	1176814	1177926	1178497	1178725	1178886	1179769	1179972
24	1229692	1273168	CRAMP1	XM_015104011.1	mRNA	mRNA Predicted	+	1241118	1269620	1229691	1239026	1241046	1242703	1244224	1254846	1255404	1256543	1257083	1257386	1259291	1261279	1261554	1263099	1264116	1264332	1264989	1265543	1267820	1268567	1269455	1230005	1239220	1241200	1242787	1244273	1254932	1255528	1256625	1257385	1258203	1259469	1261461	1261629	1263181	1264221	1264511	1265052	1265775	1267985
24	1273766	1288014	HN1L	XM_015104012.1	mRNA	mRNA Predicted	+	1273785	1284021	1273765	1276460	1280840	1283004	1283845	1273916	1276600	1280983	1283050	1288014	XP_014959498.1	XP_014959498.1	101110020	hematological and neurological expressed 1-like protein
24	1289468	1332712	MAPK8IP3	XM_015103855.1	mRNA	mRNA Predicted	+	1289563	1332657	1289467	1289665	1289725	1302516	1308051	1308298	1312994	1316134	1316538	1316881	1322662	1323343	1324054	1324452	1324546	1325219	1326279	1326842	1326989	1329102	1329397	1330005	1330231	1330441	1330724	1331012	1331201	1331371	1331552	1332027	1332273	1332556	1289663	1289724	1289881	1302637	1308122	1308390	1313139	1316378
24	1336108	1336881	MRPS34	XM_012104724.2	mRNA	mRNA Predicted	-	1336441	1336881	1336107	1336814	1336734	1336881	XP_011960114.2	XP_011960114.2	101110811	28S ribosomal protein S34	mitochondrial isoform X1
24	1337864	1340411	EME2	XM_004021108.2	mRNA	mRNA Predicted	+	1337863	1339851	1337863	1338679	1338921	1339146	1339410	1339680	1338073	1338771	1339015	1339262	1339600	1340411	XP_004021157.2	XP_004021157.2	101111068	probable crossover junction endonuclease EME2 isoform X1
24	1340488	1345729	SPSB3	XM_015103856.1	mRNA	mRNA Predicted	-	1340487	1344414	1340487	1340990	1341184	1341369	1341627	1344288	1345632	1340900	1341116	1341287	1341557	1341802	1344426	1345729	XP_014959342.1	XP_014959342.1	101111336	SPRY domain-containing SOCS box protein 3 isoform X1
24	1346081	1352127	NUBP2	XM_015104014.1	mRNA	mRNA Predicted	+	1346146	1351709	1346080	1349155	1349378	1350113	1350361	1350588	1351563	1346162	1349274	1349577	1350268	1350472	1350658	1352127	XP_014959500.1	XP_014959500.1	101112869	cytosolic Fe-S cluster assembly factor NUBP2 isoform X2
24	1346839	1352127	NUBP2	XM_015104013.1	mRNA	mRNA Predicted	+	1347067	1351709	1346838	1349155	1349378	1350113	1350361	1350588	1351563	1347092	1349274	1349577	1350268	1350472	1350658	1352127	XP_014959499.1	XP_014959499.1	101112869	cytosolic Fe-S cluster assembly factor NUBP2 isoform X1
24	1346839	1352127	NUBP2	XM_015104015.1	mRNA	mRNA Predicted	+	1347067	1351723	1346838	1349155	1349378	1350361	1350588	1351563	1347092	1349274	1349577	1350472	1350658	1352127	XP_014959501.1	XP_014959501.1	101112869	cytosolic Fe-S cluster assembly factor NUBP2 isoform X3
24	1352729	1356376	IGFALS	XM_015104016.1	mRNA	mRNA Predicted	-	1352899	1355605	1352728	1353471	1353668	1353792	1354400	1355589	1353423	1353667	1353790	1354399	1354612	1356376	XP_014959502.1	XP_014959502.1	101111599	LOW QUALITY PROTEIN: insulin-like growth factor-binding protein complex acid labile subunit isoform X1
24	1366637	1378311	HAGH	XM_012103953.2	mRNA	mRNA Predicted	-	1366790	1376120	1366636	1367190	1370739	1371359	1372159	1373342	1375448	1376015	1378163	1366890	1367270	1370841	1371463	1372268	1373460	1375513	1376188	1378311	XP_011959343.1	XP_011959343.1	101113118	hydroxyacylglutathione hydrolase	mitochondrial isoform X2
24	1366637	1378690	HAGH	XM_004020708.2	mRNA	mRNA Predicted	-	1366790	1378610	1366636	1367190	1370739	1371359	1372159	1373342	1375448	1376015	1378534	1366890	1367270	1370841	1371463	1372268	1373460	1375513	1376188	1378690	XP_004020757.1	XP_004020757.1	101113118	hydroxyacylglutathione hydrolase	mitochondrial isoform X1
24	1366637	1392470	HAGH	XM_012103954.2	mRNA	mRNA Predicted	-	1366790	1376120	1366636	1367190	1370739	1371359	1372159	1373342	1375448	1376015	1392197	1366890	1367270	1370841	1371463	1372268	1373460	1375513	1376188	1392470	XP_011959344.1	XP_011959344.1	101113118	hydroxyacylglutathione hydrolase	mitochondrial isoform X2
24	1378804	1380149	FAHD1	XM_004023580.2	mRNA	mRNA Predicted	+	1378803	1379586	1378803	1380149	XP_004023629.2	XP_004023629.2	101113379	acylpyruvase FAHD1	mitochondrial isoform X1
24	1392794	1426975	MEIOB	XM_004020709.3	mRNA	mRNA Predicted	-	1393084	1423685	1392793	1396506	1399033	1404169	1407140	1407324	1408262	1410570	1414302	1416102	1420253	1423616	1393201	1396690	1399187	1404271	1407236	1407377	1408363	1410766	1414375	1416234	1420311	1426975	XP_004020758.1	XP_004020758.1	101113643	meiosis-specific with OB domain-containing protein isoform X3
24	1392799	1426978	MEIOB	XM_012103956.2	mRNA	mRNA Predicted	-	1393084	1423685	1392798	1395722	1396506	1399033	1404169	1407140	1407324	1408262	1410570	1414302	1416102	1420253	1423616	1425185	1393201	1395809	1396690	1399187	1404271	1407236	1407377	1408363	1410766	1414375	1416234	1420311	1423693	1426978	XP_011959346.1	XP_011959346.1	101113643	meiosis-specific with OB domain-containing protein isoform X1
24	1392799	1426978	MEIOB	XM_012103955.2	mRNA	mRNA Predicted	-	1393084	1423685	1392798	1395722	1396506	1399033	1404169	1407140	1407324	1408262	1410570	1414302	1416102	1420253	1423616	1393201	1395809	1396690	1399187	1404271	1407236	1407377	1408363	1410766	1414375	1416234	1420311	1426978	XP_011959345.1	XP_011959345.1	101113643	meiosis-specific with OB domain-containing protein isoform X1
24	1392799	1426979	MEIOB	XM_012103957.2	mRNA	mRNA Predicted	-	1393084	1423685	1392798	1395722	1396506	1399033	1404169	1407140	1407324	1408262	1410570	1414302	1416102	1420253	1423616	1393201	1395809	1396690	1399187	1404271	1407236	1407377	1408363	1410712	1414375	1416234	1420311	1426979	XP_011959347.1	XP_011959347.1	101113643	meiosis-specific with OB domain-containing protein isoform X2
24	1473404	1479424	HS3ST6	XM_015104017.1	mRNA	mRNA Predicted	-	1473544	1479324	1473403	1473816	1475707	1478926	1478946	1479161	1473815	1474074	1475714	1478944	1479159	1479424	XP_014959503.1	XP_014959503.1	105604608	LOW QUALITY PROTEIN: heparan sulfate glucosamine 3-O-sulfotransferase 6 isoform X1
24	1490145	1494900	MSRB1	XM_004020710.3	mRNA	mRNA Predicted	-	1491030	1494767	1490144	1492352	1492747	1494712	1491062	1492464	1492896	1494900	XP_004020759.2	XP_004020759.2	101113899	methionine-R-sulfoxide reductase B1
24	1495276	1502055	RPL3L	XM_012103959.2	mRNA	mRNA Predicted	-	1495358	1501976	1495275	1495667	1496027	1496606	1496897	1497152	1498579	1499818	1499863	1501324	1501973	1495415	1495787	1496123	1496708	1497058	1497339	1498715	1499861	1499947	1501517	1502055	XP_011959349.1	XP_011959349.1	101112108	LOW QUALITY PROTEIN: 60S ribosomal protein L3-like isoform X1
24	1504328	1506670	NDUFB10	XM_004023656.3	mRNA	mRNA Predicted	+	1504407	1506613	1504327	1505788	1506119	1506509	1504555	1505927	1506259	1506670	XP_004023705.3	XP_004023705.3	101112370	NADH dehydrogenase [ubiquinone] 1 beta subcomplex subunit 10
24	1506861	1508677	RPS2	XM_012103960.2	mRNA	mRNA Predicted	-	1506896	1508662	1506860	1507289	1507534	1507945	1508395	1507069	1507449	1507708	1508053	1508677	XP_011959350.2	XP_011959350.2	780524	40S ribosomal protein S2 isoform X1
24	1508686	1509445	LOC105604609	XR_001024161.2	ncRNA	ncRNA Predicted	+	?	?	1508685	1509341	1509074	1509445	XR_001024161.2	?	105604609	uncharacterized LOC105604609
24	1510874	1521924	TBL3	XM_015103857.1	mRNA	mRNA Predicted	+	1511354	1521893	1510873	1511308	1516012	1517764	1517918	1517957	1518099	1518617	1518957	1519117	1519287	1519574	1519812	1519951	1520486	1520719	1521022	1521235	1521329	1521389	1521783	1511009	1511405	1516230	1517816	1517955	1518013	1518179	1518875	1519033	1519211	1519469	1519716	1519871	1520055	1520634	1520950	1521234	1521245	1521387
24	1521920	1524004	NOXO1	XM_015104018.1	mRNA	mRNA Predicted	-	1522203	1524002	1521919	1522550	1522723	1522948	1523253	1523529	1523764	1523936	1522456	1522668	1522831	1523130	1523434	1523605	1523848	1524004	XP_014959504.1	XP_014959504.1	101112873	NADPH oxidase organizer 1 isoform X1
24	1521920	1524006	NOXO1	XM_012103961.2	mRNA	mRNA Predicted	-	1522203	1524002	1521919	1522550	1522723	1522948	1523253	1523529	1523764	1523936	1522456	1522668	1522831	1523130	1523434	1523605	1523845	1524006	XP_011959351.1	XP_011959351.1	101112873	NADPH oxidase organizer 1 isoform X2
24	1526759	1529106	GFER	XM_004020714.3	mRNA	mRNA Predicted	+	1526806	1528577	1526758	1527323	1528414	1527058	1527520	1529106	XP_004020763.1	XP_004020763.1	101114838	FAD-linked sulfhydryl oxidase ALR
24	1531727	1535992	SYNGR3	XM_015104019.1	mRNA	mRNA Predicted	+	1531798	1534734	1531726	1533758	1533969	1534297	1534386	1534524	1531897	1533968	1533997	1534384	1534439	1535992	XP_014959505.1	XP_014959505.1	101113121	LOW QUALITY PROTEIN: synaptogyrin-3 isoform X1
24	1537685	1550930	ZNF598	XM_015103858.1	mRNA	mRNA Predicted	-	1538266	1550930	1537684	1538720	1538969	1539563	1540405	1540660	1541412	1541913	1542020	1542055	1542104	1542145	1542253	1542626	1542711	1543231	1547983	1548053	1550243	1550861	1538620	1538871	1539114	1540279	1540490	1540851	1541506	1542018	1542054	1542102	1542143	1542150	1542465	1542709	1542750	1543377	1548052	1548359	1550329	1550930
24	1555090	1557063	NPW	XM_015103859.1	mRNA	mRNA Predicted	+	1555089	1556833	1555089	1556202	1556427	1556505	1556612	1555142	1556386	1556503	1556571	1557063	XP_014959345.1	XP_014959345.1	105610450	LOW QUALITY PROTEIN: neuropeptide W isoform X1
24	1568165	1575208	NTHL1	XM_015103860.1	mRNA	mRNA Predicted	-	1569009	1575208	1568164	1569220	1571265	1571325	1572310	1572994	1574251	1574313	1574476	1574960	1569133	1569326	1571323	1571433	1572481	1573233	1574311	1574365	1574663	1575208	XP_014959346.1	XP_014959346.1	101113646	LOW QUALITY PROTEIN: endonuclease III-like protein 1 isoform X1
24	1574786	1604263	TSC2	XM_012103962.2	mRNA	mRNA Predicted	+	1575206	1604066	1574785	1576673	1578539	1579377	1580546	1581045	1581506	1581906	1582928	1583769	1584697	1585338	1585791	1586873	1587481	1589991	1590723	1590993	1591083	1591771	1592353	1593684	1594642	1594939	1595258	1595513	1597000	1597308	1597585	1597616	1598031	1598633	1599352	1600579	1601105	1601770	1602023	1602791	1603094	1603348
24	1604273	1642832	PKD1	XM_015103861.1	mRNA	mRNA Predicted	-	1605269	1642612	1604272	1605830	1605939	1606166	1606377	1606465	1606778	1606858	1606915	1607116	1607341	1607729	1608216	1608678	1608948	1609052	1609211	1609560	1609626	1609721	1609783	1610151	1610283	1611115	1611357	1611623	1611848	1613590	1613866	1614213	1614602	1615887	1616297	1617307	1618630	1618958	1619279	1623126	1623450	1624317
24	1656287	1661829	RAB26	XM_004021116.2	mRNA	mRNA Predicted	+	1657543	1661053	1656286	1657540	1659855	1659986	1660142	1660559	1660774	1660950	1656415	1657651	1659897	1660071	1660195	1660685	1660851	1661829	XP_004021165.2	XP_004021165.2	101113902	ras-related protein Rab-26 isoform X1
24	1673197	1684632	TRAF7	XM_015103862.1	mRNA	mRNA Predicted	+	1675855	1684281	1673196	1675817	1676194	1677528	1677940	1679689	1680347	1681223	1681825	1681948	1682271	1682958	1683105	1683298	1683554	1683761	1683976	1684266	1673824	1675933	1676252	1677795	1678470	1679962	1680573	1681651	1681874	1682076	1682354	1682998	1683222	1683421	1683674	1683893	1684096	1684632	XP_014959348.1	XP_014959348.1	101114158	E3 ubiquitin-protein ligase TRAF7 isoform X1
24	1686528	1703378	CASKIN1	XM_015103863.1	mRNA	mRNA Predicted	-	1686534	1696674	1686527	1687019	1687989	1688181	1688227	1688250	1690177	1691702	1691886	1692766	1692946	1693106	1693271	1694486	1694790	1695511	1696108	1696343	1696530	1696986	1697189	1703343	1686634	1687088	1688180	1688225	1688248	1690101	1690316	1691804	1691997	1692861	1693031	1693195	1693373	1694604	1694946	1695620	1696239	1696439
24	1711100	1715589	MLST8	XM_015103864.1	mRNA	mRNA Predicted	+	1711757	1715589	1711099	1711684	1711999	1712127	1712590	1712751	1713772	1714040	1715072	1715452	1711166	1711886	1712048	1712290	1712666	1712904	1713897	1714236	1715220	1715589	XP_014959350.1	XP_014959350.1	101114666	target of rapamycin complex subunit LST8 isoform X1
24	1715912	1718294	BRICD5	XM_012103963.2	mRNA	mRNA Predicted	-	1716003	1717431	1715911	1716200	1716568	1716746	1717095	1716098	1716354	1716670	1716902	1718294	XP_011959353.1	XP_011959353.1	101114923	BRICHOS domain-containing protein 5 isoform X1
24	1718444	1721191	PGP	XM_015103865.1	mRNA	mRNA Predicted	-	1720153	1721191	1718443	1720526	1721182	1720491	1721115	1721191	XP_014959351.1	XP_014959351.1	101115175	phosphoglycolate phosphatase
24	1727150	1736443	E4F1	XM_015103866.1	mRNA	mRNA Predicted	+	1727149	1736263	1727149	1727465	1729516	1730592	1733041	1733330	1733568	1733811	1734298	1734748	1734940	1735304	1735575	1735790	1735931	1736054	1727286	1727562	1729691	1730727	1733235	1733451	1733721	1733981	1734508	1734857	1735158	1735503	1735721	1735856	1736052	1736443	XP_014959352.1	XP_014959352.1	101115422	LOW QUALITY PROTEIN: transcription factor E4F1 isoform X1
24	1736595	1739805	DNASE1L2	XM_015104020.1	mRNA	mRNA Predicted	+	1737579	1739259	1736594	1737535	1737814	1737997	1738160	1738341	1738577	1739205	1737293	1737723	1737903	1738081	1738340	1738462	1738829	1739805	XP_014959506.1	XP_014959506.1	101115336	LOW QUALITY PROTEIN: deoxyribonuclease-1-like 2 isoform X1
24	1740566	1757469	ECI1	XM_004020717.3	mRNA	mRNA Predicted	-	1740909	1757424	1740565	1742494	1742757	1743538	1754805	1757142	1757372	1741076	1742673	1742879	1743685	1754933	1757265	1757469	XP_004020766.1	XP_004020766.1	101115592	enoyl-CoA delta isomerase 1	mitochondrial
24	1758245	1764472	RNPS1	XM_012103966.2	mRNA	mRNA Predicted	-	1758846	1764355	1758244	1759636	1762360	1762799	1763089	1763887	1764284	1759108	1759778	1762514	1762902	1763281	1764043	1764472	XP_011959356.1	XP_011959356.1	101115844	RNA-binding protein with serine-rich domain 1 isoform X1
24	1758267	1766859	RNPS1	XM_012103967.2	mRNA	mRNA Predicted	-	1758846	1764355	1758266	1759636	1762360	1762799	1763089	1763887	1764284	1766444	1759108	1759778	1762514	1762902	1763281	1764043	1764472	1766859	XP_011959357.1	XP_011959357.1	101115844	RNA-binding protein with serine-rich domain 1 isoform X1
24	1758267	1766898	RNPS1	XM_004020718.3	mRNA	mRNA Predicted	-	1758846	1764355	1758266	1759636	1762360	1762799	1763089	1763887	1764284	1766880	1759108	1759778	1762514	1762902	1763281	1764043	1764472	1766898	XP_004020767.1	XP_004020767.1	101115844	RNA-binding protein with serine-rich domain 1 isoform X1
24	1814983	1917082	ABCA3	XM_015104022.1	mRNA	mRNA Predicted	+	1831494	1917058	1814982	1831462	1832110	1839484	1841335	1843102	1845780	1846808	1850043	1856361	1859546	1864196	1869100	1869339	1873198	1877705	1885114	1887633	1888997	1889437	1890184	1894993	1899188	1900007	1903023	1913241	1914384	1915798	1916124	1916680	1815948	1831548	1832372	1839612	1841498	1843362	1845897	1846926	1850217	1856534
24	1814984	1917082	ABCA3	XM_012103973.2	mRNA	mRNA Predicted	+	1831494	1917058	1814983	1831462	1832110	1839484	1841335	1843102	1845780	1846808	1850043	1856361	1857472	1859546	1864196	1869100	1869339	1873198	1877705	1885114	1887633	1888997	1889437	1890184	1894993	1899188	1900007	1903023	1913241	1914384	1915798	1916124	1916680	1815749	1831548	1832372	1839612	1841498	1843362	1845897	1846926	1850217
24	1814984	1917082	ABCA3	XM_012103972.2	mRNA	mRNA Predicted	+	1831494	1917058	1814983	1831462	1832110	1839484	1841335	1843102	1845780	1846808	1850043	1856361	1857472	1859546	1864196	1869100	1869339	1873198	1877705	1885114	1887633	1888997	1889437	1890184	1894993	1899188	1900007	1903023	1913241	1914384	1915798	1916124	1916680	1815790	1831548	1832372	1839612	1841498	1843362	1845897	1846926	1850217
24	1814984	1917082	ABCA3	XM_015104023.1	mRNA	mRNA Predicted	+	1831494	1917058	1814983	1831462	1832110	1839484	1841335	1843102	1845780	1846808	1856361	1857472	1859546	1864196	1869100	1869339	1873198	1877705	1885114	1887633	1888997	1889437	1890184	1894993	1899188	1900007	1903023	1913241	1914384	1915798	1916124	1916680	1815948	1831548	1832372	1839612	1841498	1843362	1845897	1846926	1856534	1857616
24	1814984	1917082	ABCA3	XM_012103971.2	mRNA	mRNA Predicted	+	1831494	1917058	1814983	1831462	1832110	1839484	1841335	1843102	1845780	1846808	1850043	1856361	1857472	1859546	1864196	1869100	1869339	1873198	1877705	1885114	1887633	1888997	1889437	1890184	1894993	1899188	1900007	1903023	1913241	1914384	1915798	1916124	1916680	1815948	1831548	1832372	1839612	1841498	1843362	1845897	1846926	1850217
24	1814986	1915716	ABCA3	XM_015104024.1	mRNA	mRNA Predicted	+	1831494	1915666	1814985	1831462	1832110	1839484	1841335	1843102	1845780	1846808	1850043	1856361	1857472	1859546	1864196	1869100	1869339	1873198	1877705	1885114	1887633	1888997	1889437	1890184	1894993	1899188	1900007	1903023	1913241	1914384	1914786	1915113	1915534	1815948	1831548	1832372	1839612	1841498	1843362	1845897	1846926	1850217
24	1814987	1915716	ABCA3	XM_015104025.1	mRNA	mRNA Predicted	+	1831494	1915666	1814986	1831462	1832110	1839484	1841335	1843102	1845780	1846808	1856361	1857472	1859546	1864196	1869100	1869339	1873198	1877705	1885114	1887633	1888997	1889437	1890184	1894993	1899188	1900007	1903023	1913241	1914384	1914786	1915113	1915534	1815948	1831548	1832372	1839612	1841498	1843362	1845897	1846926	1856534	1857616
24	1827214	1917082	ABCA3	XM_015104021.1	mRNA	mRNA Predicted	+	1831494	1917058	1827213	1832110	1839484	1841335	1843102	1845780	1846808	1850043	1856361	1857472	1859546	1864196	1869100	1869339	1873198	1877705	1885114	1887633	1888997	1889437	1890184	1894993	1899188	1900007	1903023	1913241	1914384	1915798	1916124	1916680	1831548	1832372	1839612	1841498	1843362	1845897	1846926	1850217	1856534	1857616
24	1919906	1938944	CCNF	XM_015103867.1	mRNA	mRNA Predicted	+	1919996	1936999	1919905	1921044	1922346	1923378	1924777	1925349	1925827	1926217	1927661	1929261	1929705	1930106	1930126	1931997	1932319	1932821	1934053	1934226	1934906	1935633	1936526	1920012	1921199	1922453	1923446	1924971	1925403	1925932	1926295	1927813	1929439	1930003	1930125	1930267	1932121	1932500	1932909	1934153	1934354	1934948
24	1939532	1943873	C24H16orf59	XM_004020719.2	mRNA	mRNA Predicted	+	1939648	1943455	1939531	1939763	1940087	1940256	1940339	1940461	1941077	1941658	1941930	1942121	1942852	1943293	1939674	1939862	1940158	1940337	1940460	1940635	1941131	1941767	1942030	1942223	1943040	1943873	XP_004020768.1	XP_004020768.1	101116111	LOW QUALITY PROTEIN: uncharacterized protein C16orf59 homolog isoform X1
24	1948795	1951323	NTN3	XM_015103868.1	mRNA	mRNA Predicted	+	1948794	1951323	1948794	1949303	1949562	1949675	1949957	1950275	1950460	1950819	1949084	1949560	1949604	1949867	1950107	1950326	1950714	1951323	XP_014959354.1	XP_014959354.1	101116446	LOW QUALITY PROTEIN: netrin-3 isoform X1
24	1952648	1977833	TBC1D24	XM_012104740.2	mRNA	mRNA Predicted	+	1970113	1975802	1952647	1957063	1958035	1968864	1970006	1970875	1971615	1972239	1973493	1974752	1975087	1975192	1975647	1976248	1955522	1957298	1958299	1968977	1970874	1971064	1971633	1972398	1973557	1974848	1975151	1975330	1975807	1977833	XP_011960130.1	XP_011960130.1	101116698	LOW QUALITY PROTEIN: TBC1 domain family member 24 isoform X1
24	1985565	1990152	ATP6V0C	NM_001009195.1	mRNA	mRNA	+	1985564	1990152	1985564	1985606	1985616	1986109	1989903	1990028	1985605	1985615	1985643	1986118	1990026	1990152	NP_001009195.1	NP_001009195.1	443003	V-type proton ATPase 16 kDa proteolipid subunit
24	1990836	1999731	AMDHD2	XM_012103988.2	mRNA	mRNA Predicted	+	1990914	1997475	1990835	1991075	1991292	1994743	1994974	1995259	1995378	1995565	1995836	1996698	1997158	1990997	1991212	1991432	1994798	1995187	1995376	1995486	1995673	1995905	1996800	1999731	XP_011959378.1	XP_011959378.1	101116953	LOW QUALITY PROTEIN: putative N-acetylglucosamine-6-phosphate deacetylase isoform X1
24	2003692	2067225	PDPK1	XM_012103985.2	mRNA	mRNA Predicted	+	2035551	2066547	2003691	2005806	2035494	2038724	2039018	2043618	2044555	2053764	2057274	2057566	2058572	2060225	2066480	2004769	2005935	2035758	2038767	2039156	2043763	2044653	2053840	2057343	2057663	2058746	2060443	2067225	XP_011959375.1	XP_011959375.1	101117211	3-phosphoinositide-dependent protein kinase 1 isoform X2
24	2003692	2067225	PDPK1	XM_012103987.2	mRNA	mRNA Predicted	+	2035551	2066547	2003691	2035494	2038724	2039018	2043618	2044555	2053764	2057274	2057566	2058572	2060225	2066480	2004769	2035758	2038767	2039156	2043763	2044653	2053840	2057343	2057663	2058746	2060443	2067225	XP_011959377.1	XP_011959377.1	101117211	3-phosphoinositide-dependent protein kinase 1 isoform X2
24	2005647	2067225	PDPK1	XM_015104028.1	mRNA	mRNA Predicted	+	2035551	2066547	2005646	2035494	2038724	2039018	2043618	2044555	2053764	2057274	2057566	2058572	2060225	2066480	2005935	2035758	2038767	2039156	2043763	2044653	2053840	2057343	2057663	2058746	2060443	2067225	XP_014959514.1	XP_014959514.1	101117211	3-phosphoinositide-dependent protein kinase 1 isoform X2
24	2009837	2067225	PDPK1	XM_015104027.1	mRNA	mRNA Predicted	+	2035551	2066547	2009836	2027194	2035494	2038724	2039018	2043618	2044555	2053764	2057274	2057566	2058572	2060225	2066480	2009973	2027385	2035758	2038767	2039156	2043763	2044653	2053840	2057343	2057663	2058746	2060443	2067225	XP_014959513.1	XP_014959513.1	101117211	3-phosphoinositide-dependent protein kinase 1 isoform X2
24	2009841	2067225	PDPK1	XM_015104026.1	mRNA	mRNA Predicted	+	2009847	2066547	2009840	2035494	2038724	2039018	2043618	2044555	2053764	2057274	2057566	2058572	2060225	2066480	2009973	2035758	2038767	2039156	2043763	2044653	2053840	2057343	2057663	2058746	2060443	2067225	XP_014959512.1	XP_014959512.1	101117211	3-phosphoinositide-dependent protein kinase 1 isoform X1
24	2023161	2067225	PDPK1	XM_012103986.2	mRNA	mRNA Predicted	+	2035551	2066547	2023160	2035494	2038724	2039018	2043618	2044555	2053764	2057274	2057566	2058572	2060225	2066480	2027385	2035758	2038767	2039156	2043763	2044653	2053840	2057343	2057663	2058746	2060443	2067225	XP_011959376.1	XP_011959376.1	101117211	3-phosphoinositide-dependent protein kinase 1 isoform X2
24	2073520	2088172	KCTD5	XM_004020720.3	mRNA	mRNA Predicted	+	2073564	2088164	2073519	2083993	2084626	2086041	2088134	2073816	2084102	2084718	2086137	2088172	XP_004020769.1	XP_004020769.1	101116367	BTB/POZ domain-containing protein KCTD5 isoform X1
24	2088701	2094838	LOC105604611	XR_001024163.2	ncRNA	ncRNA Predicted	+	?	?	2088700	2089620	2093315	2089033	2090753	2094838	XR_001024163.2	?	105604611	uncharacterized LOC105604611	transcript variant X1
24	2097722	2105615	PRSS27	XM_012103989.1	mRNA	mRNA Predicted	-	2097800	2105533	2097721	2098488	2099223	2100553	2101376	2105484	2098058	2098658	2099495	2100716	2101403	2105615	XP_011959379.1	XP_011959379.1	101117468	serine protease 27 isoform X1
24	2147982	2153425	PRSS22	XM_015104029.1	mRNA	mRNA Predicted	+	2148329	2153274	2147981	2148974	2149420	2150219	2152223	2152982	2153022	2148411	2149002	2149591	2150497	2152381	2153021	2153425	XP_014959515.1	XP_014959515.1	101117723	LOW QUALITY PROTEIN: brain-specific serine protease 4 isoform X1
24	2162787	2164704	LOC105604613	XR_001436632.1	ncRNA	ncRNA Predicted	-	?	?	2162786	2164301	2164639	2163247	2164627	2164704	XR_001436632.1	?	105604613	uncharacterized LOC105604613	transcript variant X1
24	2182563	2184641	LOC105604614	XR_001024166.2	ncRNA	ncRNA Predicted	-	?	?	2182562	2184492	2184259	2184641	XR_001024166.2	?	105604614	uncharacterized LOC105604614
24	2203223	2205025	ZG16B	XM_015103869.1	mRNA	mRNA Predicted	-	2203222	2205025	2203222	2204761	2204983	2203809	2204843	2205025	XP_014959355.1	XP_014959355.1	105604849	zymogen granule protein 16 homolog B
24	2206084	2219772	LOC101117984	XM_015103870.1	mRNA	mRNA Predicted	-	2206083	2218496	2206083	2206365	2213965	2214500	2216901	2217785	2218178	2218291	2218429	2206211	2206494	2214209	2214655	2217185	2217951	2218205	2218321	2219772	XP_014959356.1	XP_014959356.1	101117984	testisin isoform X1
24	2224063	2239299	LOC101118241	XM_012103998.2	mRNA	mRNA Predicted	+	2226525	2238346	2224062	2226700	2227863	2237656	2238091	2226592	2227223	2228147	2237811	2239299	XP_011959388.1	XP_011959388.1	101118241	testisin-like isoform X1
24	2224067	2239299	LOC101118241	XM_012103999.2	mRNA	mRNA Predicted	+	2226525	2238346	2224066	2226700	2226816	2227057	2227863	2237656	2238091	2226592	2226730	2226843	2227223	2228147	2237811	2239299	XP_011959389.1	XP_011959389.1	101118241	testisin-like isoform X2
24	2240105	2247776	PRSS33	XM_015103871.1	mRNA	mRNA Predicted	+	2240104	2247106	2240104	2245137	2245402	2245897	2246580	2246947	2240131	2245164	2245581	2246169	2246750	2247776	XP_014959357.1	XP_014959357.1	105604615	serine protease 33 isoform X1
24	2258442	2262399	TCEB2	XM_004021133.3	mRNA	mRNA Predicted	+	2258441	2262352	2258441	2259827	2262239	2258612	2259933	2262399	XP_004021182.3	XP_004021182.3	101118496	transcription elongation factor B polypeptide 2 isoform X1
24	2262628	2264687	LOC106991905	XM_015104033.1	mRNA	mRNA Predicted	-	2263182	2263922	2262627	2263269	2263512	2263776	2263192	2263377	2263626	2264687	XP_014959519.1	XP_014959519.1	106991905	serine/arginine repetitive matrix protein 2-like isoform X2
24	2262628	2264724	LOC106991905	XM_015104032.1	mRNA	mRNA Predicted	-	2263182	2263922	2262627	2263269	2263512	2263776	2264693	2263192	2263380	2263626	2264158	2264724	XP_014959518.1	XP_014959518.1	106991905	serine/arginine repetitive matrix protein 2-like isoform X1
24	2262628	2264724	LOC106991905	XM_015104031.1	mRNA	mRNA Predicted	-	2263182	2263922	2262627	2263269	2263512	2263776	2264693	2263192	2263380	2263626	2264395	2264724	XP_014959517.1	XP_014959517.1	106991905	serine/arginine repetitive matrix protein 2-like isoform X1
24	2265008	2277115	LOC101118752	XM_015104030.1	mRNA	mRNA Predicted	-	2265344	2276922	2265007	2265598	2273331	2274174	2274413	2274682	2274810	2275285	2275527	2275882	2276905	2265357	2272182	2273521	2274267	2274464	2274715	2274873	2275363	2275692	2275990	2277115	XP_014959516.1	XP_014959516.1	101118752	serine/arginine repetitive matrix protein 2 isoform X1
24	2288797	2290122	LOC101116622	XR_001024168.1	ncRNA	ncRNA Predicted	+	?	?	2288796	2289293	2290029	2288936	2289354	2290122	XR_001024168.1	?	101116622	uncharacterized LOC101116622	transcript variant X1
24	2290115	2290542	LOC105604616	XR_001024167.1	ncRNA	ncRNA Predicted	+	?	?	2290114	2290369	2290179	2290542	XR_001024167.1	?	105604616	uncharacterized LOC105604616
24	2300173	2306530	FLYWCH2	XM_012104744.2	mRNA	mRNA Predicted	+	2304702	2306314	2300172	2304604	2306210	2300273	2305033	2306530	XP_011960134.1	XP_011960134.1	101116790	FLYWCH family member 2
24	2309616	2311154	LOC105604618	XR_001024169.1	ncRNA	ncRNA Predicted	-	?	?	2309615	2310540	2310201	2311154	XR_001024169.1	?	105604618	uncharacterized LOC105604618
24	2330096	2348372	FLYWCH1	XM_015103872.1	mRNA	mRNA Predicted	+	2330929	2347910	2330095	2331249	2331442	2333533	2343060	2344842	2347870	2331211	2331301	2331930	2333694	2343173	2344915	2348372	XP_014959358.1	XP_014959358.1	105604619	FLYWCH-type zinc finger-containing protein 1 isoform X1
24	2354851	2358775	KREMEN2	XM_015103873.1	mRNA	mRNA Predicted	+	2355232	2358775	2354850	2356228	2356576	2356920	2357646	2358047	2358258	2358341	2358564	2355476	2356486	2356706	2357060	2357979	2358173	2358339	2358369	2358775	XP_014959359.1	XP_014959359.1	101119273	LOW QUALITY PROTEIN: kremen protein 2 isoform X1
24	2360559	2363711	PAQR4	XM_015104034.1	mRNA	mRNA Predicted	+	2360643	2362871	2360558	2360665	2361736	2362054	2362429	2362538	2360664	2360815	2361736	2362276	2362536	2363711	XP_014959520.1	XP_014959520.1	101119527	LOW QUALITY PROTEIN: progestin and adipoQ receptor family member 4 isoform X1
24	2363718	2367793	PKMYT1	XM_012104746.1	mRNA	mRNA Predicted	-	2363860	2367793	2363717	2364062	2364912	2365153	2365448	2366209	2366564	2367547	2363979	2364124	2365070	2365326	2365555	2366563	2366701	2367793	XP_011960136.1	XP_011960136.1	101119784	LOW QUALITY PROTEIN: membrane-associated tyrosine- and threonine-specific cdc2-inhibitory kinase isoform X1
24	2367863	2373608	LOC105604620	XR_001024171.2	ncRNA	ncRNA Predicted	-	?	?	2367862	2372953	2373394	2368024	2373062	2373608	XR_001024171.2	?	105604620	uncharacterized LOC105604620
24	2396996	2398214	LOC105610446	XR_001436634.1	ncRNA	ncRNA Predicted	+	?	?	2396995	2397334	2397607	2397755	2398040	2397063	2397448	2397652	2397809	2398214	XR_001436634.1	?	105610446	glycine-rich cell wall structural protein-like	transcript variant X1
24	2408992	2410760	CLDN9	XM_012104006.2	mRNA	mRNA Predicted	+	2409575	2410229	2408991	2410760	XP_011959396.1	XP_011959396.1	101117039	claudin-9
24	2410910	2414336	CLDN6	XM_004020723.2	mRNA	mRNA Predicted	-	2411486	2412137	2410909	2414180	2412163	2414336	XP_004020772.1	XP_004020772.1	101117294	claudin-6
24	2415434	2417517	TNFRSF12A	XM_004020724.2	mRNA	mRNA Predicted	+	2415497	2416954	2415433	2416337	2416678	2416898	2415591	2416442	2416813	2417517	XP_004020773.1	XP_004020773.1	101117554	tumor necrosis factor receptor superfamily member 12A
24	2418001	2418895	HCFC1R1	XM_015104035.1	mRNA	mRNA Predicted	-	2418000	2418621	2418000	2418349	2418589	2418876	2418109	2418478	2418646	2418895	XP_014959521.1	XP_014959521.1	101120043	host cell factor C1 regulator 1 isoform X1
24	2418953	2422124	THOC6	XM_012104007.1	mRNA	mRNA Predicted	+	2420005	2422037	2418952	2420005	2420229	2420384	2420615	2420735	2420907	2421058	2421245	2421385	2421546	2421742	2421956	2419295	2420121	2420294	2420488	2420653	2420784	2420979	2421161	2421295	2421448	2421657	2421877	2422124	XP_011959397.1	XP_011959397.1	101117811	THO complex subunit 6 homolog isoform X2
24	2418953	2422124	THOC6	XM_004020725.2	mRNA	mRNA Predicted	+	2419391	2422037	2418952	2420005	2420229	2420384	2420615	2420735	2420907	2421058	2421245	2421385	2421546	2421742	2421956	2419430	2420121	2420294	2420488	2420653	2420784	2420979	2421161	2421295	2421448	2421657	2421877	2422124	XP_004020774.2	XP_004020774.2	101117811	THO complex subunit 6 homolog isoform X1
24	2419451	2422124	THOC6	XM_012104008.2	mRNA	mRNA Predicted	+	2420005	2422037	2419450	2420005	2420229	2420384	2420615	2420735	2420907	2421058	2421245	2421385	2421546	2421742	2421956	2419627	2420121	2420294	2420488	2420653	2420784	2420979	2421161	2421295	2421448	2421657	2421877	2422124	XP_011959398.1	XP_011959398.1	101117811	THO complex subunit 6 homolog isoform X2
24	2422159	2429780	CCDC64B	XM_015104036.1	mRNA	mRNA Predicted	-	2422491	2428603	2422158	2422624	2422737	2423016	2423587	2423855	2424890	2425148	2425495	2425645	2428265	2428473	2429691	2422623	2422654	2422858	2423144	2423737	2424053	2425040	2425265	2425592	2425773	2428417	2428617	2429780	XP_014959522.1	XP_014959522.1	101118239	LOW QUALITY PROTEIN: bicaudal D-related protein 2 isoform X1
24	2450924	2453344	LOC106991906	XM_015104037.1	mRNA	mRNA Predicted	+	2451131	2451867	2450923	2451657	2451221	2453344	XP_014959523.1	XP_014959523.1	106991906	matrix metalloproteinase-25-like
24	2453353	2454805	LOC106991884	LOC106991884	pseudo	mRNA Pseudo	+	?	?	2453352	2454805	?	?	106991884	?
24	2458408	2461671	LOC101120293	XM_015103874.1	mRNA	mRNA Predicted	+	2458446	2461671	2458407	2458618	2458863	2459190	2461667	2458534	2458700	2458946	2459347	2461671	XP_014959360.1	XP_014959360.1	101120293	matrix metalloproteinase-25 isoform X1
24	2508276	2510675	LOC105604623	XM_012104010.2	mRNA	mRNA Predicted	+	2508637	2509696	2508275	2509315	2508814	2510675	XP_011959400.1	XP_011959400.1	105604623	uncharacterized protein LOC105604623 isoform X2
24	2508277	2510675	LOC105604623	XM_012104009.2	mRNA	mRNA Predicted	+	2508637	2509696	2508276	2509303	2508814	2510675	XP_011959399.1	XP_011959399.1	105604623	uncharacterized protein LOC105604623 isoform X1
24	2517878	2521995	LOC105604851	XM_012104750.2	mRNA	mRNA Predicted	+	2517877	2521863	2517877	2520204	2520309	2520767	2520969	2521506	2517956	2520214	2520412	2520794	2521029	2521995	XP_011960140.2	XP_011960140.2	105604851	uncharacterized protein LOC105604851 isoform X1
24	2528330	2532342	IL32	XM_012104011.1	mRNA	mRNA Predicted	+	2528408	2532088	2528329	2530000	2530170	2531047	2531250	2531770	2528423	2530039	2530224	2531074	2531304	2532342	XP_011959401.1	XP_011959401.1	105604626	interleukin-32 isoform X1
24	2534596	2538669	ZSCAN10	XM_012104752.2	mRNA	mRNA Predicted	-	2534605	2538669	2534595	2534991	2535558	2535989	2537179	2537412	2537688	2538270	2534947	2535179	2535987	2536277	2537237	2537477	2537956	2538669	XP_011960142.2	XP_011960142.2	101118749	LOW QUALITY PROTEIN: zinc finger and SCAN domain-containing protein 10 isoform X1
24	2554784	2563054	ZNF205	XM_015104038.1	mRNA	mRNA Predicted	+	2555159	2562890	2554783	2558977	2559446	2559893	2561437	2561795	2562836	2555342	2559191	2559538	2560014	2561536	2562835	2563054	XP_014959524.1	XP_014959524.1	101119270	LOW QUALITY PROTEIN: zinc finger protein 205 isoform X1
24	2569115	2573576	ZNF213	XM_015104050.1	mRNA	mRNA Predicted	+	2571163	2573434	2569114	2571062	2571365	2572064	2572262	2572529	2572979	2569292	2571363	2571453	2572203	2572327	2572653	2573576	XP_014959536.1	XP_014959536.1	105614236	LOW QUALITY PROTEIN: zinc finger protein 213 isoform X1
24	2576348	2582149	LOC101120797	XM_015104049.1	mRNA	mRNA Predicted	+	2578382	2580939	2576347	2577389	2577633	2578367	2578905	2579415	2579986	2580695	2580903	2576502	2577500	2577801	2578590	2579022	2579490	2580090	2580803	2582149	XP_014959535.1	XP_014959535.1	101120797	putative caspase-16 isoform X1
24	2581524	2581596	TRNAR-CCG	TRNAR-CCG	tRNA	ncRNA	+	?	?	2581523	2581596	?	?	101101827	tRNA-Arg
24	2583822	2583894	TRNAR-CCU	TRNAR-CCU	tRNA	ncRNA	+	?	?	2583821	2583894	?	?	101101831	tRNA-Arg
24	2589680	2589752	TRNAK-CUU	TRNAK-CUU	tRNA	ncRNA	-	?	?	2589679	2589752	?	?	101101818	tRNA-Lys
24	2590646	2590717	TRNAP-UGG	TRNAP-UGG	tRNA	ncRNA	+	?	?	2590645	2590717	?	?	101101799	tRNA-Pro
24	2593745	2593816	TRNAP-AGG	TRNAP-AGG	tRNA	ncRNA	+	?	?	2593744	2593816	?	?	101101797	tRNA-Pro
24	2594341	2594413	TRNAK-CUU	TRNAK-CUU	tRNA	ncRNA	-	?	?	2594340	2594413	?	?	101101818	tRNA-Lys
24	2601400	2601472	TRNAK-CUU	TRNAK-CUU	tRNA	ncRNA	-	?	?	2601399	2601472	?	?	101101818	tRNA-Lys
24	2606464	2606536	TRNAK-CUU	TRNAK-CUU	tRNA	ncRNA	+	?	?	2606463	2606536	?	?	101101818	tRNA-Lys
24	2607728	2607799	TRNAP-CGG	TRNAP-CGG	tRNA	ncRNA	+	?	?	2607727	2607799	?	?	101101800	tRNA-Pro
24	2607831	2607902	TRNAP-CGG	TRNAP-CGG	tRNA	ncRNA	+	?	?	2607830	2607902	?	?	101101800	tRNA-Pro
24	2609887	2609959	TRNAR-CCU	TRNAR-CCU	tRNA	ncRNA	-	?	?	2609886	2609959	?	?	101101831	tRNA-Arg
24	2611080	2611152	TRNAK-CUU	TRNAK-CUU	tRNA	ncRNA	+	?	?	2611079	2611152	?	?	101101818	tRNA-Lys
24	2614530	2614601	TRNAP-UGG	TRNAP-UGG	tRNA	ncRNA	+	?	?	2614529	2614601	?	?	101101799	tRNA-Pro
24	2615388	2615459	TRNAP-AGG	TRNAP-AGG	tRNA	ncRNA	+	?	?	2615387	2615459	?	?	101101797	tRNA-Pro
24	2616311	2616382	TRNAP-AGG	TRNAP-AGG	tRNA	ncRNA	+	?	?	2616310	2616382	?	?	101101797	tRNA-Pro
24	2616812	2616884	TRNAK-CUU	TRNAK-CUU	tRNA	ncRNA	+	?	?	2616811	2616884	?	?	101101818	tRNA-Lys
24	2620625	2620697	TRNAK-CUU	TRNAK-CUU	tRNA	ncRNA	+	?	?	2620624	2620697	?	?	101101818	tRNA-Lys
24	2622728	2622799	TRNAP-UGG	TRNAP-UGG	tRNA	ncRNA	+	?	?	2622727	2622799	?	?	101101799	tRNA-Pro
24	2623231	2623303	TRNAK-CUU	TRNAK-CUU	tRNA	ncRNA	+	?	?	2623230	2623303	?	?	101101818	tRNA-Lys
24	2624459	2624530	TRNAP-UGG	TRNAP-UGG	tRNA	ncRNA	+	?	?	2624458	2624530	?	?	101101799	tRNA-Pro
24	2624965	2625037	TRNAK-CUU	TRNAK-CUU	tRNA	ncRNA	+	?	?	2624964	2625037	?	?	101101818	tRNA-Lys
24	2625852	2625923	TRNAP-UGG	TRNAP-UGG	tRNA	ncRNA	+	?	?	2625851	2625923	?	?	101101799	tRNA-Pro
24	2627186	2627257	TRNAP-AGG	TRNAP-AGG	tRNA	ncRNA	+	?	?	2627185	2627257	?	?	101101797	tRNA-Pro
24	2629539	2629611	TRNAK-CUU	TRNAK-CUU	tRNA	ncRNA	+	?	?	2629538	2629611	?	?	101101818	tRNA-Lys
24	2630173	2630244	TRNAP-AGG	TRNAP-AGG	tRNA	ncRNA	+	?	?	2630172	2630244	?	?	101101797	tRNA-Pro
24	2632926	2632998	TRNAR-CCU	TRNAR-CCU	tRNA	ncRNA	+	?	?	2632925	2632998	?	?	101101831	tRNA-Arg
24	2634364	2634436	TRNAK-CUU	TRNAK-CUU	tRNA	ncRNA	+	?	?	2634363	2634436	?	?	101101818	tRNA-Lys
24	2640279	2641235	LOC101121309	XM_004021143.3	mRNA	mRNA Predicted	+	2640278	2641235	2640278	2641235	XP_004021192.1	XP_004021192.1	101121309	olfactory receptor 1F1-like
24	2641838	2648145	LOC101121564	XM_012104014.2	mRNA	mRNA Predicted	+	2641837	2648145	2641837	2646151	2647197	2641868	2646243	2648145	XP_011959404.2	XP_011959404.2	101121564	olfactory receptor 1F1-like
24	2651403	2654790	LOC106991885	LOC106991885	pseudo	mRNA Pseudo	-	?	?	2651402	2654784	2652188	2654790	?	?	106991885	?
24	2660781	2670388	LOC101120292	XM_012104755.2	mRNA	mRNA Predicted	+	2660780	2670388	2660780	2670355	2661650	2670388	XP_011960145.2	XP_011960145.2	101120292	olfactory receptor 1F1-like
24	2669002	2682055	ZNF200	XM_004020732.3	mRNA	mRNA Predicted	-	2670582	2679363	2669001	2677851	2678280	2679116	2680173	2671301	2677975	2678372	2679443	2682055	XP_004020781.1	XP_004020781.1	101120038	zinc finger protein 200
24	2684292	2699138	MEFV	XM_012104015.2	mRNA	mRNA Predicted	-	2687044	2698949	2684291	2687622	2687832	2689356	2689778	2692859	2693383	2695994	2698672	2687103	2687655	2687948	2689379	2690009	2692955	2693763	2696816	2699138	XP_011959405.1	XP_011959405.1	101121821	pyrin
24	2728975	2735495	ZNF263	XM_012104026.1	mRNA	mRNA Predicted	+	2729160	2734682	2728974	2731352	2732910	2733510	2729547	2731479	2733027	2735495	XP_011959416.1	XP_011959416.1	101119524	zinc finger protein 263 isoform X3
24	2728975	2735495	ZNF263	XM_012104025.1	mRNA	mRNA Predicted	+	2729160	2734682	2728974	2730389	2732910	2733510	2729547	2730570	2733027	2735495	XP_011959415.1	XP_011959415.1	101119524	zinc finger protein 263 isoform X2
24	2728975	2735495	ZNF263	XM_012104024.1	mRNA	mRNA Predicted	+	2729160	2734682	2728974	2730389	2731012	2731352	2732910	2733510	2729547	2730570	2731086	2731479	2733027	2735495	XP_011959414.1	XP_011959414.1	101119524	zinc finger protein 263 isoform X1
24	2738404	2740233	LOC105604632	XM_012104023.1	mRNA	mRNA Predicted	+	2738800	2739922	2738403	2739284	2739152	2740233	XP_011959413.1	XP_011959413.1	105604632	uncharacterized protein LOC105604632 isoform X1
24	2738404	2740993	LOC105604632	XM_015104048.1	mRNA	mRNA Predicted	+	2738800	2740948	2738403	2739284	2740929	2739152	2739504	2740993	XP_014959534.1	XP_014959534.1	105604632	uncharacterized protein LOC105604632 isoform X2
24	2740646	2745993	TIGD7	XM_015104039.1	mRNA	mRNA Predicted	-	2740788	2742435	2740645	2745860	2743850	2745993	XP_014959525.1	XP_014959525.1	101120540	tigger transposable element-derived protein 7
24	2740646	2746820	TIGD7	XM_015104040.1	mRNA	mRNA Predicted	-	2740788	2742435	2740645	2746298	2743850	2746820	XP_014959526.1	XP_014959526.1	101120540	tigger transposable element-derived protein 7
24	2746836	2760850	LOC105604630	XM_015104042.1	mRNA	mRNA Predicted	+	2747351	2756158	2746835	2748406	2750154	2751055	2751423	2752608	2752986	2755185	2755478	2747351	2748546	2750350	2751147	2751550	2752700	2753113	2755296	2760850	XP_014959528.1	XP_014959528.1	105604630	zinc finger protein 75A-like isoform X2
24	2746836	2760850	LOC105604630	XM_015104041.1	mRNA	mRNA Predicted	+	2747351	2756158	2746835	2748406	2750154	2751055	2751423	2752608	2752986	2755185	2755475	2747351	2748546	2750350	2751147	2751550	2752700	2753113	2755296	2760850	XP_014959527.1	XP_014959527.1	105604630	zinc finger protein 75A-like isoform X1
24	2761363	2764403	LOC105604629	LOC105604629	pseudo	mRNA Pseudo	+	?	?	2761362	2764403	?	?	105604629	?
24	2764283	2779231	ZNF75A	XM_015104046.1	mRNA	mRNA Predicted	+	2770515	2776317	2764282	2769924	2770407	2772114	2772976	2773349	2775422	2775718	2767311	2770009	2770536	2772310	2773068	2773476	2775533	2779231	XP_014959532.1	XP_014959532.1	101122322	zinc finger protein 75A isoform X2
24	2768450	2779231	ZNF75A	XM_015104044.1	mRNA	mRNA Predicted	+	2770515	2776317	2768449	2769924	2770407	2772114	2772976	2773349	2775422	2775718	2768821	2770009	2770536	2772310	2773068	2773476	2775533	2779231	XP_014959530.1	XP_014959530.1	101122322	zinc finger protein 75A isoform X2
24	2768450	2779231	ZNF75A	XM_015104047.1	mRNA	mRNA Predicted	+	2770515	2776317	2768449	2770407	2772114	2772976	2773349	2775422	2775718	2768821	2770536	2772310	2773068	2773476	2775533	2779231	XP_014959533.1	XP_014959533.1	101122322	zinc finger protein 75A isoform X2
24	2768836	2779231	ZNF75A	XM_015104045.1	mRNA	mRNA Predicted	+	2770515	2776317	2768835	2769924	2770407	2772114	2772976	2773349	2775422	2775718	2769254	2770009	2770536	2772310	2773068	2773476	2775533	2779231	XP_014959531.1	XP_014959531.1	101122322	zinc finger protein 75A isoform X2
24	2770549	2779231	ZNF75A	XM_015104043.1	mRNA	mRNA Predicted	+	2770632	2776317	2770548	2772114	2772976	2773349	2775422	2775718	2770926	2772310	2773068	2773476	2775533	2779231	XP_014959529.1	XP_014959529.1	101122322	zinc finger protein 75A isoform X1
24	2820779	2821717	LOC101119008	XM_004020728.2	mRNA	mRNA Predicted	+	2820778	2821717	2820778	2821717	XP_004020777.1	XP_004020777.1	101119008	olfactory receptor 2C1
24	2841334	2848262	ZNF174	XM_012104027.2	mRNA	mRNA Predicted	+	2842214	2847837	2841333	2841948	2843590	2847235	2841473	2842622	2843801	2848262	XP_011959417.1	XP_011959417.1	101119780	zinc finger protein 174 isoform X1
24	2841391	2844793	ZNF174	XM_012104028.2	mRNA	mRNA Predicted	+	2842214	2844335	2841390	2843590	2844117	2844267	2842622	2843801	2844129	2844793	XP_011959418.1	XP_011959418.1	101119780	zinc finger protein 174 isoform X2
24	2841407	2848262	ZNF174	XM_004020731.3	mRNA	mRNA Predicted	+	2842214	2847837	2841406	2843590	2847235	2842622	2843801	2848262	XP_004020780.1	XP_004020780.1	101119780	zinc finger protein 174 isoform X1
24	2859035	2865291	ZNF597	XM_015103875.1	mRNA	mRNA Predicted	-	2859162	2865291	2859034	2864338	2865211	2859978	2864525	2865291	XP_014959361.1	XP_014959361.1	106991886	zinc finger protein 597
24	2864795	2888686	NAA60	XM_012104032.2	mRNA	mRNA Predicted	+	2883624	2888576	2864794	2865887	2883618	2885246	2886376	2887194	2888419	2864945	2865955	2883734	2885376	2886473	2887429	2888686	XP_011959422.1	XP_011959422.1	101120793	N-alpha-acetyltransferase 60
24	2864813	2888686	NAA60	XM_012104033.2	mRNA	mRNA Predicted	+	2883624	2888576	2864812	2865887	2883618	2885246	2886376	2887194	2888419	2864996	2865955	2883734	2885376	2886473	2887429	2888686	XP_011959423.1	XP_011959423.1	101120793	N-alpha-acetyltransferase 60
24	2864813	2888686	NAA60	XM_012104031.2	mRNA	mRNA Predicted	+	2883624	2888576	2864812	2883618	2885246	2886376	2887194	2888419	2865955	2883734	2885376	2886473	2887429	2888686	XP_011959421.1	XP_011959421.1	101120793	N-alpha-acetyltransferase 60
24	2873541	2888686	NAA60	XM_012104034.2	mRNA	mRNA Predicted	+	2883624	2888576	2873540	2875282	2883618	2885246	2886376	2887194	2888419	2873751	2875478	2883734	2885376	2886473	2887429	2888686	XP_011959424.1	XP_011959424.1	101120793	N-alpha-acetyltransferase 60
24	2873542	2888686	NAA60	XM_012104030.2	mRNA	mRNA Predicted	+	2883624	2888576	2873541	2883551	2885246	2886376	2887194	2888419	2873751	2883734	2885376	2886473	2887429	2888686	XP_011959420.1	XP_011959420.1	101120793	N-alpha-acetyltransferase 60
24	2873545	2888686	NAA60	XM_012104029.2	mRNA	mRNA Predicted	+	2883624	2888576	2873544	2883618	2885246	2886376	2887194	2888419	2873751	2883734	2885376	2886473	2887429	2888686	XP_011959419.1	XP_011959419.1	101120793	N-alpha-acetyltransferase 60
24	2890646	2894705	C24H16orf90	XM_004020736.3	mRNA	mRNA Predicted	-	2892593	2893925	2890645	2893146	2893879	2892751	2893452	2894705	XP_004020785.1	XP_004020785.1	101121056	uncharacterized protein C16orf90 homolog isoform X1
24	2902243	2932486	CLUAP1	XM_012104038.2	mRNA	mRNA Predicted	+	2902826	2931546	2902242	2905294	2906428	2908681	2913851	2918274	2920471	2922465	2923403	2927386	2928623	2931399	2902848	2905406	2906513	2908861	2913935	2918408	2920613	2922538	2923481	2927494	2928679	2932486	XP_011959428.1	XP_011959428.1	101121306	clusterin-associated protein 1 isoform X4
24	2902247	2932486	CLUAP1	XM_004020739.3	mRNA	mRNA Predicted	+	2902826	2931546	2902246	2905294	2906428	2908681	2911602	2913851	2918274	2920471	2922465	2927386	2928623	2931399	2902848	2905406	2906513	2908861	2911698	2913935	2918408	2920613	2922538	2927494	2928679	2932486	XP_004020788.1	XP_004020788.1	101121306	clusterin-associated protein 1 isoform X3
24	2902255	2932486	CLUAP1	XM_004020738.3	mRNA	mRNA Predicted	+	2902826	2931546	2902254	2905294	2906428	2908681	2911602	2913851	2918274	2920471	2922465	2923403	2927386	2928623	2931399	2902848	2905406	2906513	2908861	2911698	2913935	2918408	2920613	2922538	2923481	2927494	2928679	2932486	XP_004020787.1	XP_004020787.1	101121306	clusterin-associated protein 1 isoform X1
24	2902992	2932486	CLUAP1	XM_012104035.2	mRNA	mRNA Predicted	+	2905305	2931546	2902991	2905294	2906428	2908681	2911602	2913851	2918274	2920471	2922465	2923403	2927386	2928623	2931399	2903280	2905406	2906513	2908861	2911698	2913935	2918408	2920613	2922538	2923481	2927494	2928679	2932486	XP_011959425.1	XP_011959425.1	101121306	clusterin-associated protein 1 isoform X2
24	2903353	2932486	CLUAP1	XM_015104051.1	mRNA	mRNA Predicted	+	2905305	2931546	2903352	2905294	2906428	2908681	2911602	2913851	2918274	2920471	2922465	2923403	2927386	2928623	2931399	2903494	2905406	2906513	2908861	2911698	2913935	2918408	2920613	2922538	2923481	2927494	2928679	2932486	XP_014959537.1	XP_014959537.1	101121306	clusterin-associated protein 1 isoform X2
24	2934491	2962846	NLRC3	XM_015103876.1	mRNA	mRNA Predicted	-	2935941	2951822	2934490	2936333	2936802	2937558	2938034	2940185	2940729	2941345	2941928	2942192	2943157	2944786	2946223	2946942	2948691	2949789	2950070	2951644	2952114	2953112	2962551	2936032	2936417	2936886	2937642	2938118	2940269	2940813	2941429	2942076	2942293	2943241	2944870	2946307	2947026	2948778	2950038	2951577	2951846	2952176
24	2967864	2986614	SLX4	XM_012104756.2	mRNA	mRNA Predicted	-	2968518	2984098	2967863	2969344	2970320	2972002	2972751	2974828	2975963	2976942	2977406	2978058	2978511	2979145	2980208	2982137	2983752	2984684	2986370	2968891	2969761	2970423	2972702	2974018	2974998	2976110	2977031	2977608	2978399	2978720	2979358	2980398	2982359	2984257	2984822	2986614	XP_011960146.1	XP_011960146.1	101123086	structure-specific endonuclease subunit SLX4 isoform X1
24	2988775	2992181	LOC101121905	XM_015104055.1	mRNA	mRNA Predicted	-	2989426	2991663	2988774	2989767	2990025	2990114	2991004	2991321	2989766	2990023	2990113	2990336	2991259	2992181	XP_014959541.1	XP_014959541.1	101121905	LOW QUALITY PROTEIN: G2 and S phase-expressed protein 1-like isoform X1
24	3008641	3020990	DNASE1	XM_012104042.2	mRNA	mRNA Predicted	+	3018423	3020669	3008640	3012913	3018422	3018898	3019112	3019440	3019711	3019889	3020385	3020621	3011973	3013130	3018570	3018987	3019196	3019556	3019820	3020048	3020482	3020990	XP_011959432.1	XP_011959432.1	101122154	deoxyribonuclease-1 isoform X1
24	3013155	3020990	DNASE1	XM_012104041.2	mRNA	mRNA Predicted	+	3018423	3020669	3013154	3018422	3018898	3019112	3019440	3019711	3019889	3020385	3020621	3018094	3018570	3018987	3019196	3019556	3019820	3020048	3020482	3020990	XP_011959431.1	XP_011959431.1	101122154	deoxyribonuclease-1 isoform X1
24	3020925	3070554	TRAP1	XM_015104053.1	mRNA	mRNA Predicted	-	3021077	3070508	3020924	3021342	3023566	3024918	3025632	3026118	3027657	3030755	3031229	3032040	3032894	3033348	3034298	3034777	3037958	3039508	3040355	3070432	3021179	3021415	3023712	3025001	3025771	3026304	3027805	3030825	3031350	3032196	3032968	3033458	3034459	3034849	3038099	3039591	3040523	3070554	XP_014959539.1	XP_014959539.1	101123343	heat shock protein 75 kDa
24	3020925	3070554	TRAP1	XM_015104052.1	mRNA	mRNA Predicted	-	3021077	3070508	3020924	3021342	3023566	3024918	3025632	3026118	3027657	3030755	3031229	3032040	3032894	3033348	3034298	3034777	3037958	3039508	3040355	3070432	3021179	3021415	3023712	3025004	3025771	3026304	3027805	3030825	3031350	3032196	3032968	3033458	3034459	3034849	3038099	3039591	3040523	3070554	XP_014959538.1	XP_014959538.1	101123343	heat shock protein 75 kDa
24	3024985	3070554	TRAP1	XM_015104054.1	mRNA	mRNA Predicted	-	3025004	3070508	3024984	3025632	3026118	3027657	3030755	3031229	3032040	3032894	3033348	3034298	3034777	3037958	3039508	3040355	3070432	3025120	3025771	3026304	3027805	3030825	3031350	3032196	3032968	3033458	3034459	3034849	3038099	3039591	3040523	3070554	XP_014959540.1	XP_014959540.1	101123343	heat shock protein 75 kDa	mitochondrial isoform X3
24	3076126	3186070	CREBBP	XM_015104056.1	mRNA	mRNA Predicted	-	3077260	3171375	3076125	3077783	3077844	3077880	3078855	3080090	3080517	3082199	3082668	3083382	3084108	3084590	3088720	3089112	3091534	3093108	3098516	3098895	3099941	3104213	3105313	3107257	3109117	3109891	3112090	3112416	3113106	3114041	3114461	3115699	3123083	3124478	3142542	3170910	3077782	3077842	3077879	3078854	3079317	3080372
24	3272938	3375179	ADCY9	XM_015104057.1	mRNA	mRNA Predicted	-	3273048	3374696	3272937	3279432	3287216	3288256	3289819	3292785	3297432	3298183	3307987	3373001	3374540	3375032	3274240	3279474	3287368	3288416	3290028	3292888	3297650	3298288	3308178	3374538	3374737	3375179	XP_014959543.1	XP_014959543.1	101122401	LOW QUALITY PROTEIN: adenylate cyclase type 9
24	3420327	3434104	SRL	XM_012104044.2	mRNA	mRNA Predicted	-	3422794	3431973	3420326	3425119	3426949	3430713	3431936	3433903	3423606	3425353	3427066	3430809	3432038	3434104	XP_011959434.1	XP_011959434.1	101102031	sarcalumenin isoform X2
24	3420327	3457325	SRL	XM_004021152.3	mRNA	mRNA Predicted	-	3422794	3457246	3420326	3425119	3426949	3430713	3431936	3457185	3423606	3425353	3427066	3430809	3432038	3457325	XP_004021201.1	XP_004021201.1	101102031	sarcalumenin isoform X1
24	3468978	3480603	TFAP4	XM_004020742.2	mRNA	mRNA Predicted	-	3469194	3480490	3468977	3470190	3470267	3470963	3471542	3472100	3472306	3480401	3469380	3470266	3470320	3471118	3471699	3472199	3472472	3480603	XP_004020791.1	XP_004020791.1	101122654	LOW QUALITY PROTEIN: transcription factor AP-4 isoform X1
24	3518538	3526653	GLIS2	XM_015104058.1	mRNA	mRNA Predicted	+	3520061	3526013	3518537	3521637	3522620	3523330	3523589	3523683	3523843	3525225	3525533	3525562	3525648	3520072	3521798	3522793	3523514	3523681	3523751	3523962	3525531	3525560	3525646	3526653	XP_014959544.1	XP_014959544.1	101102282	LOW QUALITY PROTEIN: zinc finger protein GLIS2 isoform X1
24	3528679	3588523	LOC101102529	XM_015103877.1	mRNA	mRNA Predicted	-	3528746	3588508	3528678	3529131	3529531	3530432	3537305	3537717	3538220	3538618	3539533	3539712	3541228	3541391	3541570	3541793	3541915	3542474	3542956	3543060	3543503	3543609	3543748	3543982	3564046	3564579	3569822	3578074	3581014	3581076	3581489	3585132	3586025	3588446	3588481	3528833	3529197	3529668	3530517	3537392	3537806	3538356
24	3530524	3534766	LOC106991907	XR_001436648.1	ncRNA	ncRNA Predicted	-	?	?	3530523	3533066	3534225	3530891	3533153	3534766	XR_001436648.1	?	106991907	uncharacterized LOC106991907
24	3597173	3628088	DNAJA3	XM_015104059.1	mRNA	mRNA Predicted	+	3597205	3626357	3597172	3606179	3611431	3612281	3613497	3618451	3619658	3620886	3621468	3622321	3626253	3626912	3597416	3606313	3611515	3612482	3613650	3618599	3619723	3621015	3621584	3622419	3626370	3628088	XP_014959545.1	XP_014959545.1	101123174	dnaJ homolog subfamily A member 3	mitochondrial isoform X1
24	3597174	3628088	DNAJA3	XM_015104060.1	mRNA	mRNA Predicted	+	3597205	3626935	3597173	3606179	3611431	3612281	3613497	3618451	3619658	3620886	3621468	3622321	3626912	3597416	3606313	3611515	3612482	3613650	3618599	3619723	3621015	3621584	3622419	3628088	XP_014959546.1	XP_014959546.1	101123174	dnaJ homolog subfamily A member 3	mitochondrial isoform X2
24	3609260	3610460	LOC105604852	LOC105604852	pseudo	mRNA Pseudo	-	?	?	3609259	3610375	3609820	3610460	?	?	105604852	?
24	3630431	3636410	NMRAL1	XM_004020746.3	mRNA	mRNA Predicted	-	3630553	3636075	3630430	3631750	3633063	3635648	3636035	3636274	3630733	3631941	3633313	3635887	3636109	3636410	XP_004020795.1	XP_004020795.1	101102028	nmrA-like family domain-containing protein 1 isoform X2
24	3630431	3636470	NMRAL1	XM_012104047.2	mRNA	mRNA Predicted	-	3630553	3636428	3630430	3631750	3633063	3635648	3636035	3636237	3630733	3631941	3633313	3635887	3636109	3636470	XP_011959437.1	XP_011959437.1	101102028	nmrA-like family domain-containing protein 1 isoform X1
24	3654152	3678809	HMOX2	XM_015104061.1	mRNA	mRNA Predicted	+	3654719	3678185	3654151	3674700	3676106	3676557	3677812	3678058	3654838	3674811	3676224	3677049	3677994	3678809	XP_014959547.1	XP_014959547.1	101102279	heme oxygenase 2 isoform X1
24	3655909	3678809	HMOX2	XM_015104062.1	mRNA	mRNA Predicted	+	3674725	3678185	3655908	3674700	3676106	3676557	3677812	3678058	3657462	3674811	3676224	3677049	3677994	3678809	XP_014959548.1	XP_014959548.1	101102279	heme oxygenase 2 isoform X2
24	3663214	3678809	HMOX2	XM_015104063.1	mRNA	mRNA Predicted	+	3674725	3678185	3663213	3674700	3676106	3676557	3677812	3678058	3664672	3674811	3676224	3677049	3677994	3678809	XP_014959549.1	XP_014959549.1	101102279	heme oxygenase 2 isoform X2
24	3679065	3698885	CDIP1	XM_004020748.3	mRNA	mRNA Predicted	-	3680779	3681934	3679064	3680999	3681609	3681849	3682428	3698823	3680891	3681273	3681765	3681954	3682511	3698885	XP_004020797.1	XP_004020797.1	101102693	cell death-inducing p53-target protein 1
24	3724905	3759393	C24H16orf96	XM_015104064.1	mRNA	mRNA Predicted	+	3725000	3758920	3724904	3734113	3735363	3735644	3735852	3736818	3741714	3742112	3746547	3747883	3751410	3752188	3753603	3754723	3754861	3755015	3758831	3725423	3734218	3735444	3735731	3736816	3737181	3741800	3742223	3746622	3748048	3751529	3752251	3753696	3754859	3754912	3755118	3759393	XP_014959550.1	XP_014959550.1	101102778	LOW QUALITY PROTEIN: uncharacterized protein C16orf96 homolog isoform X1
24	3768633	3773042	UBALD1	XM_015103878.1	mRNA	mRNA Predicted	-	3768632	3772906	3768632	3769033	3769305	3772633	3768680	3769045	3769368	3773042	XP_014959364.1	XP_014959364.1	105611846	UBA-like domain-containing protein 1 isoform X1
24	3778268	3811839	MGRN1	XM_015104065.1	mRNA	mRNA Predicted	+	3778403	3811809	3778267	3791158	3792609	3793313	3794628	3798716	3799191	3800826	3802129	3802780	3804468	3806581	3808041	3808143	3808738	3808976	3810240	3811768	3778491	3791277	3792698	3793460	3794746	3798783	3799241	3800874	3802198	3802940	3804578	3806647	3808142	3808272	3808838	3809022	3810354	3811839	XP_014959551.1	XP_014959551.1	101103032	LOW QUALITY PROTEIN: E3 ubiquitin-protein ligase MGRN1 isoform X1
24	3823606	3826174	NUDT16L1	XM_015103879.1	mRNA	mRNA Predicted	+	3823605	3825079	3823605	3823734	3824009	3824857	3825897	3823660	3823908	3824104	3825080	3826174	XP_014959365.1	XP_014959365.1	101103284	protein syndesmos isoform X1
24	3826347	3839766	ANKS3	XM_015103880.1	mRNA	mRNA Predicted	-	3826797	3839372	3826346	3826787	3826968	3827425	3827774	3828155	3829572	3829621	3830034	3830754	3832468	3834688	3836631	3837838	3838114	3839202	3826700	3826877	3827052	3827511	3827947	3828302	3829619	3829721	3830141	3830892	3832627	3834824	3836713	3837960	3838313	3839766	XP_014959366.1	XP_014959366.1	101103287	LOW QUALITY PROTEIN: ankyrin repeat and SAM domain-containing protein 3 isoform X1
24	3840975	3851275	C24H16orf71	XM_015104067.1	mRNA	mRNA Predicted	+	3842634	3851042	3840974	3842600	3843137	3844367	3846391	3848381	3849330	3849867	3850774	3841162	3842742	3843266	3844853	3846509	3848523	3849459	3849954	3851275	XP_014959553.1	XP_014959553.1	101103526	uncharacterized protein C16orf71 homolog isoform X1
24	3841375	3851274	C24H16orf71	XM_012104062.2	mRNA	mRNA Predicted	+	3842634	3851042	3841374	3842600	3843137	3844367	3846391	3848381	3849330	3849867	3850774	3851131	3841481	3842742	3843266	3844853	3846509	3848523	3849459	3849954	3851046	3851274	XP_011959452.1	XP_011959452.1	101103526	uncharacterized protein C16orf71 homolog isoform X1
24	3841375	3851275	C24H16orf71	XM_012104061.2	mRNA	mRNA Predicted	+	3842634	3851042	3841374	3842600	3843137	3844367	3846391	3848381	3849330	3849867	3850774	3841481	3842742	3843266	3844853	3846509	3848523	3849459	3849954	3851275	XP_011959451.1	XP_011959451.1	101103526	uncharacterized protein C16orf71 homolog isoform X1
24	3841375	3851460	C24H16orf71	XM_012104066.2	mRNA	mRNA Predicted	+	3842634	3851381	3841374	3842600	3843137	3844367	3846391	3848381	3849330	3849867	3851131	3841481	3842742	3843266	3844853	3846509	3848523	3849459	3849954	3851460	XP_011959456.1	XP_011959456.1	101103526	uncharacterized protein C16orf71 homolog isoform X2
24	3841381	3851275	C24H16orf71	XM_012104064.2	mRNA	mRNA Predicted	+	3842634	3851042	3841380	3842600	3843137	3844367	3846391	3848381	3849330	3849867	3850774	3841582	3842742	3843266	3844853	3846509	3848523	3849459	3849954	3851275	XP_011959454.1	XP_011959454.1	101103526	uncharacterized protein C16orf71 homolog isoform X1
24	3853963	3863455	ZNF500	XM_015103881.1	mRNA	mRNA Predicted	-	3854101	3861765	3853962	3854396	3855634	3857197	3858420	3858683	3860352	3860589	3861558	3854395	3854623	3855918	3857463	3858488	3858867	3860493	3860958	3863455	XP_014959367.1	XP_014959367.1	101103529	LOW QUALITY PROTEIN: zinc finger protein 500 isoform X1
24	3884543	3894663	2020-09-12	XM_004020753.3	mRNA	mRNA Predicted	-	3884701	3894188	3884542	3884738	3885001	3885757	3890020	3890214	3890438	3891299	3891457	3894025	3894572	3884736	3884896	3885053	3885854	3890116	3890332	3890576	3891381	3891583	3894216	3894663	XP_004020802.1	XP_004020802.1	101103776	LOW QUALITY PROTEIN: septin-12 isoform X1
24	3901753	3905020	LOC105604635	XR_001024183.1	ncRNA	ncRNA Predicted	+	?	?	3901752	3904592	3901933	3905020	XR_001024183.1	?	105604635	uncharacterized LOC105604635	transcript variant X1
24	3902400	3907983	ROGDI	XM_012104068.2	mRNA	mRNA Predicted	-	3902912	3907473	3902399	3903249	3903472	3903598	3904062	3905368	3906108	3906902	3907225	3907419	3902954	3903376	3903522	3903712	3904161	3905464	3906189	3906957	3907308	3907983	XP_011959458.1	XP_011959458.1	101104031	protein rogdi homolog isoform X2
24	3902400	3908376	ROGDI	XM_004020754.2	mRNA	mRNA Predicted	-	3902912	3908201	3902399	3903249	3903472	3903598	3904062	3905368	3906108	3906902	3907225	3908005	3908156	3902954	3903376	3903522	3903712	3904161	3905464	3906189	3906957	3907308	3908077	3908376	XP_004020803.1	XP_004020803.1	101104031	protein rogdi homolog isoform X1
24	3908651	3940065	GLYR1	XM_015104068.1	mRNA	mRNA Predicted	-	3910692	3940028	3908650	3913605	3914339	3914835	3915693	3916480	3920957	3923405	3923566	3924333	3925251	3928832	3929621	3937915	3938922	3939947	3910767	3913730	3914519	3914998	3915795	3916591	3921057	3923479	3923617	3924390	3925338	3929075	3929760	3937995	3938958	3940065	XP_014959554.1	XP_014959554.1	101103778	putative oxidoreductase GLYR1 isoform X1
24	3940913	3970845	UBN1	XM_015104069.1	mRNA	mRNA Predicted	+	3944171	3970229	3940912	3947412	3948063	3948517	3949340	3950077	3957066	3958314	3958637	3958892	3959204	3964646	3964792	3965820	3966417	3968102	3968571	3970179	3944420	3947499	3948159	3948652	3949444	3950516	3957137	3958444	3958756	3959021	3959348	3964697	3964835	3966415	3967037	3968346	3968661	3970845	XP_014959555.1	XP_014959555.1	101104289	LOW QUALITY PROTEIN: ubinuclein-1 isoform X1
24	3961044	3962831	LOC105604636	XR_001024184.2	ncRNA	ncRNA Predicted	-	?	?	3961043	3962503	3961983	3962831	XR_001024184.2	?	105604636	uncharacterized LOC105604636	transcript variant X1
24	3972376	3998311	PPL	XM_015103882.1	mRNA	mRNA Predicted	-	3973225	3998311	3972375	3973822	3974349	3974466	3974687	3975327	3975854	3977073	3977757	3978578	3979336	3980786	3981706	3981938	3983209	3983532	3984570	3985336	3985580	3986963	3988778	3988983	3990359	3990496	3991183	3991956	3997301	3998300	3973687	3974195	3974464	3974685	3975187	3975749	3976028	3977166	3977874	3978662	3979487	3980980
24	4040788	4078471	SEC14L5	XM_015104070.1	mRNA	mRNA Predicted	+	4041560	4075972	4040787	4054095	4054754	4054868	4055323	4056416	4057391	4063002	4064550	4066826	4067012	4068418	4069961	4071114	4071889	4073265	4075863	4041797	4054106	4054866	4054913	4055443	4056545	4057584	4063115	4064740	4066915	4067083	4068605	4070096	4071249	4072117	4073444	4078471	XP_014959556.1	XP_014959556.1	101104292	LOW QUALITY PROTEIN: SEC14-like protein 5 isoform X1
24	4083584	4092240	NAGPA	XM_004020756.3	mRNA	mRNA Predicted	-	4083743	4092123	4083583	4083798	4085762	4085913	4086204	4087324	4087476	4088100	4089288	4090344	4091478	4092037	4083796	4083941	4085826	4086045	4086333	4087372	4087682	4088229	4089397	4090484	4091934	4092240	XP_004020805.1	XP_004020805.1	101104545	LOW QUALITY PROTEIN: N-acetylglucosamine-1-phosphodiester alpha-N-acetylglucosaminidase
24	4092941	4111593	C24H16orf89	XM_015103883.1	mRNA	mRNA Predicted	-	4093165	4111593	4092940	4095961	4096657	4097746	4099920	4101772	4103032	4106792	4111369	4093296	4096048	4096762	4097882	4100038	4101923	4103182	4106962	4111593	XP_014959369.1	XP_014959369.1	101104548	UPF0764 protein C16orf89 homolog isoform X1
24	4111536	4125253	ALG1	XM_015104071.1	mRNA	mRNA Predicted	+	4113095	4123822	4111535	4112621	4113027	4114595	4116989	4117574	4118432	4118707	4119054	4120235	4121577	4122543	4123690	4111654	4112699	4113131	4114744	4117079	4117685	4118554	4118746	4119114	4120346	4121692	4122619	4125253	XP_014959557.1	XP_014959557.1	101104800	chitobiosyldiphosphodolichol beta-mannosyltransferase isoform X2
24	4114322	4125253	ALG1	XM_012104079.2	mRNA	mRNA Predicted	+	4114694	4123822	4114321	4114595	4116989	4117574	4118432	4118707	4119054	4120235	4121577	4122543	4123690	4114520	4114744	4117079	4117685	4118554	4118746	4119114	4120346	4121692	4122619	4125253	XP_011959469.1	XP_011959469.1	101104800	chitobiosyldiphosphodolichol beta-mannosyltransferase isoform X1
24	4114751	4115815	LOC105604647	LOC105604647	pseudo	mRNA Pseudo	-	?	?	4114750	4115815	?	?	105604647	?
24	4124418	4135307	EEF2KMT	XM_012104077.2	mRNA	mRNA Predicted	-	4124593	4135241	4124417	4126563	4127821	4128200	4131449	4132121	4133534	4135145	4124680	4126712	4128117	4128334	4131551	4132202	4133597	4135307	XP_011959467.1	XP_011959467.1	101104798	protein-lysine N-methyltransferase EEF2KMT isoform X2
24	4124418	4135307	EEF2KMT	XM_004020757.3	mRNA	mRNA Predicted	-	4124579	4135241	4124417	4126515	4126563	4127821	4128200	4131449	4132121	4133534	4135145	4124680	4126515	4126712	4128117	4128334	4131551	4132202	4133597	4135307	XP_004020806.1	XP_004020806.1	101104798	protein-lysine N-methyltransferase EEF2KMT isoform X3
24	4127130	4135307	EEF2KMT	XM_015104072.1	mRNA	mRNA Predicted	-	4127475	4135241	4127129	4127821	4128200	4131449	4132121	4133534	4135145	4127633	4128117	4128334	4131551	4132202	4133597	4135307	XP_014959558.1	XP_014959558.1	101104798	protein-lysine N-methyltransferase EEF2KMT isoform X1
24	4137742	4154696	LOC101105047	XM_015103812.1	mRNA	mRNA Predicted	-	4137890	4154630	4137741	4139716	4141273	4144795	4154519	4137945	4139840	4141511	4145422	4154696	XP_014959298.1	XP_014959298.1	101105047	ectonucleotide pyrophosphatase/phosphodiesterase family member 7-like isoform X1
24	4173220	4176850	LOC106991880	LOC106991880	pseudo	mRNA Pseudo	-	?	?	4173219	4176850	?	?	106991880	?
24	4229673	4561475	LOC106991881	XR_001436627.1	ncRNA	ncRNA Predicted	+	?	?	4229672	4436440	4561337	4229772	4436479	4561475	XR_001436627.1	?	106991881	uncharacterized LOC106991881
24	4630226	4630297	TRNAC-GCA	TRNAC-GCA	tRNA	ncRNA	+	?	?	4630225	4630297	?	?	101101824	tRNA-Cys
24	5165967	5166038	TRNAG-CCC	TRNAG-CCC	tRNA	ncRNA	+	?	?	5165966	5166038	?	?	101101837	tRNA-Gly
24	5391801	6651473	RBFOX1	XM_015103814.1	mRNA	mRNA Predicted	+	5394279	6648771	5391800	5581516	5935278	6446984	6447149	6508373	6516763	6525279	6527125	6537896	6557390	6584475	6584534	6595626	6606927	6646631	6648648	5394324	5581564	5935320	6447148	6447198	6508517	6516817	6525372	6527186	6537950	6557471	6584532	6584601	6595666	6606992	6646707	6651473	XP_014959300.1	XP_014959300.1	101105300	LOW QUALITY PROTEIN: RNA binding protein fox-1 homolog 1 isoform X1
24	6129101	6131730	LOC105604641	LOC105604641	pseudo	mRNA Pseudo	-	?	?	6129100	6131730	?	?	105604641	?
24	6347633	6347704	TRNAC-GCA	TRNAC-GCA	tRNA	ncRNA	+	?	?	6347632	6347704	?	?	101101824	tRNA-Cys
24	7099248	7100065	LOC105607580	XM_015103884.1	mRNA	mRNA Predicted	-	7099513	7100065	7099247	7100065	XP_014959370.1	XP_014959370.1	105607580	uncharacterized protein LOC105607580 isoform X1
24	7472828	7489318	TMEM114	XM_015103885.1	mRNA	mRNA Predicted	-	7472827	7489318	7472827	7474939	7486835	7487208	7487318	7487353	7487397	7489243	7473060	7475077	7486916	7487316	7487351	7487395	7487479	7489318	XP_014959371.1	XP_014959371.1	101105548	LOW QUALITY PROTEIN: transmembrane protein 114 isoform X1
24	7522542	7540103	METTL22	XM_012104081.2	mRNA	mRNA Predicted	+	7526890	7540103	7522541	7526829	7528519	7528626	7532369	7532499	7536396	7537920	7538544	7538806	7540000	7522678	7526996	7528624	7528842	7532410	7532644	7536468	7537974	7538625	7538909	7540103	XP_011959471.2	XP_011959471.2	101105796	LOW QUALITY PROTEIN: methyltransferase-like protein 22 isoform X1
24	7557421	7643572	ABAT	XM_004020759.3	mRNA	mRNA Predicted	+	7603701	7640543	7557420	7603656	7610695	7612978	7615287	7618183	7625526	7626217	7626823	7627853	7628923	7631640	7633264	7634883	7638499	7640421	7557532	7603771	7610793	7613008	7615405	7618233	7625607	7626310	7626886	7627917	7629072	7631778	7633432	7635030	7638611	7643572	XP_004020808.1	XP_004020808.1	101105462	4-aminobutyrate aminotransferase	mitochondrial
24	7586027	7643572	ABAT	XM_012104082.2	mRNA	mRNA Predicted	+	7603701	7640543	7586026	7603656	7610695	7612978	7615287	7618183	7625526	7626217	7626823	7627853	7628923	7631640	7633264	7634883	7638499	7640421	7586996	7603771	7610793	7613008	7615405	7618233	7625607	7626310	7626886	7627917	7629072	7631778	7633432	7635030	7638611	7643572	XP_011959472.1	XP_011959472.1	101105462	4-aminobutyrate aminotransferase	mitochondrial
24	7653199	7657148	TMEM186	XM_012104083.2	mRNA	mRNA Predicted	-	7655202	7657059	7653198	7657056	7655859	7657148	XP_011959473.1	XP_011959473.1	101106052	transmembrane protein 186 isoform X1
24	7657221	7682921	PMM2	XM_004020760.3	mRNA	mRNA Predicted	+	7657323	7681630	7657220	7663072	7665588	7666335	7669638	7669850	7671996	7681528	7657389	7663184	7665665	7666427	7669738	7669926	7672112	7682921	XP_004020809.1	XP_004020809.1	101105711	phosphomannomutase 2 isoform X1
24	7657264	7682921	PMM2	XM_012104084.2	mRNA	mRNA Predicted	+	7663087	7681630	7657263	7659183	7663072	7665588	7666335	7669638	7669850	7671996	7681528	7657389	7659211	7663184	7665665	7666427	7669738	7669926	7672112	7682921	XP_011959474.1	XP_011959474.1	101105711	phosphomannomutase 2 isoform X2
24	7657267	7682921	PMM2	XM_012104085.2	mRNA	mRNA Predicted	+	7663087	7681630	7657266	7662557	7663072	7665588	7666335	7669638	7669850	7671996	7681528	7657389	7662642	7663184	7665665	7666427	7669738	7669926	7672112	7682921	XP_011959475.1	XP_011959475.1	101105711	phosphomannomutase 2 isoform X2
24	7682897	7683895	LOC105604649	XR_001024197.1	ncRNA	ncRNA Predicted	-	?	?	7682896	7683667	7683470	7683895	XR_001024197.1	?	105604649	uncharacterized LOC105604649
24	7684906	7697978	CARHSP1	XM_004020761.3	mRNA	mRNA Predicted	-	7686909	7690008	7684905	7689072	7689850	7697893	7687072	7689195	7690015	7697978	XP_004020810.1	XP_004020810.1	101106225	calcium-regulated heat stable protein 1
24	7709646	7713828	LOC105604650	XM_012104089.2	mRNA	mRNA Predicted	+	7709665	7713693	7709645	7711523	7713240	7713584	7709777	7711601	7713382	7713828	XP_011959479.1	XP_011959479.1	105604650	lipopolysaccharide-induced tumor necrosis factor-alpha factor homolog isoform X1
24	7709789	7713838	LOC105604650	XM_015103976.1	mRNA	mRNA Predicted	+	7710008	7713693	7709788	7711523	7713240	7713584	7710108	7711601	7713382	7713838	XP_014959462.1	XP_014959462.1	105604650	lipopolysaccharide-induced tumor necrosis factor-alpha factor homolog isoform X2
24	7718388	7719819	LOC101105132	XM_015104073.1	mRNA	mRNA Predicted	+	7718455	7719649	7718387	7719819	XP_014959559.1	XP_014959559.1	101105132	dnaJ homolog subfamily A member 1 isoform X1
24	7722942	7753051	USP7	XM_004020762.3	mRNA	mRNA Predicted	-	7724151	7746683	7722941	7724583	7724803	7725002	7725764	7726646	7727692	7727857	7728416	7729026	7730051	7730442	7730599	7731435	7731674	7732041	7732825	7733162	7734024	7735585	7737502	7739770	7739962	7740901	7741389	7742323	7744267	7745021	7746597	7750721	7751633	7724258	7724674	7724875	7725122	7725864	7726747	7727770	7727966	7728484
24	7722942	7758283	USP7	XM_012104090.2	mRNA	mRNA Predicted	-	7724151	7756566	7722941	7724583	7724803	7725002	7725764	7726646	7727692	7727857	7728416	7729026	7730051	7730442	7730599	7731435	7731674	7732041	7732825	7733162	7734024	7735585	7737502	7739770	7739962	7740901	7741389	7742323	7744267	7745021	7746597	7751633	7756535	7724258	7724674	7724875	7725122	7725864	7726747	7727770	7727966	7728484
24	7796915	7796987	TRNAS-GGA	TRNAS-GGA	tRNA	ncRNA	-	?	?	7796914	7796987	?	?	101101794	tRNA-Ser
24	7884809	7908300	C24H16orf72	XM_015104074.1	mRNA	mRNA Predicted	+	7884827	7907955	7884808	7885016	7885690	7895634	7907710	7885014	7885049	7885771	7895910	7908300	XP_014959560.1	XP_014959560.1	101106302	LOW QUALITY PROTEIN: UPF0472 protein C16orf72 homolog
24	7947491	7947563	TRNAG-CCC	TRNAG-CCC	tRNA	ncRNA	-	?	?	7947490	7947563	?	?	101101837	tRNA-Gly
24	8478786	8922261	GRIN2A	XM_015104075.1	mRNA	mRNA Predicted	-	8488407	8921902	8478785	8495993	8496075	8526345	8553355	8565006	8568839	8575233	8575469	8584840	8625450	8667105	8921544	8921647	8921805	8922156	8490207	8496073	8496228	8526533	8553516	8565236	8568965	8575387	8575638	8585046	8625565	8667698	8921645	8921803	8921920	8922261	XP_014959561.1	XP_014959561.1	101106989	LOW QUALITY PROTEIN: glutamate receptor ionotropic	NMDA 2A
24	9167074	9221756	ATF7IP2	XM_012104091.2	mRNA	mRNA Predicted	+	9185863	9220650	9167073	9185853	9187686	9191925	9192620	9195648	9209820	9211113	9211613	9219538	9220236	9167213	9186710	9187811	9192060	9192716	9195806	9209891	9211175	9211683	9219624	9221756	XP_011959481.1	XP_011959481.1	101107247	activating transcription factor 7-interacting protein 2 isoform X1
24	9167116	9221756	ATF7IP2	XM_012104096.2	mRNA	mRNA Predicted	+	9185863	9220650	9167115	9185853	9187686	9191925	9192620	9195648	9209820	9211113	9211613	9219538	9220236	9167526	9186710	9187811	9192060	9192716	9195806	9209891	9211175	9211683	9219624	9221756	XP_011959486.1	XP_011959486.1	101107247	activating transcription factor 7-interacting protein 2 isoform X1
24	9167149	9221756	ATF7IP2	XM_012104104.2	mRNA	mRNA Predicted	+	9187706	9220650	9167148	9185853	9186525	9187686	9191925	9192620	9195648	9209820	9211113	9211613	9219538	9220236	9167213	9185920	9186710	9187811	9192060	9192716	9195806	9209891	9211175	9211683	9219624	9221756	XP_011959494.1	XP_011959494.1	101107247	activating transcription factor 7-interacting protein 2 isoform X2
24	9167167	9221756	ATF7IP2	XM_012104105.2	mRNA	mRNA Predicted	+	9187706	9220650	9167166	9185853	9187686	9191925	9192620	9195648	9209820	9211113	9211613	9219538	9220236	9167213	9185920	9187811	9192060	9192716	9195806	9209891	9211175	9211683	9219624	9221756	XP_011959495.1	XP_011959495.1	101107247	activating transcription factor 7-interacting protein 2 isoform X2
24	9167442	9221756	ATF7IP2	XM_012104093.2	mRNA	mRNA Predicted	+	9185863	9220650	9167441	9168309	9185853	9187686	9191925	9192620	9195648	9209820	9211113	9211613	9219538	9220236	9167526	9168655	9186710	9187811	9192060	9192716	9195806	9209891	9211175	9211683	9219624	9221756	XP_011959483.1	XP_011959483.1	101107247	activating transcription factor 7-interacting protein 2 isoform X1
24	9167533	9221756	ATF7IP2	XM_012104095.2	mRNA	mRNA Predicted	+	9185863	9220650	9167532	9168539	9185853	9187686	9191925	9192620	9195648	9209820	9211113	9211613	9219538	9220236	9168455	9168655	9186710	9187811	9192060	9192716	9195806	9209891	9211175	9211683	9219624	9221756	XP_011959485.1	XP_011959485.1	101107247	activating transcription factor 7-interacting protein 2 isoform X1
24	9167533	9221756	ATF7IP2	XM_012104094.1	mRNA	mRNA Predicted	+	9185863	9220650	9167532	9168309	9185853	9187686	9191925	9192620	9195648	9209820	9211113	9211613	9219538	9220236	9167884	9168655	9186710	9187811	9192060	9192716	9195806	9209891	9211175	9211683	9219624	9221756	XP_011959484.1	XP_011959484.1	101107247	activating transcription factor 7-interacting protein 2 isoform X1
24	9167533	9221756	ATF7IP2	XM_012104098.2	mRNA	mRNA Predicted	+	9185863	9220650	9167532	9185853	9187686	9191925	9192620	9195648	9209820	9211113	9211613	9219538	9220236	9168455	9186710	9187811	9192060	9192716	9195806	9209891	9211175	9211683	9219624	9221756	XP_011959488.1	XP_011959488.1	101107247	activating transcription factor 7-interacting protein 2 isoform X1
24	9183940	9221756	ATF7IP2	XM_012104099.2	mRNA	mRNA Predicted	+	9185863	9220650	9183939	9185853	9187686	9191925	9192620	9195648	9209820	9211113	9211613	9219538	9220236	9184936	9186710	9187811	9192060	9192716	9195806	9209891	9211175	9211683	9219624	9221756	XP_011959489.1	XP_011959489.1	101107247	activating transcription factor 7-interacting protein 2 isoform X1
24	9258289	9271979	EMP2	XM_004020766.2	mRNA	mRNA Predicted	-	9261576	9269875	9258288	9262847	9266193	9269797	9271960	9261764	9262994	9266284	9269929	9271979	XP_004020815.1	XP_004020815.1	101107656	epithelial membrane protein 2
24	9360539	9409219	TEKT5	XM_004020767.3	mRNA	mRNA Predicted	-	9360924	9409219	9360538	9364124	9393159	9397694	9401940	9402926	9408643	9361141	9364279	9393382	9397838	9402011	9403010	9409219	XP_004020816.1	XP_004020816.1	101107921	tektin-5
24	9434391	9452229	NUBP1	XM_004020769.3	mRNA	mRNA Predicted	+	9434485	9451995	9434390	9434583	9436318	9441741	9445233	9445934	9447632	9448016	9451124	9451936	9434504	9434688	9436452	9441810	9445324	9446089	9447743	9448119	9451208	9452229	XP_004020818.1	XP_004020818.1	101108182	cytosolic Fe-S cluster assembly factor NUBP1 isoform X2
24	9434392	9452229	NUBP1	XM_004020768.3	mRNA	mRNA Predicted	+	9434485	9451995	9434391	9434583	9436318	9441741	9444457	9445233	9445934	9447632	9448016	9451124	9451936	9434504	9434688	9436452	9441810	9444490	9445324	9446089	9447743	9448119	9451208	9452229	XP_004020817.1	XP_004020817.1	101108182	cytosolic Fe-S cluster assembly factor NUBP1 isoform X1
24	9452215	9483849	TVP23A	XM_004020770.3	mRNA	mRNA Predicted	-	9453477	9483301	9452214	9453477	9454630	9456491	9456852	9458120	9482961	9483292	9452352	9453537	9454759	9456620	9456942	9458265	9483041	9483849	XP_004020819.1	XP_004020819.1	101108621	Golgi apparatus membrane protein TVP23 homolog A isoform X1
24	9518525	9528555	LOC105604655	XR_001024207.1	ncRNA	ncRNA Predicted	-	?	?	9518524	9519032	9528451	9518789	9519108	9528555	XR_001024207.1	?	105604655	uncharacterized LOC105604655
24	9538753	9594162	CIITA	XM_015104076.1	mRNA	mRNA Predicted	+	9539048	9592896	9538752	9567548	9567933	9571457	9572174	9575045	9576578	9577540	9578611	9579286	9580302	9581099	9581736	9582750	9583728	9586973	9587578	9588862	9591479	9591723	9592820	9593460	9539331	9567695	9568029	9571520	9572255	9575090	9576719	9577684	9578776	9579355	9581097	9581734	9581840	9582909	9583800	9587054	9587671	9588949
24	9614031	9794294	CLEC16A	XM_012104108.2	mRNA	mRNA Predicted	+	9614094	9792460	9614030	9627597	9634562	9643967	9647544	9649326	9653937	9655771	9659250	9677029	9693337	9698982	9710502	9713891	9714793	9718923	9722599	9731136	9787127	9789994	9792058	9792229	9614174	9627726	9634696	9644116	9647650	9649450	9654112	9655825	9659364	9677213	9693467	9699083	9710625	9714001	9714838	9718974	9722728	9731257
24	9905547	9906107	SOCS1	XM_004023427.2	mRNA	mRNA Predicted	-	9905546	9906100	9905546	9905683	9905681	9906107	XP_004023476.2	XP_004023476.2	101107324	LOW QUALITY PROTEIN: suppressor of cytokine signaling 1
24	9919085	9920617	TNP2	XM_004020771.3	mRNA	mRNA Predicted	-	9919239	9920581	9919084	9920187	9919256	9920617	XP_004020820.1	XP_004020820.1	101108877	nuclear transition protein 2
24	9924108	9925398	PRM3	XM_015103886.1	mRNA	mRNA Predicted	-	9924107	9924745	9924107	9924394	9924585	9924632	9924283	9924584	9924631	9925398	XP_014959372.1	XP_014959372.1	105604855	LOW QUALITY PROTEIN: protamine-3
24	9926093	9926475	LOC105604657	XR_001024211.1	ncRNA	ncRNA Predicted	-	?	?	9926092	9926418	9926278	9926475	XR_001024211.1	?	105604657	protamine-2-like	transcript variant X1
24	9930022	9930422	PRM1	NM_001163050.1	mRNA	mRNA	-	9930167	9930422	9930021	9930312	9930371	9930376	9930387	9930394	9930410	9930211	9930369	9930375	9930386	9930393	9930409	9930422	NP_001156522.1	NP_001156522.1	100302352	sperm protamine P1
24	9981828	9987217	RMI2	XM_004021173.3	mRNA	mRNA Predicted	+	9981827	9986264	9981827	9981933	9986076	9981932	9982126	9987217	XP_004021222.2	XP_004021222.2	101107838	LOW QUALITY PROTEIN: recQ-mediated genome instability protein 2
24	10024712	10039101	LOC106991908	XR_001436651.1	ncRNA	ncRNA Predicted	-	?	?	10024711	10038759	10039045	10025394	10038901	10039101	XR_001436651.1	?	106991908	uncharacterized LOC106991908
24	10039168	10078852	LOC105604659	XM_015103887.1	mRNA	mRNA Predicted	-	10039167	10077601	10039167	10039399	10040404	10040692	10045195	10047473	10047652	10049486	10049786	10050695	10054620	10056420	10057218	10057452	10059058	10059746	10062097	10064699	10068280	10069398	10070945	10074018	10076537	10077529	10039266	10039509	10040582	10041006	10045380	10047571	10047837	10049634	10050268	10050864	10054785	10056582	10057347	10057566	10059199	10059868
24	10080220	10086694	LOC105604658	XM_012104109.2	mRNA	mRNA Predicted	-	10081527	10083517	10080219	10083067	10081944	10086694	XP_011959499.1	XP_011959499.1	105604658	uncharacterized protein LOC105604658
24	10108285	10170896	LOC105604856	XM_015104077.1	mRNA	mRNA Predicted	-	10109197	10170734	10108284	10113596	10114764	10114979	10119611	10119793	10121051	10121615	10123624	10129343	10137822	10139164	10139913	10140944	10143417	10143740	10146533	10148616	10149710	10150811	10151480	10159895	10162516	10163404	10166093	10168055	10168335	10170476	10109419	10113689	10114884	10115117	10119698	10119956	10121191	10121804	10123836	10129524	10137981	10139298
24	10173118	10194465	LOC106991887	XM_015103888.1	mRNA	mRNA Predicted	-	10173117	10193727	10173117	10177778	10179540	10180362	10180822	10183425	10187589	10189061	10193660	10173222	10177909	10179771	10180744	10180988	10183496	10187750	10189115	10194465	XP_014959374.1	XP_014959374.1	106991887	uncharacterized protein LOC106991887 isoform X1
24	10227932	10264927	LITAF	XM_015104080.1	mRNA	mRNA Predicted	-	10230782	10238514	10227931	10234827	10235076	10238294	10264817	10230891	10234984	10235154	10238519	10264927	XP_014959566.1	XP_014959566.1	101109408	lipopolysaccharide-induced tumor necrosis factor-alpha factor isoform X1
24	10230419	10264927	LITAF	XM_015104081.1	mRNA	mRNA Predicted	-	10230782	10238514	10230418	10234827	10238294	10264817	10230891	10234984	10238519	10264927	XP_014959567.1	XP_014959567.1	101109408	lipopolysaccharide-induced tumor necrosis factor-alpha factor isoform X2
24	10230751	10251741	LITAF	XM_012104115.2	mRNA	mRNA Predicted	-	10230782	10238514	10230750	10234827	10235076	10238294	10248014	10230891	10234984	10235154	10238519	10251741	XP_011959505.1	XP_011959505.1	101109408	lipopolysaccharide-induced tumor necrosis factor-alpha factor isoform X1
24	10230751	10256644	LITAF	XM_015104079.1	mRNA	mRNA Predicted	-	10230782	10238514	10230750	10234827	10235076	10238294	10251752	10254715	10230891	10234984	10235154	10238519	10252015	10256644	XP_014959565.1	XP_014959565.1	101109408	lipopolysaccharide-induced tumor necrosis factor-alpha factor isoform X1
24	10230751	10257600	LITAF	XM_012104116.2	mRNA	mRNA Predicted	-	10230782	10238514	10230750	10234827	10235076	10238294	10256677	10230891	10234984	10235154	10238519	10257600	XP_011959506.1	XP_011959506.1	101109408	lipopolysaccharide-induced tumor necrosis factor-alpha factor isoform X1
24	10230751	10264888	LITAF	XM_015104078.1	mRNA	mRNA Predicted	-	10230782	10238514	10230750	10234827	10235076	10238294	10251752	10264817	10230891	10234984	10235154	10238519	10252015	10264888	XP_014959564.1	XP_014959564.1	101109408	lipopolysaccharide-induced tumor necrosis factor-alpha factor isoform X1
24	10363480	10367672	SNN	XM_012104122.2	mRNA	mRNA Predicted	+	10365672	10365936	10363479	10367672	XP_011959512.1	XP_011959512.1	101109666	stannin
24	10369117	10422224	TXNDC11	XM_012104118.2	mRNA	mRNA Predicted	-	10369233	10412912	10369116	10373581	10377097	10377675	10380029	10384563	10386834	10402425	10412810	10416393	10419618	10369876	10373662	10377207	10377818	10380822	10384764	10386947	10402519	10412940	10418200	10422224	XP_011959508.1	XP_011959508.1	101108359	thioredoxin domain-containing protein 11 isoform X2
24	10369117	10422225	TXNDC11	XM_012104119.2	mRNA	mRNA Predicted	-	10369233	10416450	10369116	10373581	10377097	10377675	10380029	10384563	10386834	10402425	10416393	10419618	10369876	10373662	10377207	10377818	10380822	10384764	10386947	10402519	10416491	10422225	XP_011959509.1	XP_011959509.1	101108359	thioredoxin domain-containing protein 11 isoform X3
24	10369117	10422226	TXNDC11	XM_012104120.1	mRNA	mRNA Predicted	-	10369233	10416450	10369116	10373581	10377097	10377675	10380029	10384563	10386834	10402425	10416393	10419618	10369876	10373662	10377207	10377818	10380822	10384764	10386947	10402519	10418200	10422226	XP_011959510.1	XP_011959510.1	101108359	thioredoxin domain-containing protein 11 isoform X3
24	10369117	10434340	TXNDC11	XM_012104117.2	mRNA	mRNA Predicted	-	10369233	10433548	10369116	10373581	10377097	10377675	10380029	10384563	10386834	10402425	10412810	10416393	10419618	10433453	10369876	10373662	10377207	10377818	10380822	10384764	10386947	10402519	10412940	10416491	10419835	10434340	XP_011959507.1	XP_011959507.1	101108359	thioredoxin domain-containing protein 11 isoform X1
24	10435434	10462920	ZC3H7A	XM_012104123.1	mRNA	mRNA Predicted	-	10436146	10461984	10435433	10437434	10439376	10441331	10444065	10444572	10445623	10446107	10446942	10447317	10450732	10451937	10452670	10453794	10455430	10456334	10457247	10457379	10457697	10458604	10461122	10461916	10462103	10436336	10437598	10439510	10441440	10444171	10444706	10445700	10446289	10447043	10447514	10450894	10452124	10452735	10454002	10455714	10456368	10457286
24	10435434	10473177	ZC3H7A	XM_015104082.1	mRNA	mRNA Predicted	-	10436146	10461984	10435433	10437434	10439376	10441331	10444065	10444572	10445623	10446107	10446942	10447317	10450732	10451937	10452670	10453794	10455430	10456334	10457247	10457379	10457697	10458604	10461122	10461916	10473061	10436336	10437598	10439510	10441440	10444171	10444706	10445700	10446289	10447043	10447514	10450894	10452124	10452735	10454002	10455714	10456368	10457286
24	10439972	10462558	LOC105604663	XR_001024214.2	ncRNA	ncRNA Predicted	+	?	?	10439971	10449506	10462547	10440529	10449509	10462558	XR_001024214.2	?	105604663	uncharacterized LOC105604663
24	10530959	10543011	RSL1D1	XM_004020776.3	mRNA	mRNA Predicted	-	10531519	10542954	10530958	10533598	10534861	10535075	10537233	10537422	10538309	10540221	10542855	10531846	10533871	10534987	10535169	10537335	10537571	10538448	10540361	10543011	XP_004020825.1	XP_004020825.1	101110471	ribosomal L1 domain-containing protein 1
24	10551746	10584640	GSPT1	XM_012104124.2	mRNA	mRNA Predicted	-	10556372	10584640	10551745	10558109	10558384	10559246	10563550	10564472	10565861	10566105	10567026	10568985	10570665	10571476	10572420	10572609	10584285	10556425	10558278	10558474	10559420	10563631	10564566	10566002	10566260	10567207	10569063	10570699	10571704	10572462	10572654	10584640	XP_011959514.1	XP_011959514.1	101110724	eukaryotic peptide chain release factor GTP-binding subunit ERF3A isoform X1
24	10556373	10584640	GSPT1	XM_004020777.3	mRNA	mRNA Predicted	-	10556372	10584640	10556372	10558109	10558384	10559246	10563550	10564472	10565861	10566105	10567026	10568985	10570665	10571476	10572420	10572609	10584285	10556425	10558278	10558474	10559420	10563631	10564566	10566002	10566260	10567207	10569063	10570699	10571701	10572462	10572654	10584640	XP_004020826.1	XP_004020826.1	101110724	eukaryotic peptide chain release factor GTP-binding subunit ERF3A isoform X2
24	10556373	10584978	GSPT1	XM_015104083.1	mRNA	mRNA Predicted	-	10556372	10572442	10556372	10558109	10558384	10559246	10563550	10564472	10565861	10566105	10567026	10568985	10570665	10571476	10572420	10572609	10584959	10556425	10558278	10558474	10559420	10563631	10564566	10566002	10566260	10567207	10569063	10570699	10571704	10572462	10572654	10584978	XP_014959569.1	XP_014959569.1	101110724	eukaryotic peptide chain release factor GTP-binding subunit ERF3A isoform X3
24	10585119	10596031	LOC105604665	XR_001436652.1	ncRNA	ncRNA Predicted	+	?	?	10585118	10592425	10594360	10595395	10586857	10592494	10594492	10596031	XR_001436652.1	?	105604665	uncharacterized LOC105604665
24	10633516	10634440	LOC101108879	LOC101108879	pseudo	mRNA Pseudo	+	?	?	10633515	10634440	?	?	101108879	?
24	10666249	10669609	TNFRSF17	XM_015104084.1	mRNA	mRNA Predicted	+	10666466	10669511	10666248	10667155	10669224	10666584	10667287	10669609	XP_014959570.1	XP_014959570.1	106991909	tumor necrosis factor receptor superfamily member 17
24	10670841	10673409	LOC105604668	XR_001024219.2	ncRNA	ncRNA Predicted	-	?	?	10670840	10673066	10671938	10673409	XR_001024219.2	?	105604668	uncharacterized LOC105604668
24	10673482	11267171	SNX29	XM_015104085.1	mRNA	mRNA Predicted	+	10673583	11267068	10673481	10699458	10702398	10722933	10744787	10748312	10750021	10752233	10762704	10766026	10768657	10812568	10814938	10894154	10898844	10905938	10968726	11037459	11074906	11078997	11153797	11202393	11266938	10673590	10699523	10702451	10723058	10744968	10748383	10750270	10752609	10762823	10766102	10768740	10812632	10815067	10894208	10898848	10905963	10968833
24	11363990	11495504	CPPED1	XM_012104126.2	mRNA	mRNA Predicted	-	11364438	11468657	11363989	11397280	11468503	11495324	11364668	11397703	11468722	11495504	XP_011959516.1	XP_011959516.1	101111418	serine/threonine-protein phosphatase CPPED1 isoform X1
24	11363990	11495791	CPPED1	XM_004020780.3	mRNA	mRNA Predicted	-	11364438	11495645	11363989	11397280	11468503	11495575	11364668	11397703	11468722	11495791	XP_004020829.1	XP_004020829.1	101111418	serine/threonine-protein phosphatase CPPED1 isoform X2
24	11414598	11415747	LOC105604669	XR_001024220.2	ncRNA	ncRNA Predicted	+	?	?	11414597	11415577	11415467	11415747	XR_001024220.2	?	105604669	uncharacterized LOC105604669
24	11446702	11446773	TRNAC-GCA	TRNAC-GCA	tRNA	ncRNA	+	?	?	11446701	11446773	?	?	101101824	tRNA-Cys
24	11591962	11938992	SHISA9	XM_015104087.1	mRNA	mRNA Predicted	+	11591961	11938590	11591961	11592072	11592131	11592203	11592267	11592348	11592483	11605569	11913152	11938207	11592070	11592129	11592202	11592266	11592346	11592482	11592530	11605697	11913308	11938992	XP_014959573.1	XP_014959573.1	101109410	LOW QUALITY PROTEIN: protein shisa-9 isoform X1
24	12450343	12455538	LOC105604673	XR_001024224.2	ncRNA	ncRNA Predicted	-	?	?	12450342	12451690	12454709	12450574	12451777	12455538	XR_001024224.2	?	105604673	uncharacterized LOC105604673
24	12656032	12656104	TRNAR-CCU	TRNAR-CCU	tRNA	ncRNA	+	?	?	12656031	12656104	?	?	101101831	tRNA-Arg
24	12702285	12702356	TRNAC-GCA	TRNAC-GCA	tRNA	ncRNA	+	?	?	12702284	12702356	?	?	101101824	tRNA-Cys
24	12789636	12830819	ERCC4	XM_012104127.1	mRNA	mRNA Predicted	+	12803174	12826725	12789635	12803019	12804520	12807152	12808314	12810594	12812765	12815140	12823802	12825974	12826446	12789768	12803215	12804728	12807333	12808440	12810705	12813363	12815233	12823915	12826444	12830819	XP_011959517.1	XP_011959517.1	101109669	LOW QUALITY PROTEIN: DNA repair endonuclease XPF isoform X1
24	12860735	12868250	LOC105604675	XR_001436653.1	ncRNA	ncRNA Predicted	+	?	?	12860734	12861804	12867991	12861593	12861927	12868250	XR_001436653.1	?	105604675	uncharacterized LOC105604675
24	12933569	12935405	LOC101111682	LOC101111682	pseudo	mRNA Pseudo	-	?	?	12933568	12935405	?	?	101111682	?
24	12945759	13162273	MKL2	XM_015104088.1	mRNA	mRNA Predicted	+	13026979	13157379	12945758	12957013	13026916	13108380	13114593	13115790	13119242	13120273	13135805	13137861	13143064	13143946	13144355	13144587	13146276	13148717	13149135	13154464	13156843	12945846	12957078	13027133	13108446	13114649	13115866	13119404	13120452	13135940	13138109	13143197	13144300	13144586	13144905	13146414	13148876	13149273	13154525	13162273	XP_014959574.1	XP_014959574.1
24	13122078	13122149	TRNAC-GCA	TRNAC-GCA	tRNA	ncRNA	+	?	?	13122077	13122149	?	?	101101824	tRNA-Cys
24	13185621	13185692	TRNAT-CGU	TRNAT-CGU	tRNA	ncRNA	+	?	?	13185620	13185692	?	?	101101804	tRNA-Thr
24	13200853	13200924	TRNAE-UUC	TRNAE-UUC	tRNA	ncRNA	-	?	?	13200852	13200924	?	?	101101821	tRNA-Glu
24	13210772	13217529	LOC106991910	XR_001436654.1	ncRNA	ncRNA Predicted	+	?	?	13210771	13217326	13210852	13217529	XR_001436654.1	?	106991910	uncharacterized LOC106991910	transcript variant X1
24	13223778	13235918	LOC105604676	XR_001436655.1	ncRNA	ncRNA Predicted	+	?	?	13223777	13230066	13232227	13235632	13227735	13230678	13233177	13235918	XR_001436655.1	?	105604676	uncharacterized LOC105604676	transcript variant X6
24	13328519	13519317	PARN	XM_012104131.1	mRNA	mRNA Predicted	-	13329464	13514618	13328518	13341945	13381966	13448596	13451623	13452681	13476738	13477115	13479364	13480128	13481297	13485899	13491979	13495033	13496247	13497647	13498767	13499846	13506062	13514389	13514556	13515086	13518840	13519175	13329517	13342139	13382156	13448671	13451710	13452737	13476808	13477226	13479440	13480171	13481341	13485977	13492036	13495114	13496290	13497686
24	13328519	13519413	PARN	XM_004020782.3	mRNA	mRNA Predicted	-	13329464	13519270	13328518	13341945	13381966	13448596	13451623	13452681	13476738	13477115	13479364	13480128	13481297	13485899	13491979	13495033	13496247	13497647	13498767	13499846	13506062	13514389	13514556	13515086	13518840	13519251	13329517	13342139	13382156	13448671	13451710	13452737	13476808	13477226	13479440	13480171	13481341	13485977	13492036	13495114	13496290	13497686
24	13328519	13519413	PARN	XM_012104129.2	mRNA	mRNA Predicted	-	13329464	13519270	13328518	13341945	13381966	13448596	13451623	13452681	13476738	13477115	13479364	13480128	13481297	13491979	13495033	13496247	13497647	13498767	13499846	13506062	13514389	13514556	13515086	13518840	13519251	13329517	13342139	13382156	13448671	13451710	13452737	13476808	13477226	13479440	13480171	13481341	13492036	13495114	13496290	13497686	13498833	13500012
24	13328519	13525354	PARN	XM_012104132.2	mRNA	mRNA Predicted	-	13329464	13514618	13328518	13341945	13381966	13448596	13451623	13452681	13476738	13477115	13479364	13480128	13481297	13485899	13491979	13495033	13496247	13497647	13498767	13499846	13506062	13514389	13514556	13515086	13518840	13525179	13329517	13342139	13382156	13448671	13451710	13452737	13476808	13477226	13479440	13480171	13481341	13485977	13492036	13495114	13496290	13497686
24	13328519	13525354	PARN	XM_012104133.2	mRNA	mRNA Predicted	-	13329464	13514618	13328518	13341945	13381966	13448596	13451623	13452681	13476738	13477115	13479364	13480128	13481297	13485899	13491979	13495033	13496247	13497647	13498767	13499846	13506062	13514389	13514556	13515086	13525179	13329517	13342139	13382156	13448671	13451710	13452737	13476808	13477226	13479440	13480171	13481341	13485977	13492036	13495114	13496290	13497686	13498833
24	13379794	13519413	PARN	XM_012104130.2	mRNA	mRNA Predicted	-	13380716	13519270	13379793	13381966	13448596	13451623	13452681	13476738	13477115	13479364	13480128	13481297	13485899	13491979	13495033	13496247	13497647	13498767	13499846	13506062	13514389	13514556	13515086	13518840	13519251	13380846	13382156	13448671	13451710	13452737	13476808	13477226	13479440	13480171	13481341	13485977	13492036	13495114	13496290	13497686	13498833	13500012
24	13381968	13519413	PARN	XM_012104134.2	mRNA	mRNA Predicted	-	13382104	13519270	13381967	13421101	13448596	13451623	13452681	13476738	13477115	13479364	13480128	13481297	13485899	13491979	13495033	13496247	13497647	13498767	13499846	13506062	13514389	13514556	13515086	13518840	13519251	13382156	13421228	13448671	13451710	13452737	13476808	13477226	13479440	13480171	13481341	13485977	13492036	13495114	13496290	13497686	13498833	13500012
24	13535193	13554501	BFAR	XM_015104090.1	mRNA	mRNA Predicted	+	13537648	13554166	13535192	13539424	13540307	13542383	13552196	13553973	13537911	13539629	13540477	13542528	13552399	13554501	XP_014959576.1	XP_014959576.1	101112619	bifunctional apoptosis regulator isoform X2
24	13535220	13554501	BFAR	XM_015104089.1	mRNA	mRNA Predicted	+	13537648	13554166	13535219	13537574	13539424	13540307	13542383	13550321	13552196	13553973	13535270	13537911	13539629	13540477	13542528	13550495	13552399	13554501	XP_014959575.1	XP_014959575.1	101112619	bifunctional apoptosis regulator isoform X1
24	13557324	13576288	PLA2G10	XM_004021177.3	mRNA	mRNA Predicted	-	13557380	13576262	13557323	13570642	13572020	13576207	13557523	13570749	13572171	13576288	XP_004021226.1	XP_004021226.1	101109935	group 10 secretory phospholipase A2 isoform X4
24	13557324	13576288	PLA2G10	XM_012104137.2	mRNA	mRNA Predicted	-	13557457	13576262	13557323	13558053	13570642	13572020	13576207	13557523	13558154	13570749	13572171	13576288	XP_011959527.1	XP_011959527.1	101109935	group 10 secretory phospholipase A2 isoform X3
24	13557324	13576298	PLA2G10	XM_012104136.2	mRNA	mRNA Predicted	-	13557380	13573000	13557323	13570642	13572020	13572900	13576207	13557523	13570749	13572171	13573030	13576298	XP_011959526.1	XP_011959526.1	101109935	group 10 secretory phospholipase A2 isoform X2
24	13557324	13576298	PLA2G10	XM_012104135.2	mRNA	mRNA Predicted	-	13557457	13573000	13557323	13558053	13570642	13572020	13572900	13576207	13557523	13558154	13570749	13572171	13573030	13576298	XP_011959525.1	XP_011959525.1	101109935	group 10 secretory phospholipase A2 isoform X1
24	13586787	13587660	LOC101110203	LOC101110203	pseudo	mRNA Pseudo	-	?	?	13586786	13587167	13586914	13587660	?	?	101110203	?
24	13653842	13655454	LOC105604678	LOC105604678	pseudo	mRNA Pseudo	-	?	?	13653841	13655454	?	?	105604678	?
24	13661373	13690408	RRN3	XM_004020785.2	mRNA	mRNA Predicted	+	13661441	13688573	13661372	13663586	13664376	13668555	13668788	13669314	13669767	13670574	13673028	13674706	13675804	13677778	13679128	13680198	13683680	13686299	13687226	13688411	13661530	13663692	13664433	13668645	13668918	13669374	13669831	13670644	13673127	13674799	13675943	13677909	13679259	13680383	13683789	13686452	13687314	13690408	XP_004020834.1	XP_004020834.1	101113119	RNA polymerase I-specific transcription initiation factor RRN3
24	13693155	13708182	NTAN1	XM_004020786.2	mRNA	mRNA Predicted	+	13693228	13708012	13693154	13700167	13700346	13700696	13702535	13703784	13704379	13705652	13707330	13707832	13693309	13700270	13700412	13700805	13702609	13703838	13704433	13705750	13707444	13708182	XP_004020835.1	XP_004020835.1	101113380	protein N-terminal asparagine amidohydrolase
24	13708526	13763347	PDXDC1	XM_004020787.3	mRNA	mRNA Predicted	-	13710071	13763196	13708525	13710951	13711804	13711988	13713185	13713585	13714286	13717178	13718353	13719625	13724444	13727639	13728627	13728871	13729968	13734488	13736146	13738585	13740181	13742265	13744797	13745370	13763172	13710277	13711056	13711901	13712081	13713307	13713704	13714458	13717284	13718442	13719689	13724495	13727765	13728729	13728920	13730053	13734567	13736215
24	13710072	13763147	PDXDC1	XM_012104142.2	mRNA	mRNA Predicted	-	13710071	13745420	13710071	13710951	13711804	13711988	13713185	13713585	13714286	13717178	13718353	13719625	13724444	13727639	13728627	13728871	13729968	13734488	13736146	13738585	13740181	13742265	13744797	13745370	13762765	13710277	13711056	13711901	13712081	13713307	13713704	13714458	13717284	13718442	13719689	13724495	13727765	13728729	13728920	13730053	13734567	13736215
24	13710072	13763347	PDXDC1	XM_012104141.2	mRNA	mRNA Predicted	-	13710071	13745420	13710071	13710951	13711804	13711988	13713185	13713585	13714286	13717178	13718353	13719625	13724444	13727639	13728627	13728871	13729968	13734488	13736146	13738585	13740181	13742265	13744797	13745370	13761249	13763172	13710277	13711056	13711901	13712081	13713307	13713704	13714458	13717284	13718442	13719689	13724495	13727765	13728729	13728920	13730053	13734567
24	13788263	13795038	MPV17L	XM_012104143.2	mRNA	mRNA Predicted	+	13788557	13794239	13788262	13794024	13794135	13788867	13794054	13795038	XP_011959533.1	XP_011959533.1	101113900	mpv17-like protein isoform X2
24	13788281	13795038	MPV17L	XM_004020788.3	mRNA	mRNA Predicted	+	13788557	13794315	13788280	13792490	13794024	13794135	13788867	13792561	13794054	13795038	XP_004020837.1	XP_004020837.1	101113900	mpv17-like protein isoform X1
24	13837001	13839908	LOC105604680	XR_001024237.2	ncRNA	ncRNA Predicted	-	?	?	13837000	13839796	13837554	13839908	XR_001024237.2	?	105604680	uncharacterized LOC105604680
24	13839971	13986698	C24H16orf45	XM_015104091.1	mRNA	mRNA Predicted	+	13840144	13984994	13839970	13927734	13975646	13983421	13984852	13840250	13927858	13975720	13983536	13986698	XP_014959577.1	XP_014959577.1	101110475	uncharacterized protein C16orf45 homolog isoform X1
24	14014400	14048550	KIAA0430	XM_015104092.1	mRNA	mRNA Predicted	-	14014738	14043558	14014399	14015098	14016118	14018260	14021776	14022497	14023792	14024097	14024959	14026585	14027457	14027707	14030130	14031606	14032484	14033940	14034187	14034554	14036883	14037622	14038533	14039640	14040576	14043414	14048490	14015013	14015159	14016331	14018491	14022004	14022700	14023926	14024240	14025180	14026764	14027577	14027944	14030211	14031785	14032647
24	14014401	14048550	KIAA0430	XM_015104093.1	mRNA	mRNA Predicted	-	14014738	14043558	14014400	14015098	14016118	14018260	14021776	14022497	14023792	14024097	14024959	14026585	14027457	14027707	14030130	14031606	14032484	14033940	14034187	14034554	14036883	14037622	14038533	14039640	14041110	14043414	14048490	14015013	14015159	14016331	14018491	14022004	14022700	14023926	14024240	14025180	14026764	14027577	14027944	14030211	14031785	14032647
24	14053504	14087890	NDE1	XM_012104145.2	mRNA	mRNA Predicted	+	14062415	14087629	14053503	14062371	14064299	14068721	14082001	14083465	14084890	14086772	14087616	14053574	14062498	14064453	14068870	14082138	14083645	14084982	14086924	14087890	XP_011959535.1	XP_011959535.1	101114156	nuclear distribution protein nudE homolog 1 isoform X2
24	14053504	14089560	NDE1	XM_004020789.3	mRNA	mRNA Predicted	+	14062415	14087840	14053503	14062371	14064299	14068721	14082001	14083465	14084890	14086772	14087746	14053574	14062498	14064453	14068870	14082138	14083645	14084982	14086924	14089560	XP_004020838.1	XP_004020838.1	101114156	nuclear distribution protein nudE homolog 1 isoform X1
24	14058609	14089560	NDE1	XM_012104144.2	mRNA	mRNA Predicted	+	14062415	14087840	14058608	14062371	14064299	14068721	14082001	14083465	14084890	14086772	14087746	14059656	14062498	14064453	14068870	14082138	14083645	14084982	14086924	14089560	XP_011959534.1	XP_011959534.1	101114156	nuclear distribution protein nudE homolog 1 isoform X1
24	14090323	14217839	MYH11	XM_015104094.1	mRNA	mRNA Predicted	-	14090903	14199769	14090322	14099278	14099308	14100698	14101342	14101870	14102261	14103219	14103593	14104156	14106328	14106833	14107074	14108714	14112758	14114870	14116480	14117127	14118457	14119897	14120199	14122422	14123891	14124215	14124374	14125837	14128568	14130203	14131405	14132585	14134114	14136105	14144981	14148663	14151782	14152800	14155096	14156822	14167892	14189651
24	14223709	14247286	FOPNL	XM_012104150.1	mRNA	mRNA Predicted	-	14226202	14247184	14223708	14226156	14228939	14233181	14235423	14247156	14225622	14226231	14229076	14233266	14235621	14247286	XP_011959540.1	XP_011959540.1	101114664	lisH domain-containing protein FOPNL isoform X4
24	14223709	14247286	FOPNL	XM_012104149.1	mRNA	mRNA Predicted	-	14225545	14247184	14223708	14228939	14233181	14235423	14247156	14225619	14229076	14233266	14235621	14247286	XP_011959539.1	XP_011959539.1	101114664	lisH domain-containing protein FOPNL isoform X3
24	14223709	14247286	FOPNL	XM_004020791.2	mRNA	mRNA Predicted	-	14225545	14247184	14223708	14228939	14233181	14235423	14247156	14225622	14229076	14233266	14235621	14247286	XP_004020840.1	XP_004020840.1	101114664	lisH domain-containing protein FOPNL isoform X2
24	14228079	14238743	FOPNL	XM_015104095.1	mRNA	mRNA Predicted	-	14228104	14238641	14228078	14228939	14233181	14235423	14238614	14228289	14229076	14233266	14235622	14238743	XP_014959581.1	XP_014959581.1	101114664	lisH domain-containing protein FOPNL isoform X5
24	14228079	14247286	FOPNL	XM_012104152.2	mRNA	mRNA Predicted	-	14228283	14247184	14228078	14228939	14233181	14235423	14247156	14228294	14229076	14233266	14235621	14247286	XP_011959542.1	XP_011959542.1	101114664	lisH domain-containing protein FOPNL isoform X6
24	14228079	14247286	FOPNL	XM_012104147.1	mRNA	mRNA Predicted	-	14228104	14247184	14228078	14228939	14233181	14235423	14247156	14228289	14229076	14233266	14235621	14247286	XP_011959537.1	XP_011959537.1	101114664	lisH domain-containing protein FOPNL isoform X1
24	14255180	14255251	TRNAC-GCA	TRNAC-GCA	tRNA	ncRNA	-	?	?	14255179	14255251	?	?	101101824	tRNA-Cys
24	14293360	14449226	ABCC1	XM_015104096.1	mRNA	mRNA Predicted	+	14293394	14447754	14293359	14342232	14347357	14350123	14351407	14364415	14366098	14376840	14378331	14379755	14386396	14388120	14398072	14400142	14402938	14405537	14410057	14412305	14414360	14425033	14427071	14430132	14431615	14438222	14438249	14439774	14440471	14443368	14444745	14445621	14446889	14447645	14293442	14342409	14347483	14350261	14351533	14364477	14366230	14377071
24	14453809	14519661	ABCC6	XM_012104154.2	mRNA	mRNA Predicted	-	14454456	14519611	14453808	14454878	14457365	14457613	14459862	14461284	14462798	14464924	14466958	14473453	14473672	14475233	14477766	14480763	14481383	14483302	14483650	14485968	14488196	14488934	14489653	14490051	14494702	14498022	14501767	14506285	14509990	14512791	14516376	14516654	14518213	14519575	14454565	14455073	14457532	14457772	14460009	14461386	14462886	14465124
24	14522666	14578977	LOC101111247	XM_015104097.1	mRNA	mRNA Predicted	+	14527558	14578534	14522665	14527489	14529114	14532362	14533363	14535783	14537619	14539335	14539803	14542943	14543227	14547895	14549401	14550739	14552130	14553762	14557342	14557972	14561168	14561489	14562398	14562917	14564575	14565555	14566604	14571400	14572655	14573723	14575306	14577830	14578402	14522770	14527579	14529160	14532463	14533470	14535856	14537772	14539473	14539893
24	14918608	14944812	LOC105604681	XR_001436657.1	ncRNA	ncRNA Predicted	+	?	?	14918607	14919256	14942799	14918670	14919374	14944812	XR_001436657.1	?	105604681	uncharacterized LOC105604681	transcript variant X2
24	15044932	15046036	LOC106991888	LOC106991888	pseudo	mRNA Pseudo	-	?	?	15044931	15045655	15045471	15046036	?	?	106991888	?
24	15289941	15303058	LOC105604858	LOC105604858	pseudo	mRNA Pseudo	-	?	?	15289940	15302956	15290261	15303058	?	?	105604858	?
24	15352581	15353529	LOC105601843	XM_012104156.1	mRNA	mRNA Predicted	+	15352619	15353270	15352580	15353529	XP_011959546.1	XP_011959546.1	105601843	GTP-binding nuclear protein Ran isoform X1
24	15596422	15849633	XYLT1	XM_015103889.1	mRNA	mRNA Predicted	+	15596421	15845901	15596421	15602878	15692950	15693208	15763408	15764777	15800221	15817477	15820747	15825234	15832250	15838307	15838358	15845578	15596457	15602917	15693207	15693432	15763581	15764980	15800302	15817694	15820919	15825502	15832446	15838356	15838634	15849633	XP_014959375.1	XP_014959375.1	101111512	LOW QUALITY PROTEIN: xylosyltransferase 1 isoform X1
24	15877117	15877188	TRNAC-GCA	TRNAC-GCA	tRNA	ncRNA	-	?	?	15877116	15877188	?	?	101101824	tRNA-Cys
24	16387098	16392546	RPS15A	XM_004020793.3	mRNA	mRNA Predicted	-	16387134	16391475	16387097	16388330	16390772	16391342	16392506	16387228	16388416	16390852	16391480	16392546	XP_004020842.1	XP_004020842.1	101115173	40S ribosomal protein S15a
24	16387099	16392494	RPS15A	XM_004020794.3	mRNA	mRNA Predicted	-	16387134	16391475	16387098	16388330	16390772	16391342	16391922	16387228	16388416	16390852	16391480	16392494	XP_004020843.1	XP_004020843.1	101115173	40S ribosomal protein S15a
24	16398415	16404325	ARL6IP1	NM_001162557.1	mRNA	mRNA	-	16398414	16404325	16398414	16398957	16399622	16401930	16402504	16404289	16398533	16399042	16399740	16402050	16402638	16404325	NP_001156029.1	NP_001156029.1	100302315	ADP-ribosylation factor-like protein 6-interacting protein 1
24	16406735	16464548	SMG1	XM_012104160.1	mRNA	mRNA Predicted	-	16411262	16463418	16406734	16415044	16415238	16416439	16416705	16417691	16418694	16419604	16421028	16425172	16425817	16426110	16428724	16429110	16429579	16430604	16431020	16432730	16433652	16433994	16434186	16434810	16435748	16436366	16439062	16440747	16441189	16441976	16443021	16443308	16444409	16444666	16446393	16446965	16450340	16451181	16451720	16452593	16455128	16455484
24	16406735	16506183	SMG1	XM_015104098.1	mRNA	mRNA Predicted	-	16411262	16483823	16406734	16415044	16415238	16416439	16416705	16417691	16418694	16419604	16421028	16425172	16425817	16426110	16428724	16429110	16429579	16430604	16431020	16432730	16433652	16433994	16434186	16434810	16435748	16436366	16439062	16440747	16441189	16441976	16443021	16443308	16444409	16444666	16446393	16446965	16450340	16451181	16451720	16452593	16455128	16455484
24	16406735	16506183	SMG1	XM_015104100.1	mRNA	mRNA Predicted	-	16411262	16483823	16406734	16415044	16415238	16416439	16416705	16417691	16418694	16419604	16421028	16425172	16425817	16426110	16428724	16429110	16429579	16430604	16431020	16432730	16433652	16433994	16434186	16434810	16435748	16436366	16439062	16440747	16441189	16441976	16443021	16443308	16444409	16444666	16446393	16446965	16450340	16451181	16451720	16452593	16455128	16455484
24	16406735	16508072	SMG1	XM_015104099.1	mRNA	mRNA Predicted	-	16411262	16483823	16406734	16415044	16415238	16416439	16416705	16417691	16418694	16419604	16421028	16425172	16425817	16426110	16428724	16429110	16429579	16430604	16431020	16432730	16433652	16433994	16434186	16434810	16435748	16436366	16439062	16440747	16441189	16441976	16443021	16443308	16444409	16444666	16446393	16446965	16450340	16451181	16451720	16452593	16455128	16455484
24	16421429	16421860	LOC101115593	XR_001024256.2	ncRNA	ncRNA Predicted	+	?	?	16421428	16421860	XR_001024256.2	?	101115593	60S ribosomal protein L35a pseudogene
24	16640082	16664913	CLEC19A	XM_004021182.3	mRNA	mRNA Predicted	-	16640890	16664913	16640081	16642481	16645899	16652796	16664825	16640970	16642614	16645993	16652962	16664913	XP_004021231.1	XP_004021231.1	101112020	C-type lectin domain family 19 member A
24	16671448	16755011	SYT17	XM_004020796.3	mRNA	mRNA Predicted	-	16672692	16751951	16671447	16703783	16705656	16740933	16744800	16751018	16751784	16751948	16672889	16703939	16705777	16741553	16744949	16751167	16751802	16755011	XP_004020845.1	XP_004020845.1	101115845	synaptotagmin-17 isoform X2
24	16671448	16755768	SYT17	XM_015104101.1	mRNA	mRNA Predicted	-	16672692	16755371	16671447	16703783	16705656	16740933	16744800	16751018	16751784	16755356	16672889	16703939	16705777	16741553	16744949	16751167	16751802	16755768	XP_014959587.1	XP_014959587.1	101115845	synaptotagmin-17 isoform X1
24	16727133	16731332	LOC106991911	XR_001436658.1	ncRNA	ncRNA Predicted	-	?	?	16727132	16727331	16728804	16727267	16728766	16731332	XR_001436658.1	?	106991911	uncharacterized LOC106991911
24	16818894	16820745	ITPRIPL2	XM_004021183.3	mRNA	mRNA Predicted	-	16818893	16820423	16818893	16820745	XP_004021232.1	XP_004021232.1	101112279	inositol 1	4	5-trisphosphate receptor-interacting protein-like 2
24	16857177	16870315	COQ7	XM_012104165.2	mRNA	mRNA Predicted	-	16857323	16863789	16857176	16860730	16861459	16862428	16863651	16870225	16857401	16860799	16861599	16862543	16863830	16870315	XP_011959555.1	XP_011959555.1	101116112	5-demethoxyubiquinone hydroxylase	mitochondrial isoform X1
24	16857177	16870408	COQ7	XM_004020799.3	mRNA	mRNA Predicted	-	16857323	16863789	16857176	16860730	16861459	16862428	16863651	16870387	16857401	16860799	16861599	16862543	16863830	16870408	XP_004020848.1	XP_004020848.1	101116112	5-demethoxyubiquinone hydroxylase	mitochondrial isoform X1
24	16857177	16870726	COQ7	XM_004020798.3	mRNA	mRNA Predicted	-	16857323	16863789	16857176	16860730	16861459	16862428	16863651	16870659	16857401	16860799	16861599	16862543	16863830	16870726	XP_004020847.1	XP_004020847.1	101116112	5-demethoxyubiquinone hydroxylase	mitochondrial isoform X1
24	16876542	16876613	TRNAW-CCA	TRNAW-CCA	tRNA	ncRNA	+	?	?	16876541	16876613	?	?	101101825	tRNA-Trp
24	16884260	16938116	TMC7	XM_004020800.3	mRNA	mRNA Predicted	-	16886219	16938023	16884259	16887124	16889974	16893575	16895896	16897720	16898116	16900374	16901612	16903026	16906409	16912464	16916163	16919266	16920273	16937956	16886294	16887203	16890130	16893706	16896083	16897818	16898234	16900532	16901786	16903174	16906555	16912547	16916331	16919415	16920517	16938116	XP_004020849.1	XP_004020849.1	101116696	transmembrane channel-like protein 7
24	16969807	17042743	TMC5	XM_012104172.2	mRNA	mRNA Predicted	+	16989307	17042490	16969806	16989251	16992583	16996786	17002051	17004754	17005603	17007976	17010918	17011944	17015546	17021155	17022476	17024126	17026303	17026556	17032093	17034550	17040354	17041649	17042443	16970618	16990065	16992744	16996876	17002151	17004842	17005852	17008128	17011063	17012100	17015698	17021234	17022574	17024222	17026379	17026690	17032267	17034629	17040459
24	16969807	17042743	TMC5	XM_012104170.2	mRNA	mRNA Predicted	+	16989307	17042490	16969806	16980168	16989251	16992583	16996786	17002051	17004754	17005603	17007976	17010918	17011944	17015546	17021155	17022476	17024126	17026303	17026556	17032093	17034550	17040354	17041649	17042443	16970618	16980393	16990065	16992744	16996876	17002151	17004842	17005852	17008128	17011063	17012100	17015698	17021234	17022574	17024222	17026379	17026690	17032267
24	16969807	17042743	TMC5	XM_012104169.2	mRNA	mRNA Predicted	+	16989307	17042490	16969806	16977697	16980168	16989251	16992583	16996786	17002051	17004754	17005603	17007976	17010918	17011944	17015546	17021155	17022476	17024126	17026303	17026556	17032093	17034550	17040354	17041649	17042443	16970618	16977824	16980393	16990065	16992744	16996876	17002151	17004842	17005852	17008128	17011063	17012100	17015698	17021234	17022574	17024222	17026379
24	16970632	17042743	TMC5	XM_012104171.2	mRNA	mRNA Predicted	+	16989307	17042490	16970631	16980168	16989251	16992583	16996786	17002051	17004754	17005603	17007976	17010918	17011944	17015546	17021155	17022476	17024126	17026303	17026556	17032093	17034550	17040354	17041649	17042443	16971679	16980393	16990065	16992744	16996876	17002151	17004842	17005852	17008128	17011063	17012100	17015698	17021234	17022574	17024222	17026379	17026690	17032267
24	16970632	17042743	TMC5	XM_012104168.2	mRNA	mRNA Predicted	+	16989307	17042490	16970631	16977697	16980168	16989251	16992583	16996786	17002051	17004754	17005603	17007976	17010918	17011944	17015546	17021155	17022476	17024126	17026303	17026556	17032093	17034550	17040354	17041649	17042443	16971679	16977824	16980393	16990065	16992744	16996876	17002151	17004842	17005852	17008128	17011063	17012100	17015698	17021234	17022574	17024222	17026379
24	16970632	17042743	TMC5	XM_004020801.3	mRNA	mRNA Predicted	+	16989307	17042490	16970631	16989251	16992583	16996786	17002051	17004754	17005603	17007976	17010918	17011944	17015546	17021155	17022476	17024126	17026303	17026556	17032093	17034550	17040354	17041649	17042443	16971679	16990065	16992744	16996876	17002151	17004842	17005852	17008128	17011063	17012100	17015698	17021234	17022574	17024222	17026379	17026690	17032267	17034629	17040459
24	16976764	17032856	TMC5	XM_012104173.2	mRNA	mRNA Predicted	+	16989307	17032761	16976763	16977522	16980168	16989251	16992583	16996786	17002051	17004754	17005603	17007976	17010918	17011944	17015546	17021155	17022476	17024126	17026303	17026556	17032093	17032712	16977462	16977824	16980393	16990065	16992744	16996876	17002151	17004842	17005852	17008128	17011063	17012100	17015698	17021234	17022574	17024222	17026379	17026690	17032267	17032856
24	16976765	17042743	TMC5	XM_012104167.2	mRNA	mRNA Predicted	+	16989307	17042490	16976764	16977522	16980168	16989251	16992583	16996786	17002051	17004754	17005603	17007976	17010918	17011944	17015546	17021155	17022476	17024126	17026303	17026556	17032093	17034550	17040354	17041649	17042443	16977462	16977824	16980393	16990065	16992744	16996876	17002151	17004842	17005852	17008128	17011063	17012100	17015698	17021234	17022574	17024222	17026379
24	16999754	17042743	TMC5	XM_012104174.2	mRNA	mRNA Predicted	+	17000014	17042490	16999753	17002051	17004754	17005603	17007976	17010918	17011944	17015546	17021155	17022476	17024126	17026303	17026556	17032093	17034550	17040354	17041649	17042443	17000324	17002151	17004842	17005852	17008128	17011063	17012100	17015698	17021234	17022574	17024222	17026379	17026690	17032267	17034629	17040459	17041692	17042743	XP_011959564.1	XP_011959564.1	101116951	transmembrane channel-like protein 5 isoform X3
24	17051035	17076389	GDE1	XM_004020802.2	mRNA	mRNA Predicted	-	17051520	17076258	17051034	17052888	17055919	17058912	17060763	17075997	17051668	17053100	17056012	17059018	17060939	17076389	XP_004020851.1	XP_004020851.1	101117209	glycerophosphodiester phosphodiesterase 1 isoform X1
24	17065641	17067474	LOC101117466	LOC101117466	pseudo	mRNA Pseudo	+	?	?	17065640	17067474	?	?	101117466	?
24	17080232	17096230	CCP110	XM_012104182.2	mRNA	mRNA Predicted	+	17084030	17096071	17080231	17084015	17084553	17087084	17090885	17091519	17092247	17092783	17093245	17093528	17096044	17082155	17084171	17084682	17088714	17091016	17091697	17092387	17092900	17093347	17093645	17096230	XP_011959572.1	XP_011959572.1	101117720	centriolar coiled-coil protein of 110 kDa isoform X4
24	17080232	17102881	CCP110	XM_012104178.2	mRNA	mRNA Predicted	+	17084030	17100775	17080231	17084015	17084553	17087084	17090885	17091519	17092247	17092783	17093245	17093528	17096433	17097052	17097761	17098324	17100722	17083391	17084171	17084682	17088714	17091016	17091697	17092387	17092900	17093347	17093645	17096507	17097115	17097821	17098410	17102881	XP_011959568.1	XP_011959568.1	101117720	centriolar coiled-coil protein of 110 kDa isoform X1
24	17080232	17102881	CCP110	XM_012104181.2	mRNA	mRNA Predicted	+	17084030	17100775	17080231	17084015	17084553	17087084	17090888	17091519	17092247	17092783	17093245	17093528	17096433	17097052	17097761	17098324	17100722	17082155	17084171	17084682	17088714	17091016	17091697	17092387	17092900	17093347	17093645	17096507	17097115	17097821	17098410	17102881	XP_011959571.1	XP_011959571.1	101117720	centriolar coiled-coil protein of 110 kDa isoform X2
24	17080232	17102881	CCP110	XM_004020804.3	mRNA	mRNA Predicted	+	17084030	17100775	17080231	17084015	17084553	17087084	17090885	17091519	17092247	17092783	17093245	17093528	17096433	17097052	17097761	17098324	17100722	17082155	17084171	17084682	17088714	17091016	17091697	17092387	17092900	17093347	17093645	17096507	17097115	17097821	17098410	17102881	XP_004020853.1	XP_004020853.1	101117720	centriolar coiled-coil protein of 110 kDa isoform X1
24	17080232	17102881	CCP110	XM_004020803.3	mRNA	mRNA Predicted	+	17084030	17100798	17080231	17084015	17084553	17087084	17090885	17091519	17092247	17092783	17093245	17093528	17096433	17097052	17097761	17100722	17082155	17084171	17084682	17088714	17091016	17091697	17092387	17092900	17093347	17093645	17096507	17097115	17097821	17102881	XP_004020852.1	XP_004020852.1	101117720	centriolar coiled-coil protein of 110 kDa isoform X3
24	17105298	17246205	C24H16orf62	XM_004020805.3	mRNA	mRNA Predicted	+	17105342	17245746	17105297	17115532	17122294	17126224	17128944	17131512	17135585	17141356	17147987	17153376	17154182	17155415	17159676	17160223	17171935	17172782	17173423	17176860	17179969	17189489	17196163	17197400	17199422	17201910	17203557	17204435	17204459	17224127	17231448	17238353	17244815	17245647	17105359	17115632	17122462	17126347	17128969	17131589	17135714	17141441
24	17115639	17122288	LOC105604690	LOC105604690	pseudo	mRNA Pseudo	-	?	?	17115638	17122288	?	?	105604690	?
24	17180822	17184197	LOC105604689	XM_012104184.2	mRNA	mRNA Predicted	-	17182394	17183186	17180821	17184197	XP_011959574.1	XP_011959574.1	105604689	zinc finger protein 502-like
24	17249949	17264441	KNOP1	XM_012104186.1	mRNA	mRNA Predicted	-	17250486	17261549	17249948	17253082	17257713	17260637	17264230	17250798	17253160	17257782	17261551	17264441	XP_011959576.1	XP_011959576.1	101118407	lysine-rich nucleolar protein 1 isoform X1
24	17264455	17418476	IQCK	XM_004020807.3	mRNA	mRNA Predicted	+	17264596	17417617	17264454	17281103	17283996	17284891	17321613	17321798	17343015	17382623	17417561	17264792	17281168	17284126	17284989	17321666	17321876	17343100	17382735	17418476	XP_004020856.2	XP_004020856.2	101118657	IQ domain-containing protein K isoform X1
24	17264466	17418476	IQCK	XM_015104102.1	mRNA	mRNA Predicted	+	17264596	17417617	17264465	17281103	17283996	17284891	17321613	17343015	17382623	17417561	17264792	17281168	17284126	17284989	17321666	17343100	17382735	17418476	XP_014959588.1	XP_014959588.1	101118657	IQ domain-containing protein K isoform X2
24	17421507	17432557	GPRC5B	XM_012104185.2	mRNA	mRNA Predicted	-	17421745	17431804	17421506	17423100	17430799	17431395	17421790	17423213	17431393	17432557	XP_011959575.1	XP_011959575.1	101112533	LOW QUALITY PROTEIN: G-protein coupled receptor family C group 5 member B
24	17590817	17637571	GPR139	XM_004020808.3	mRNA	mRNA Predicted	-	17594113	17637571	17590816	17637447	17595048	17637571	XP_004020857.1	XP_004020857.1	101118916	probable G-protein coupled receptor 139
24	17932793	17951045	GP2	XM_012104189.2	mRNA	mRNA Predicted	-	17932985	17947805	17932792	17936441	17937959	17939691	17940720	17942119	17942762	17944155	17944752	17947717	17949054	17933044	17936486	17938044	17939854	17940966	17942268	17942977	17944266	17945193	17947913	17951045	XP_011959579.1	XP_011959579.1	101119177	pancreatic secretory granule membrane major glycoprotein GP2
24	17932793	17951045	GP2	XM_012104188.2	mRNA	mRNA Predicted	-	17932985	17947805	17932792	17936441	17937959	17939691	17940720	17942119	17942762	17944155	17944752	17947717	17949054	17933044	17936486	17938044	17939854	17940966	17942268	17942977	17944266	17945193	17947893	17951045	XP_011959578.1	XP_011959578.1	101119177	pancreatic secretory granule membrane major glycoprotein GP2
24	17954610	17970870	UMOD	XM_004020811.3	mRNA	mRNA Predicted	-	17954877	17969101	17954609	17955996	17957255	17958021	17961062	17963845	17964979	17966892	17967095	17969007	17970637	17954939	17956038	17957337	17958184	17961308	17963994	17965188	17967000	17967872	17969201	17970870	XP_004020860.1	XP_004020860.1	101119604	uromodulin
24	17974757	18029013	PDILT	XM_004020812.3	mRNA	mRNA Predicted	-	17974891	18021352	17974756	17975874	17979024	17981920	17985360	17990620	17990827	17995413	17996981	18006979	18021150	18028763	17975122	17975964	17979203	17982041	17985558	17990746	17990938	17995551	17997115	18007186	18021359	18029013	XP_004020861.1	XP_004020861.1	101119870	protein disulfide-isomerase-like protein of the testis isoform X2
24	17974757	18029013	PDILT	XM_012104192.2	mRNA	mRNA Predicted	-	17974891	18021352	17974756	17975874	17979024	17981920	17985360	17990620	17990827	17995413	17996981	18006979	18021150	18025459	18028763	17975122	17975964	17979203	17982041	17985558	17990746	17990938	17995551	17997115	18007186	18021359	18025585	18029013	XP_011959582.1	XP_011959582.1	101119870	protein disulfide-isomerase-like protein of the testis isoform X2
24	17974757	18029014	PDILT	XM_012104190.2	mRNA	mRNA Predicted	-	17974891	18022993	17974756	17975874	17979024	17981920	17985360	17990620	17990827	17995413	17996981	18006979	18021150	18022946	18025459	18028763	17975122	17975964	17979203	17982041	17985558	17990746	17990938	17995551	17997115	18007186	18021359	18023017	18025585	18029014	XP_011959580.1	XP_011959580.1	101119870	protein disulfide-isomerase-like protein of the testis isoform X1
24	17974757	18029014	PDILT	XM_012104191.2	mRNA	mRNA Predicted	-	17974891	18022993	17974756	17975874	17979024	17981920	17985360	17990620	17990827	17995413	17996981	18006979	18021150	18022946	18028763	17975122	17975964	17979203	17982041	17985558	17990746	17990938	17995551	17997115	18007186	18021359	18023017	18029014	XP_011959581.1	XP_011959581.1	101119870	protein disulfide-isomerase-like protein of the testis isoform X1
24	18032906	18064865	ACSM5	XM_015104104.1	mRNA	mRNA Predicted	+	18036433	18064218	18032905	18036421	18041118	18044190	18047045	18048655	18051225	18052689	18053657	18053876	18060679	18060892	18063589	18064101	18033053	18036637	18041329	18044398	18047189	18048809	18051305	18052813	18053738	18053978	18060807	18060992	18063709	18064865	XP_014959590.1	XP_014959590.1	101112785	acyl-coenzyme A synthetase ACSM5	mitochondrial isoform X1
24	18033482	18064865	ACSM5	XM_015104105.1	mRNA	mRNA Predicted	+	18036433	18064218	18033481	18036421	18041118	18044190	18047045	18048655	18051225	18052689	18053876	18060679	18060892	18063589	18064101	18034045	18036637	18041329	18044398	18047189	18048809	18051305	18052813	18053978	18060807	18060992	18063709	18064865	XP_014959591.1	XP_014959591.1	101112785	acyl-coenzyme A synthetase ACSM5	mitochondrial isoform X2
24	18033482	18064865	ACSM5	XM_015104106.1	mRNA	mRNA Predicted	+	18036433	18064218	18033481	18036421	18041118	18044190	18047045	18048655	18053657	18053876	18060679	18060892	18063589	18064101	18034045	18036637	18041329	18044398	18047189	18048809	18053738	18053978	18060807	18060992	18063709	18064865	XP_014959592.1	XP_014959592.1	101112785	acyl-coenzyme A synthetase ACSM5	mitochondrial isoform X3
24	18033487	18064865	ACSM5	XM_015104103.1	mRNA	mRNA Predicted	+	18036433	18064218	18033486	18036421	18041118	18044190	18047045	18048655	18051225	18052689	18053657	18053876	18060679	18060892	18063589	18064101	18033845	18036637	18041329	18044398	18047189	18048809	18051305	18052813	18053738	18053978	18060807	18060992	18063709	18064865	XP_014959589.1	XP_014959589.1	101112785	acyl-coenzyme A synthetase ACSM5	mitochondrial isoform X1
24	18033490	18064865	ACSM5	XM_012104195.2	mRNA	mRNA Predicted	+	18036433	18064218	18033489	18036421	18041118	18044190	18047045	18048655	18051225	18052689	18053657	18053876	18060679	18060892	18063589	18064101	18034045	18036637	18041329	18044398	18047189	18048809	18051305	18052813	18053738	18053978	18060807	18060992	18063709	18064865	XP_011959585.2	XP_011959585.2	101112785	acyl-coenzyme A synthetase ACSM5	mitochondrial isoform X1
24	18036561	18064865	ACSM5	XM_015104107.1	mRNA	mRNA Predicted	+	18041265	18064218	18036560	18041118	18044190	18047045	18048655	18051225	18052689	18053657	18053876	18060679	18060892	18063589	18064101	18036699	18041329	18044398	18047189	18048809	18051305	18052813	18053738	18053978	18060807	18060992	18063709	18064865	XP_014959593.1	XP_014959593.1	101112785	acyl-coenzyme A synthetase ACSM5	mitochondrial isoform X4
24	18118236	18168632	LOC101120131	XM_012104196.1	mRNA	mRNA Predicted	+	18119811	18168506	18118235	18119803	18123352	18126289	18127939	18130882	18135869	18136163	18137449	18138658	18140212	18140462	18141561	18168404	18118386	18119988	18123563	18126497	18128083	18131039	18135949	18136287	18137530	18138760	18140340	18140562	18141681	18168632	XP_011959586.1	XP_011959586.1	101120131	acyl-coenzyme A synthetase ACSM2B	mitochondrial
24	18173286	18177176	LOC101113036	XM_012104197.2	mRNA	mRNA Predicted	+	18173321	18176942	18173285	18174943	18175159	18175962	18176782	18173723	18175056	18175305	18176035	18177176	XP_011959587.1	XP_011959587.1	101113036	amidophosphoribosyltransferase-like
24	18196160	18249064	ACSM1	XM_012104201.2	mRNA	mRNA Predicted	+	18200554	18248832	18196159	18200542	18229421	18232454	18234692	18235594	18237651	18239947	18242444	18243071	18246958	18248008	18248799	18196316	18200746	18229632	18232662	18234833	18235754	18237731	18240071	18242525	18243173	18247086	18248108	18249064	XP_011959591.1	XP_011959591.1	101120375	acyl-coenzyme A synthetase ACSM1	mitochondrial isoform X3
24	18196160	18251113	ACSM1	XM_004020815.2	mRNA	mRNA Predicted	+	18200554	18250851	18196159	18200542	18229421	18232454	18234692	18235594	18237651	18239947	18242444	18243071	18246958	18248008	18249093	18250764	18196316	18200746	18229632	18232662	18234833	18235754	18237731	18240071	18242525	18243173	18247086	18248108	18249213	18251113	XP_004020864.1	XP_004020864.1	101120375	acyl-coenzyme A synthetase ACSM1	mitochondrial isoform X1
24	18196160	18251113	ACSM1	XM_012104199.1	mRNA	mRNA Predicted	+	18200554	18250851	18196159	18200542	18229421	18232454	18234692	18235594	18237651	18239947	18242444	18243071	18246958	18248008	18249093	18250764	18196316	18200746	18229632	18232662	18234833	18235754	18237731	18240071	18242525	18243173	18247086	18248078	18249213	18251113	XP_011959589.1	XP_011959589.1	101120375	acyl-coenzyme A synthetase ACSM1	mitochondrial isoform X2
24	18196162	18251113	ACSM1	XM_004020814.2	mRNA	mRNA Predicted	+	18200554	18250851	18196161	18200503	18229421	18232454	18234692	18235594	18237651	18239947	18242444	18243071	18246958	18248008	18249093	18250764	18196316	18200746	18229632	18232662	18234833	18235754	18237731	18240071	18242525	18243173	18247086	18248108	18249213	18251113	XP_004020863.1	XP_004020863.1	101120375	acyl-coenzyme A synthetase ACSM1	mitochondrial isoform X1
24	18196200	18251113	ACSM1	XM_012104198.2	mRNA	mRNA Predicted	+	18200554	18250851	18196199	18200507	18229421	18232454	18234692	18235594	18237651	18239947	18242444	18243071	18246958	18248008	18249093	18250764	18196316	18200746	18229632	18232662	18234833	18235754	18237731	18240071	18242525	18243173	18247086	18248108	18249213	18251113	XP_011959588.1	XP_011959588.1	101120375	acyl-coenzyme A synthetase ACSM1	mitochondrial isoform X1
24	18258075	18286836	LOC105604692	XM_015104108.1	mRNA	mRNA Predicted	+	18258515	18286111	18258074	18261279	18266607	18269514	18269884	18270053	18270898	18271119	18276726	18276947	18278481	18279211	18279374	18279487	18279677	18280800	18284330	18286097	18258581	18261411	18266629	18269603	18269962	18270164	18270970	18271218	18276799	18277086	18278583	18279272	18279410	18279555	18279772	18280871	18284493	18286836	XP_014959594.1	XP_014959594.1	105604692	melanoma inhibitory activity protein 3-like
24	18321802	18327884	ERV3-1	XM_015104110.1	mRNA	mRNA Predicted	+	18325222	18326155	18321801	18325105	18322402	18327884	XP_014959596.1	XP_014959596.1	105604693	endogenous retrovirus group 3 member 1 Env polyprotein
24	18321802	18327884	ERV3-1	XM_015104109.1	mRNA	mRNA Predicted	+	18325222	18326155	18321801	18325105	18322420	18327884	XP_014959595.1	XP_014959595.1	105604693	endogenous retrovirus group 3 member 1 Env polyprotein
24	18417908	18441414	ACSM4	XM_004020816.3	mRNA	mRNA Predicted	+	18417907	18440429	18417907	18420035	18423362	18429468	18430347	18432679	18434373	18435129	18435347	18435915	18436135	18439072	18440342	18418108	18420246	18423570	18429612	18430504	18432759	18434497	18435210	18435449	18436043	18436235	18439192	18441414	XP_004020865.1	XP_004020865.1	101120794	acyl-coenzyme A synthetase ACSM4	mitochondrial
24	18444584	18448725	THUMPD1	XM_012104205.1	mRNA	mRNA Predicted	-	18444678	18448678	18444583	18445651	18447011	18448447	18445097	18445900	18447189	18448725	XP_011959595.1	XP_011959595.1	101121057	THUMP domain-containing protein 1 isoform X1
24	18444584	18448756	THUMPD1	XM_004020817.2	mRNA	mRNA Predicted	-	18444678	18448678	18444583	18445651	18447011	18448447	18445097	18445900	18447186	18448756	XP_004020866.1	XP_004020866.1	101121057	THUMP domain-containing protein 1 isoform X2
24	18474981	18532127	ACSM3	XM_012104208.2	mRNA	mRNA Predicted	+	18506857	18531955	18474980	18479934	18506828	18509792	18513498	18514140	18517023	18518253	18527395	18528485	18528717	18531356	18531868	18475193	18480145	18507036	18509936	18513655	18514220	18517147	18518334	18527497	18528613	18528817	18531476	18532127	XP_011959598.1	XP_011959598.1	101121307	acyl-coenzyme A synthetase ACSM3	mitochondrial isoform X3
24	18474984	18532127	ACSM3	XM_012104207.2	mRNA	mRNA Predicted	+	18478933	18531955	18474983	18478865	18479934	18506828	18509792	18517023	18518253	18527395	18528485	18528717	18531356	18531868	18475193	18479134	18480145	18507036	18509936	18517147	18518334	18527497	18528613	18528817	18531476	18532127	XP_011959597.1	XP_011959597.1	101121307	acyl-coenzyme A synthetase ACSM3	mitochondrial isoform X2
24	18474984	18532127	ACSM3	XM_004020818.3	mRNA	mRNA Predicted	+	18478933	18531955	18474983	18478865	18479934	18506828	18509792	18513498	18514140	18517023	18518253	18527395	18528485	18528717	18531356	18531868	18475193	18479134	18480145	18507036	18509936	18513655	18514220	18517147	18518334	18527497	18528613	18528817	18531476	18532127	XP_004020867.1	XP_004020867.1	101121307	acyl-coenzyme A synthetase ACSM3	mitochondrial isoform X1
24	18475200	18532127	ACSM3	XM_015104111.1	mRNA	mRNA Predicted	+	18478933	18531955	18475199	18478865	18479934	18506828	18509792	18513498	18514140	18517023	18518253	18527395	18528485	18528717	18531356	18531868	18475410	18479134	18480145	18507036	18509936	18513655	18514220	18517147	18518334	18527497	18528613	18528817	18531476	18532127	XP_014959597.1	XP_014959597.1	101121307	acyl-coenzyme A synthetase ACSM3	mitochondrial isoform X1
24	18480273	18480744	LOC105604695	XR_001024262.2	ncRNA	ncRNA Predicted	-	?	?	18480272	18480524	18480481	18480744	XR_001024262.2	?	105604695	uncharacterized LOC105604695
24	18531952	18546574	ERI2	XM_012104206.2	mRNA	mRNA Predicted	-	18532969	18541892	18531951	18534512	18537882	18539617	18541104	18541868	18542619	18542787	18546520	18534307	18534601	18537964	18539718	18541261	18541996	18542698	18542855	18546574	XP_011959596.1	XP_011959596.1	101121562	ERI1 exoribonuclease 2 isoform X2
24	18531952	18546689	ERI2	XM_004020819.3	mRNA	mRNA Predicted	-	18532969	18546543	18531951	18534512	18537882	18539617	18541104	18541868	18542619	18542787	18546520	18534307	18534601	18537964	18539718	18541261	18541996	18542703	18542855	18546689	XP_004020868.1	XP_004020868.1	101121562	ERI1 exoribonuclease 2 isoform X1
24	18546727	18615033	LOC101121819	XM_012104209.1	mRNA	mRNA Predicted	+	18547095	18613117	18546726	18555285	18556332	18557561	18560834	18577616	18579042	18581320	18581601	18586265	18589865	18590699	18597724	18598312	18602420	18606369	18606843	18608168	18611430	18613074	18547236	18555398	18556459	18557658	18560978	18577705	18579158	18581459	18581696	18586368	18589957	18590820	18597829	18598450	18602513	18606448	18607028	18608287	18611508	18615033
24	18546728	18615033	LOC101121819	XM_004020820.3	mRNA	mRNA Predicted	+	18547095	18613117	18546727	18555285	18556332	18557561	18560834	18577616	18579042	18581320	18581601	18586265	18589865	18590699	18597724	18598312	18602420	18606369	18606843	18608168	18611430	18613074	18547236	18555398	18556459	18557658	18560978	18577705	18579158	18581459	18581696	18586368	18589957	18590820	18597829	18598450	18602513	18606586	18607028	18608287	18611508	18615033
24	18619927	18667582	DCUN1D3	XM_012104227.2	mRNA	mRNA Predicted	-	18621711	18624005	18619926	18623574	18643752	18666858	18622195	18624110	18643883	18667582	XP_011959617.1	XP_011959617.1	101122244	DCN1-like protein 3
24	18619927	18667582	DCUN1D3	XM_015104113.1	mRNA	mRNA Predicted	-	18621711	18624005	18619926	18623574	18665365	18666858	18622195	18624110	18665441	18667582	XP_014959599.1	XP_014959599.1	101122244	DCN1-like protein 3
24	18619927	18671380	DCUN1D3	XM_012104233.2	mRNA	mRNA Predicted	-	18621711	18624005	18619926	18623574	18643752	18666858	18671365	18622195	18624110	18643883	18666950	18671380	XP_011959623.1	XP_011959623.1	101122244	DCN1-like protein 3
24	18619927	18671384	DCUN1D3	XM_012104226.2	mRNA	mRNA Predicted	-	18621711	18624005	18619926	18623574	18665365	18666858	18671365	18622195	18624110	18665441	18666950	18671384	XP_011959616.1	XP_011959616.1	101122244	DCN1-like protein 3
24	18619927	18671384	DCUN1D3	XM_012104229.2	mRNA	mRNA Predicted	-	18621711	18624005	18619926	18623574	18666858	18671365	18622195	18624110	18666950	18671384	XP_011959619.1	XP_011959619.1	101122244	DCN1-like protein 3
24	18619927	18671423	DCUN1D3	XM_012104221.2	mRNA	mRNA Predicted	-	18621711	18624005	18619926	18623574	18643752	18665365	18671365	18622195	18624110	18643883	18666950	18671423	XP_011959611.1	XP_011959611.1	101122244	DCN1-like protein 3
24	18619927	18671498	DCUN1D3	XM_012104235.2	mRNA	mRNA Predicted	-	18621711	18624005	18619926	18623574	18671365	18622195	18624110	18671498	XP_011959625.1	XP_011959625.1	101122244	DCN1-like protein 3
24	18619927	18671730	DCUN1D3	XM_012104232.2	mRNA	mRNA Predicted	-	18621711	18624005	18619926	18623574	18643752	18671681	18622195	18624110	18643883	18671730	XP_011959622.1	XP_011959622.1	101122244	DCN1-like protein 3
24	18619927	18671738	DCUN1D3	XM_012104223.2	mRNA	mRNA Predicted	-	18621711	18624005	18619926	18623574	18643752	18665365	18666858	18671681	18622195	18624110	18643883	18665441	18666950	18671738	XP_011959613.1	XP_011959613.1	101122244	DCN1-like protein 3
24	18619927	18671738	DCUN1D3	XM_012104222.2	mRNA	mRNA Predicted	-	18621711	18624005	18619926	18623574	18665365	18666858	18671681	18622195	18624110	18665441	18666950	18671738	XP_011959612.1	XP_011959612.1	101122244	DCN1-like protein 3
24	18619927	18671738	DCUN1D3	XM_012104225.2	mRNA	mRNA Predicted	-	18621711	18624005	18619926	18623574	18666858	18671681	18622195	18624110	18666950	18671738	XP_011959615.1	XP_011959615.1	101122244	DCN1-like protein 3
24	18619927	18671738	DCUN1D3	XM_012104230.2	mRNA	mRNA Predicted	-	18621711	18624005	18619926	18623574	18643752	18666858	18671681	18622195	18624110	18643883	18666950	18671738	XP_011959620.1	XP_011959620.1	101122244	DCN1-like protein 3
24	18619927	18671738	DCUN1D3	XM_012104219.2	mRNA	mRNA Predicted	-	18621711	18624005	18619926	18623574	18643752	18665365	18671681	18622195	18624110	18643883	18666950	18671738	XP_011959609.1	XP_011959609.1	101122244	DCN1-like protein 3
24	18619927	18671745	DCUN1D3	XM_004020822.3	mRNA	mRNA Predicted	-	18621711	18624005	18619926	18623574	18671681	18622195	18624110	18671745	XP_004020871.1	XP_004020871.1	101122244	DCN1-like protein 3
24	18619927	18672212	DCUN1D3	XM_012104234.2	mRNA	mRNA Predicted	-	18621711	18624005	18619926	18623574	18672091	18622195	18624110	18672212	XP_011959624.1	XP_011959624.1	101122244	DCN1-like protein 3
24	18619927	18672229	DCUN1D3	XM_012104224.2	mRNA	mRNA Predicted	-	18621711	18624005	18619926	18623574	18665365	18666858	18672091	18622195	18624110	18665441	18666950	18672229	XP_011959614.1	XP_011959614.1	101122244	DCN1-like protein 3
24	18619927	18672229	DCUN1D3	XM_012104220.2	mRNA	mRNA Predicted	-	18621711	18624005	18619926	18623574	18643752	18665365	18672091	18622195	18624110	18643883	18666950	18672229	XP_011959610.1	XP_011959610.1	101122244	DCN1-like protein 3
24	18619927	18672229	DCUN1D3	XM_012104228.2	mRNA	mRNA Predicted	-	18621711	18624005	18619926	18623574	18666858	18672091	18622195	18624110	18666950	18672229	XP_011959618.1	XP_011959618.1	101122244	DCN1-like protein 3
24	18619927	18672229	DCUN1D3	XM_012104231.2	mRNA	mRNA Predicted	-	18621711	18624005	18619926	18623574	18643752	18666858	18672091	18622195	18624110	18643883	18666950	18672229	XP_011959621.1	XP_011959621.1	101122244	DCN1-like protein 3
24	18647441	18649364	LOC101122491	LOC101122491	pseudo	mRNA Pseudo	+	?	?	18647440	18649364	?	?	101122491	?
24	18670610	18710450	LYRM1	XM_012104217.2	mRNA	mRNA Predicted	+	18702658	18709936	18670609	18702658	18706780	18709819	18671485	18702817	18706873	18710450	XP_011959607.1	XP_011959607.1	101122751	LYR motif-containing protein 1
24	18672132	18710450	LYRM1	XM_004020823.3	mRNA	mRNA Predicted	+	18702658	18709936	18672131	18702658	18706780	18709819	18672272	18702817	18706873	18710450	XP_004020872.1	XP_004020872.1	101122751	LYR motif-containing protein 1
24	18672139	18710450	LYRM1	XM_012104216.1	mRNA	mRNA Predicted	+	18702658	18709936	18672138	18680710	18702658	18706780	18709819	18672272	18680881	18702817	18706873	18710450	XP_011959606.1	XP_011959606.1	101122751	LYR motif-containing protein 1
24	18710340	18900784	DNAH3	XM_012104214.2	mRNA	mRNA Predicted	-	18714036	18893440	18710339	18718646	18719792	18724136	18726563	18727547	18731034	18733168	18736715	18744156	18758302	18771184	18774411	18776500	18777984	18779917	18780387	18780625	18783035	18786357	18790000	18807342	18817488	18821218	18824249	18826878	18828905	18836536	18837437	18839707	18842028	18842965	18843305	18845161	18851117	18857991	18862168	18864088	18866973	18867789
24	18710340	18946935	DNAH3	XM_015104112.1	mRNA	mRNA Predicted	-	18714036	18945430	18710339	18718646	18719792	18724136	18726563	18727547	18731034	18733168	18736715	18744156	18758302	18771184	18774411	18776500	18777984	18779917	18780387	18780625	18783035	18786357	18790000	18807342	18817488	18821218	18824249	18826878	18828905	18836536	18837437	18839707	18842028	18842965	18843305	18845161	18851117	18857991	18862168	18864088	18866973	18867789
24	18710340	18950810	DNAH3	XM_012104213.2	mRNA	mRNA Predicted	-	18714036	18940448	18710339	18718646	18719792	18724136	18726563	18727547	18731034	18733168	18736715	18744156	18758302	18771184	18774411	18776500	18777984	18779917	18780387	18780625	18783035	18786357	18790000	18807342	18817488	18821218	18824249	18826878	18828905	18836536	18837437	18839707	18842028	18842965	18843305	18845161	18851117	18857991	18862168	18864088	18866973	18867789
24	18903763	18905104	LOC105604697	LOC105604697	pseudo	mRNA Pseudo	+	?	?	18903762	18904693	18904359	18905104	?	?	105604697	?
24	18951416	18966417	TMEM159	XM_012104236.1	mRNA	mRNA Predicted	+	18953776	18965599	18951415	18953678	18962236	18964087	18965517	18951578	18953872	18962405	18964226	18966417	XP_011959626.1	XP_011959626.1	101123004	promethin
24	18987393	19038050	ANKS4B	XM_015104115.1	mRNA	mRNA Predicted	+	19026194	19036470	18987392	19003569	19026116	19035395	18988394	19003649	19026358	19038050	XP_014959601.1	XP_014959601.1	101102029	ankyrin repeat and SAM domain-containing protein 4B
24	18988473	19001771	ZP2	XM_004020827.3	mRNA	mRNA Predicted	-	18989847	19001771	18988472	18991009	18991502	18991673	18993484	18993825	18994050	18994225	18995201	18996008	18996277	18997322	18997634	18998395	19000111	19000620	19001534	19001709	18989993	18991093	18991599	18991809	18993674	18993950	18994142	18994413	18995328	18996190	18996374	18997487	18997676	18998548	19000206	19000704	19001614	19001771	XP_004020876.3	XP_004020876.3	101123598	zona pellucida sperm-binding protein 2 isoform X2
24	18988473	19023333	ZP2	XM_015104114.1	mRNA	mRNA Predicted	-	18990977	19000678	18988472	18991502	18991673	18993484	18993825	18994050	18994225	18995201	18996008	18996277	18997322	18997634	18998395	19000111	19000620	19001534	19009998	19022742	18991093	18991599	18991809	18993674	18993950	18994142	18994413	18995328	18996190	18996374	18997487	18997676	18998548	19000206	19000704	19001614	19010036	19023333	XP_014959600.1	XP_014959600.1	101123598	zona pellucida sperm-binding protein 2 isoform X1
24	19041179	19063849	CRYM	XM_012104244.2	mRNA	mRNA Predicted	-	19041461	19063574	19041178	19043380	19044156	19047624	19060790	19062763	19063404	19041526	19043465	19044278	19047808	19060853	19062917	19063849	XP_011959634.1	XP_011959634.1	101102280	ketimine reductase mu-crystallin isoform X2
24	19041179	19069773	CRYM	XM_012104243.2	mRNA	mRNA Predicted	-	19041461	19063574	19041178	19043380	19044156	19047624	19055113	19060790	19062763	19063404	19069641	19041526	19043465	19044278	19047808	19055215	19060853	19062917	19063635	19069773	XP_011959633.1	XP_011959633.1	101102280	ketimine reductase mu-crystallin isoform X1
24	19069682	19370715	LOC101113819	XM_004021188.3	mRNA	mRNA Predicted	+	19107027	19370600	19069681	19107000	19107433	19131227	19135194	19147634	19165590	19166023	19167867	19190262	19207977	19231104	19235951	19236353	19236824	19239325	19259172	19261653	19263188	19294049	19294533	19309193	19330721	19333497	19352527	19352872	19357076	19358198	19358829	19369998	19370465	19069812	19107087	19107689	19131355	19135315	19147894	19165707	19166141	19168041
24	19417870	19685403	LOC101114079	XM_015104116.1	mRNA	mRNA Predicted	+	19420629	19685389	19417869	19421002	19422844	19436038	19450646	19460822	19461695	19483203	19487151	19495126	19506612	19532511	19556727	19557187	19560327	19563528	19583762	19584666	19597206	19597602	19602186	19607085	19617487	19624923	19625300	19653076	19653696	19654269	19684814	19685269	19420689	19421255	19422972	19436180	19450903	19460933	19461813	19483377	19487333	19495264
24	19701088	19726665	LOC101102527	XM_004020830.2	mRNA	mRNA Predicted	+	19701212	19726481	19701087	19704326	19704515	19705731	19707137	19707388	19709030	19710730	19714146	19714566	19719139	19720817	19722895	19726397	19701245	19704410	19704665	19705796	19707194	19707513	19709128	19710788	19714242	19714766	19719220	19720894	19723049	19726665	XP_004020879.1	XP_004020879.1	101102527	cytochrome b-c1 complex subunit 2	mitochondrial
24	19726712	19747053	PDZD9	XM_015104117.1	mRNA	mRNA Predicted	-	19727173	19740764	19726711	19731205	19738608	19740733	19746950	19727564	19731395	19738788	19740968	19747053	XP_014959603.1	XP_014959603.1	101102776	PDZ domain-containing protein 9
24	19740841	19746702	LOC105604699	XR_001024266.2	ncRNA	ncRNA Predicted	+	?	?	19740840	19742688	19743253	19740980	19742846	19746702	XR_001024266.2	?	105604699	uncharacterized LOC105604699
24	19746924	19819653	C24H16orf52	XM_004021190.3	mRNA	mRNA Predicted	+	19746936	19819006	19746923	19813768	19818821	19747042	19813981	19819653	XP_004021239.2	XP_004021239.2	101114329	uncharacterized protein C16orf52 homolog
24	19769113	19770339	LOC105604702	LOC105604702	pseudo	mRNA Pseudo	-	?	?	19769112	19770339	?	?	105604702	?
24	19773953	19776710	LOC105604700	XR_001024267.1	ncRNA	ncRNA Predicted	+	?	?	19773952	19775276	19774772	19776710	XR_001024267.1	?	105604700	uncharacterized LOC105604700
24	19827339	19885625	VWA3A	XM_004021191.3	mRNA	mRNA Predicted	+	19835823	19884348	19827338	19835797	19836222	19840304	19840522	19842490	19846312	19848425	19850702	19851122	19851443	19853816	19856756	19857000	19858480	19859333	19861366	19867095	19867375	19867941	19869462	19872386	19873891	19874648	19875326	19876230	19877288	19880132	19881212	19881769	19882671	19884048	19884296	19831114	19835885	19836346	19840429	19840600	19842545	19846411
24	19827339	19885625	VWA3A	XM_012104246.2	mRNA	mRNA Predicted	+	19835823	19884348	19827338	19831083	19832182	19835797	19836222	19840304	19840522	19842490	19846312	19848425	19850702	19851122	19851443	19853816	19856756	19857000	19858480	19859333	19861366	19867095	19867375	19867941	19869462	19872386	19873891	19874648	19875326	19876230	19877288	19880132	19881212	19881769	19882671	19884048	19884296	19830593	19831114	19832212	19835885	19836346
24	19827339	19885625	VWA3A	XM_012104250.2	mRNA	mRNA Predicted	+	19835823	19884348	19827338	19831083	19835797	19836222	19840304	19840522	19842490	19846312	19848425	19850702	19851122	19851443	19853816	19856756	19857000	19858480	19859333	19861366	19867095	19867375	19867941	19869462	19872386	19873891	19874648	19875326	19876230	19877288	19880132	19881212	19881769	19882671	19884048	19884296	19830593	19831114	19835885	19836346	19840429	19840600
24	19827339	19885625	VWA3A	XM_012104249.2	mRNA	mRNA Predicted	+	19835823	19884348	19827338	19835797	19836222	19840304	19840522	19842490	19846312	19848425	19850702	19851122	19851443	19853816	19856756	19857000	19858480	19859333	19861366	19867095	19867375	19867941	19869462	19872386	19873891	19874648	19875326	19876230	19877288	19880132	19881212	19881769	19882671	19884048	19884296	19830593	19835885	19836346	19840429	19840600	19842545	19846411
24	19831151	19885625	VWA3A	XM_015104118.1	mRNA	mRNA Predicted	+	19835823	19884348	19831150	19832182	19835797	19836222	19840304	19840522	19842490	19846312	19848425	19850702	19851122	19851443	19853816	19856756	19857000	19858480	19859333	19861366	19867095	19867375	19867941	19869462	19872386	19873891	19874648	19875326	19876230	19877288	19880132	19881212	19881769	19882671	19884048	19884296	19831408	19832212	19835885	19836346	19840429	19840600
24	19892545	19907375	SDR42E2	XM_015103890.1	mRNA	mRNA Predicted	+	19892544	19906769	19892544	19893576	19894845	19895588	19896371	19900286	19902170	19902834	19904567	19906677	19893096	19893672	19894903	19895707	19896447	19900369	19902308	19902900	19904631	19907375	XP_014959376.1	XP_014959376.1	101114842	putative short-chain dehydrogenase/reductase family 42E member 2 isoform X1
24	19917200	19917281	TRNAL-UAG	TRNAL-UAG	tRNA	ncRNA	-	?	?	19917199	19917281	?	?	101101783	tRNA-Leu
24	19929508	19997930	EEF2K	XM_015104120.1	mRNA	mRNA Predicted	+	19946521	19994724	19929507	19946442	19962986	19965910	19966861	19967221	19971633	19972008	19972366	19973190	19975354	19980076	19980975	19982386	19982632	19989021	19993197	19994614	19929631	19946761	19963087	19965971	19966899	19967393	19971783	19972141	19972494	19973389	19975422	19980154	19981038	19982521	19982821	19989146	19993376	19997930	XP_014959606.1	XP_014959606.1	101103447	eukaryotic elongation factor 2 kinase isoform X2
24	19929508	19997930	EEF2K	XM_015104119.1	mRNA	mRNA Predicted	+	19946521	19994724	19929507	19946442	19962986	19965910	19966861	19967221	19971633	19972008	19972366	19973187	19975354	19980076	19980975	19982386	19982632	19989021	19993197	19994614	19929631	19946761	19963087	19965971	19966899	19967393	19971783	19972141	19972494	19973389	19975422	19980154	19981038	19982521	19982821	19989146	19993376	19997930	XP_014959605.1	XP_014959605.1	101103447	eukaryotic elongation factor 2 kinase isoform X1
24	20010170	20010251	TRNAL-AAG	TRNAL-AAG	tRNA	ncRNA	+	?	?	20010169	20010251	?	?	101101781	tRNA-Leu
24	20010409	20041785	POLR3E	XM_004020834.3	mRNA	mRNA Predicted	+	20016455	20040776	20010408	20016417	20017571	20020914	20021709	20022251	20025392	20025828	20026169	20027396	20027750	20027888	20028842	20031347	20032672	20032838	20033472	20034110	20034232	20036768	20039468	20040719	20010565	20016491	20017622	20020992	20021825	20022334	20025500	20025878	20026289	20027482	20027795	20027980	20028963	20031429	20032732	20032996	20033534	20034230
24	20048993	20076877	CDR2	XM_012104256.2	mRNA	mRNA Predicted	-	20050062	20076831	20048992	20050658	20051967	20052359	20065061	20076752	20050656	20050872	20052102	20052508	20065174	20076877	XP_011959646.1	XP_011959646.1	101115091	LOW QUALITY PROTEIN: cerebellar degeneration-related protein 2 isoform X1
24	20082250	20120798	LOC105604705	XM_015104121.1	mRNA	mRNA Predicted	+	20082699	20120302	20082249	20084639	20092683	20096498	20102089	20120136	20082849	20085365	20092838	20096582	20102212	20120798	XP_014959607.1	XP_014959607.1	105604705	transmembrane protein 180 isoform X1
24	20100440	20102083	LOC105604704	LOC105604704	pseudo	mRNA Pseudo	-	?	?	20100439	20102083	?	?	105604704	?
24	20141587	20192021	METTL9	XM_015104122.1	mRNA	mRNA Predicted	+	20141687	20191525	20141586	20155749	20159962	20167755	20191319	20141732	20155940	20160172	20167940	20192021	XP_014959608.1	XP_014959608.1	101115339	methyltransferase-like protein 9 isoform X1
24	20143458	20192021	METTL9	XM_015104124.1	mRNA	mRNA Predicted	+	20143942	20191525	20143457	20155749	20159962	20167755	20191319	20143999	20155940	20160172	20167940	20192021	XP_014959610.1	XP_014959610.1	101115339	methyltransferase-like protein 9 isoform X3
24	20152383	20192021	METTL9	XM_015104123.1	mRNA	mRNA Predicted	+	20154325	20191525	20152382	20155749	20159962	20167755	20191319	20154343	20155940	20160172	20167940	20192021	XP_014959609.1	XP_014959609.1	101115339	methyltransferase-like protein 9 isoform X2
24	20175607	20177636	LOC101104199	XM_012104261.2	mRNA	mRNA Predicted	+	20177249	20177618	20175606	20177636	XP_011959651.1	XP_011959651.1	101104199	60S ribosomal protein L22-like 1
24	20178486	20188898	IGSF6	XM_004020836.3	mRNA	mRNA Predicted	-	20179613	20188834	20178485	20180814	20181244	20182116	20184726	20188767	20179670	20180895	20181292	20182223	20185083	20188898	XP_004020885.1	XP_004020885.1	101104452	immunoglobulin superfamily member 6
24	20213050	20281049	OTOA	XM_015103891.1	mRNA	mRNA Predicted	+	20214040	20281049	20213049	20214465	20214586	20214732	20216734	20220525	20224609	20228215	20232573	20234924	20237504	20240387	20242302	20243310	20245063	20245297	20248570	20254439	20255535	20257782	20264497	20268341	20270356	20279895	20280272	20280915	20214131	20214494	20214617	20214760	20216822	20220657	20224845	20228319	20232674	20235064	20237628	20240603	20242470	20243451
24	20381980	20387604	LOC101115848	LOC101115848	pseudo	mRNA Pseudo	-	?	?	20381979	20387482	20382405	20387604	?	?	101115848	?
24	20456001	20460383	LOC105604708	LOC105604708	pseudo	mRNA Pseudo	+	?	?	20456000	20460383	?	?	105604708	?
24	20521732	20631903	HS3ST2	XM_004021196.3	mRNA	mRNA Predicted	+	20521731	20631138	20521731	20521843	20630519	20521842	20522214	20631903	XP_004021245.2	XP_004021245.2	101116370	LOW QUALITY PROTEIN: heparan sulfate glucosamine 3-O-sulfotransferase 2
24	20783943	20867952	USP31	XM_015103892.1	mRNA	mRNA Predicted	-	20790563	20867952	20783942	20794232	20795905	20802745	20805455	20811675	20812431	20813879	20814574	20818014	20824159	20826579	20827382	20827564	20828965	20867454	20792131	20794385	20796064	20802971	20805575	20811805	20812509	20813974	20814686	20818192	20824304	20826715	20827475	20827653	20829103	20867952	XP_014959378.1	XP_014959378.1	101116625	ubiquitin carboxyl-terminal hydrolase 31 isoform X1
24	20808703	20811308	LOC105604710	LOC105604710	pseudo	mRNA Pseudo	+	?	?	20808702	20811308	?	?	105604710	?
24	20899093	20928340	SCNN1G	XM_012104264.2	mRNA	mRNA Predicted	+	20902725	20927024	20899092	20902704	20904828	20908151	20909300	20912019	20920092	20921721	20922649	20922811	20923058	20926273	20926643	20899201	20903042	20905138	20908342	20909404	20912183	20920191	20921839	20922728	20922869	20923120	20926349	20928340	XP_011959654.1	XP_011959654.1	100170326	amiloride-sensitive sodium channel subunit gamma
24	20997102	21011896	LOC105604711	XR_001024274.2	ncRNA	ncRNA Predicted	-	?	?	20997101	20998916	21011769	20997386	20999046	21011896	XR_001024274.2	?	105604711	uncharacterized LOC105604711
24	21048602	21048673	TRNAC-GCA	TRNAC-GCA	tRNA	ncRNA	-	?	?	21048601	21048673	?	?	101101824	tRNA-Cys
24	21058908	21085025	SCNN1B	XM_015104125.1	mRNA	mRNA Predicted	+	21059735	21084569	21058907	21063335	21064697	21075195	21077509	21077959	21080776	21081579	21081753	21082228	21083413	21084213	21084360	21060334	21063612	21064888	21075299	21077673	21078067	21080894	21081659	21081807	21082290	21083489	21084358	21085025	XP_014959611.1	XP_014959611.1	100170325	LOW QUALITY PROTEIN: amiloride-sensitive sodium channel subunit beta isoform X1
24	21090758	21178072	COG7	XM_004020838.3	mRNA	mRNA Predicted	-	21090995	21177885	21090757	21093933	21105570	21109970	21115754	21117393	21125780	21128394	21134948	21136404	21143452	21149912	21151218	21168785	21171612	21172023	21177716	21091162	21094077	21105685	21110054	21115895	21117580	21125846	21128511	21135103	21136532	21143651	21150035	21151301	21168954	21171729	21172172	21178072	XP_004020887.1	XP_004020887.1	101104954	conserved oligomeric Golgi complex subunit 7 isoform X1
24	21090758	21178437	COG7	XM_012104267.2	mRNA	mRNA Predicted	-	21090995	21178165	21090757	21093933	21105570	21109970	21115754	21117393	21125780	21128394	21134948	21136404	21143452	21149912	21151218	21168785	21171612	21172023	21177735	21091162	21094077	21105685	21110054	21115895	21117580	21125846	21128511	21135103	21136532	21143651	21150035	21151301	21168954	21171729	21172172	21178437	XP_011959657.1	XP_011959657.1	101104954	conserved oligomeric Golgi complex subunit 7 isoform X2
24	21191117	21219595	GGA2	XM_015104126.1	mRNA	mRNA Predicted	-	21192098	21210938	21191116	21192697	21194178	21196138	21197941	21198483	21198803	21199653	21201095	21202037	21202835	21204252	21205711	21208292	21209263	21210873	21219518	21192209	21192808	21194348	21196296	21198075	21198512	21198923	21199779	21201177	21202175	21202916	21204356	21205835	21208391	21209339	21210958	21219595	XP_014959612.1	XP_014959612.1	101117133	ADP-ribosylation factor-binding protein GGA2 isoform X1
24	21231557	21258802	EARS2	XM_012104270.2	mRNA	mRNA Predicted	-	21231874	21256306	21231556	21232411	21238606	21238853	21241922	21243371	21246406	21255380	21256290	21258474	21231958	21232547	21238737	21239007	21242031	21243844	21246596	21255485	21256446	21258802	XP_011959660.1	XP_011959660.1	101117387	probable glutamate--tRNA ligase	mitochondrial isoform X3
24	21231557	21259008	EARS2	XM_004021200.3	mRNA	mRNA Predicted	-	21231874	21258987	21231556	21232411	21238606	21238853	21241922	21243371	21246406	21256290	21258812	21231958	21232547	21238737	21239007	21242031	21243844	21246596	21256446	21259008	XP_004021249.2	XP_004021249.2	101117387	probable glutamate--tRNA ligase	mitochondrial isoform X2
24	21231557	21259271	EARS2	XM_012104269.2	mRNA	mRNA Predicted	-	21231874	21258987	21231556	21232411	21238606	21238853	21241922	21243371	21246406	21255380	21256290	21258812	21231958	21232547	21238737	21239007	21242031	21243844	21246596	21255485	21256446	21259271	XP_011959659.1	XP_011959659.1	101117387	probable glutamate--tRNA ligase	mitochondrial isoform X1
24	21231557	21260670	EARS2	XM_012104271.1	mRNA	mRNA Predicted	-	21231874	21256306	21231556	21232411	21238606	21238853	21241922	21243371	21246406	21255380	21256290	21259925	21231958	21232547	21238737	21239007	21242031	21243844	21246596	21255485	21256446	21260670	XP_011959661.1	XP_011959661.1	101117387	probable glutamate--tRNA ligase	mitochondrial isoform X3
24	21259261	21269008	UBFD1	XM_015104127.1	mRNA	mRNA Predicted	+	21259350	21268465	21259260	21259559	21261196	21263956	21264174	21268304	21259375	21259889	21261405	21264022	21264280	21269008	XP_014959613.1	XP_014959613.1	101117641	ubiquitin domain-containing protein UBFD1 isoform X1
24	21284404	21309424	PALB2	XM_004020839.3	mRNA	mRNA Predicted	-	21284702	21309281	21284403	21288087	21290597	21293525	21294760	21295179	21296325	21298575	21298976	21302730	21306629	21306866	21309206	21284910	21288236	21290685	21293642	21294922	21295265	21296487	21298644	21299791	21304221	21306732	21306926	21309424	XP_004020888.2	XP_004020888.2	101105207	partner and localizer of BRCA2 isoform X1
24	21284404	21309425	PALB2	XM_012104274.2	mRNA	mRNA Predicted	-	21284895	21309281	21284403	21290597	21293525	21294760	21295179	21296325	21298575	21298976	21302730	21306629	21306866	21309206	21284910	21290685	21293642	21294922	21295265	21296487	21298644	21299791	21304221	21306732	21306926	21309425	XP_011959664.1	XP_011959664.1	101105207	partner and localizer of BRCA2 isoform X2
24	21298581	21309435	PALB2	XM_012104275.2	mRNA	mRNA Predicted	-	21298639	21309281	21298580	21306629	21306866	21309206	21298644	21306732	21306926	21309435	XP_011959665.1	XP_011959665.1	101105207	partner and localizer of BRCA2 isoform X3
24	21309526	21338370	DCTN5	XM_004020840.2	mRNA	mRNA Predicted	+	21309638	21337066	21309525	21310432	21325105	21328174	21333787	21336968	21309686	21310501	21325224	21328286	21333890	21338370	XP_004020889.1	XP_004020889.1	101105464	dynactin subunit 5 isoform X1
24	21350408	21360984	PLK1	XM_004020841.2	mRNA	mRNA Predicted	+	21350426	21360695	21350407	21351489	21353205	21354302	21355647	21358413	21359570	21359814	21360068	21360488	21350828	21351658	21353350	21354396	21355867	21358569	21359648	21359969	21360251	21360984	XP_004020890.1	XP_004020890.1	101105713	serine/threonine-protein kinase PLK1
24	21360932	21385453	ERN2	XM_015103893.1	mRNA	mRNA Predicted	-	21361074	21385453	21360931	21361377	21361530	21361614	21362200	21362411	21364054	21364083	21364326	21364507	21364826	21369987	21370423	21371267	21371490	21371732	21373818	21375668	21376095	21376342	21382061	21382359	21382737	21385075	21385422	21361287	21361445	21361579	21361689	21362328	21362559	21364082	21364252	21364426	21364697	21364911	21370162	21370579	21371389	21371638
24	21420436	21424448	CHP2	XM_015104128.1	mRNA	mRNA Predicted	+	21420439	21423017	21420435	21420910	21421074	21421282	21421587	21422619	21422963	21420506	21420983	21421155	21421413	21421649	21422742	21424448	XP_014959614.1	XP_014959614.1	101118159	calcineurin B homologous protein 2 isoform X1
24	21467114	21467186	TRNAE-CUC	TRNAE-CUC	tRNA	ncRNA	-	?	?	21467113	21467186	?	?	101101822	tRNA-Glu
24	21520480	21896583	PRKCB	XM_015103894.1	mRNA	mRNA Predicted	+	21520479	21896085	21520479	21521112	21521491	21681973	21715246	21716751	21777723	21779320	21791494	21799597	21833032	21849027	21850920	21856640	21861615	21861988	21868499	21895932	21520593	21521183	21521523	21682056	21715358	21716880	21777880	21779455	21791591	21799744	21833206	21849119	21850983	21856779	21861696	21862096	21868640	21896583	XP_014959380.1	XP_014959380.1	101118410	protein kinase C beta type isoform X1
24	21702080	21702152	TRNAG-CCC	TRNAG-CCC	tRNA	ncRNA	+	?	?	21702079	21702152	?	?	101101837	tRNA-Gly
24	21703224	21703296	TRNAM-CAU	TRNAM-CAU	tRNA	ncRNA	+	?	?	21703223	21703296	?	?	101101788	tRNA-Met
24	21802545	21802617	TRNAG-CCC	TRNAG-CCC	tRNA	ncRNA	-	?	?	21802544	21802617	?	?	101101837	tRNA-Gly
24	21937086	22035732	CACNG3	XM_004020842.3	mRNA	mRNA Predicted	+	21937563	22035185	21937085	22021864	22028662	22034673	21937774	22021948	22028803	22035732	XP_004020891.1	XP_004020891.1	101105970	voltage-dependent calcium channel gamma-3 subunit
24	21981465	21981713	SPTSSA	XM_015104129.1	mRNA	mRNA Predicted	+	21981506	21981713	21981464	21981713	XP_014959615.1	XP_014959615.1	101106227	serine palmitoyltransferase small subunit A isoform X1
24	22213298	22248478	RBBP6	XM_004020845.3	mRNA	mRNA Predicted	+	22213297	22248478	22213297	22218284	22221903	22226370	22228447	22228664	22229115	22232111	22233775	22233990	22239605	22239802	22239986	22241716	22243172	22244777	22246893	22213463	22218384	22221940	22226415	22228536	22228761	22229255	22232284	22233879	22234328	22239702	22239881	22240041	22241785	22243532	22246535	22248478	XP_004020894.1	XP_004020894.1	101106485	E3 ubiquitin-protein ligase RBBP6 isoform X2
24	22213298	22248898	RBBP6	XM_004020844.3	mRNA	mRNA Predicted	+	22213297	22248478	22213297	22218284	22221903	22226370	22228447	22228664	22229115	22232111	22233775	22233990	22239605	22239802	22239986	22241716	22243172	22243820	22244777	22246893	22213463	22218384	22221940	22226415	22228536	22228761	22229255	22232284	22233879	22234328	22239702	22239881	22240041	22241785	22243532	22243922	22246535	22248898	XP_004020893.1	XP_004020893.1	101106485	E3 ubiquitin-protein ligase RBBP6 isoform X1
24	22253688	22254418	LOC101118660	LOC101118660	pseudo	mRNA Pseudo	+	?	?	22253687	22254418	?	?	101118660	?
24	22268096	22490947	TNRC6A	XM_015104131.1	mRNA	mRNA Predicted	+	22313972	22490947	22268095	22313926	22396238	22421176	22429162	22458462	22462255	22463135	22464434	22465984	22466394	22470462	22470999	22471311	22471547	22472133	22472472	22475843	22483522	22484319	22485768	22487033	22489055	22489897	22490571	22268322	22314052	22396286	22421264	22429184	22461039	22462432	22463311	22464467	22466065	22466446	22470605	22471146	22471449	22471676
24	22280813	22288162	LOC101118919	LOC101118919	pseudo	mRNA Pseudo	-	?	?	22280812	22288115	22282362	22288162	?	?	101118919	?
24	22396239	22490947	TNRC6A	XM_015104133.1	mRNA	mRNA Predicted	+	22458632	22490947	22396238	22458462	22462255	22463135	22464434	22465984	22466394	22470462	22470999	22471311	22471547	22472133	22472472	22475843	22483522	22484319	22485768	22487033	22489055	22489897	22490571	22396286	22461039	22462432	22463311	22464467	22466065	22466446	22470605	22471146	22471449	22471676	22472211	22472683	22475975	22483681	22484460	22485876	22487255	22489126
24	22448296	22493384	TNRC6A	XM_012104280.2	mRNA	mRNA Predicted	+	22458632	22490947	22448295	22458462	22462255	22463135	22464434	22465984	22466394	22470462	22470999	22471311	22471547	22472133	22472472	22475843	22483522	22484319	22485768	22487033	22489055	22489897	22490571	22448443	22461039	22462432	22463311	22464467	22466065	22466446	22470605	22471146	22471449	22471676	22472211	22472683	22475975	22483681	22484460	22485876	22487255	22489126
24	22452525	22490947	TNRC6A	XM_015104132.1	mRNA	mRNA Predicted	+	22458632	22490947	22452524	22455869	22462255	22463135	22464434	22465984	22466394	22470462	22470999	22471311	22471547	22472133	22472472	22475843	22483522	22484319	22485768	22487033	22489055	22489897	22490571	22455760	22461039	22462432	22463311	22464467	22466065	22466446	22470605	22471146	22471449	22471676	22472211	22472683	22475975	22483681	22484460	22485876	22487255	22489126
24	22522420	22583494	SLC5A11	XM_015104134.1	mRNA	mRNA Predicted	+	22532714	22581034	22522419	22522735	22532690	22535607	22542837	22544607	22554521	22556186	22557960	22562205	22566984	22574132	22574531	22577574	22578131	22579244	22580828	22522579	22522942	22532849	22535679	22542942	22544667	22554626	22556292	22558041	22562411	22567120	22574240	22574682	22577743	22578347	22579413	22583494	XP_014959620.1	XP_014959620.1	101107154	sodium/myo-inositol cotransporter 2
24	22522602	22583494	SLC5A11	XM_015104135.1	mRNA	mRNA Predicted	+	22532714	22581034	22522601	22523210	22532690	22535607	22542837	22544607	22554521	22556186	22557960	22562205	22566984	22574132	22574531	22577574	22578131	22579244	22580828	22522942	22523275	22532849	22535679	22542942	22544667	22554626	22556292	22558041	22562411	22567120	22574240	22574682	22577743	22578347	22579413	22583494	XP_014959621.1	XP_014959621.1	101107154	sodium/myo-inositol cotransporter 2
24	22586444	22643470	ARHGAP17	XM_015104136.1	mRNA	mRNA Predicted	-	22587180	22637247	22586443	22595797	22595848	22596113	22596324	22602368	22602474	22604628	22604782	22606779	22609180	22611718	22613870	22616971	22617595	22618472	22623287	22623528	22626825	22630486	22630797	22631714	22637172	22641441	22587311	22595847	22596112	22596323	22596382	22602436	22602570	22604781	22604848	22606939	22609272	22611832	22613951	22617053	22617707	22618600
24	22683181	22685936	LOC105601881	LOC105601881	pseudo	mRNA Pseudo	+	?	?	22683180	22685936	?	?	105601881	?
24	22685363	22685957	LOC105604715	LOC105604715	pseudo	mRNA Pseudo	+	?	?	22685362	22685957	?	?	105604715	?
24	22685944	22686563	LOC101119437	LOC101119437	pseudo	mRNA Pseudo	+	?	?	22685943	22686563	?	?	101119437	?
24	22686620	22688327	LOC105601944	LOC105601944	pseudo	mRNA Pseudo	+	?	?	22686619	22688327	?	?	105601944	?
24	22699426	22766588	LCMT1	XM_004020850.3	mRNA	mRNA Predicted	+	22699574	22766394	22699425	22724817	22726988	22734234	22736639	22749220	22756045	22760264	22761594	22763378	22766371	22699681	22724909	22727110	22734311	22736701	22749323	22756166	22760366	22761686	22763476	22766588	XP_004020899.1	XP_004020899.1	101107755	leucine carboxyl methyltransferase 1 isoform X2
24	22699539	22766588	LCMT1	XM_012104286.2	mRNA	mRNA Predicted	+	22723610	22766394	22699538	22723520	22724817	22726988	22734234	22736639	22749220	22756045	22760264	22761594	22763378	22766371	22699681	22723615	22724909	22727110	22734311	22736701	22749323	22756166	22760366	22761686	22763476	22766588	XP_011959676.1	XP_011959676.1	101107755	leucine carboxyl methyltransferase 1 isoform X3
24	22705381	22766588	LCMT1	XM_012104285.2	mRNA	mRNA Predicted	+	22708645	22766394	22705380	22724817	22726988	22734234	22736639	22749220	22756045	22760264	22761594	22763378	22766371	22708866	22724909	22727110	22734311	22736701	22749323	22756166	22760366	22761686	22763476	22766588	XP_011959675.1	XP_011959675.1	101107755	leucine carboxyl methyltransferase 1 isoform X1
24	22800035	22810456	AQP8	XM_004020851.3	mRNA	mRNA Predicted	+	22800190	22809602	22800034	22800344	22803554	22805776	22808213	22809553	22800202	22800598	22803681	22805991	22808348	22810456	XP_004020900.1	XP_004020900.1	443183	aquaporin-8
24	22820319	22836354	ZKSCAN2	XM_012104288.2	mRNA	mRNA Predicted	-	22823997	22835450	22820318	22825939	22828229	22832286	22832739	22835141	22835378	22824920	22826431	22828913	22832413	22832831	22835340	22836354	XP_011959678.1	XP_011959678.1	101108275	zinc finger protein with KRAB and SCAN domains 2 isoform X3
24	22820319	22837200	ZKSCAN2	XM_012104287.2	mRNA	mRNA Predicted	-	22823997	22836785	22820318	22825939	22828229	22832286	22832739	22835141	22836380	22824920	22826431	22828913	22832413	22832831	22835340	22837200	XP_011959677.1	XP_011959677.1	101108275	zinc finger protein with KRAB and SCAN domains 2 isoform X2
24	22820319	22837200	ZKSCAN2	XM_004020852.3	mRNA	mRNA Predicted	-	22823997	22836785	22820318	22825939	22828229	22832286	22832739	22835141	22836380	22824920	22826431	22828913	22832413	22832831	22835328	22837200	XP_004020901.1	XP_004020901.1	101108275	zinc finger protein with KRAB and SCAN domains 2 isoform X1
24	23032110	23033652	LOC101108538	XM_004020853.3	mRNA	mRNA Predicted	-	23032674	23033637	23032109	23033652	XP_004020902.1	XP_004020902.1	101108538	heterogeneous nuclear ribonucleoprotein A1-like isoform X1
24	23290938	23777214	HS3ST4	XM_015103895.1	mRNA	mRNA Predicted	+	23290937	23775749	23290937	23291223	23775112	23291031	23291701	23777214	XP_014959381.1	XP_014959381.1	101119692	heparan sulfate glucosamine 3-O-sulfotransferase 4 isoform X1
24	24658075	24658978	LOC105604720	XR_001436635.1	ncRNA	ncRNA Predicted	+	?	?	24658074	24658811	24658362	24658978	XR_001436635.1	?	105604720	uncharacterized LOC105604720
24	24665375	24667548	LOC106991912	XR_001436662.1	ncRNA	ncRNA Predicted	-	?	?	24665374	24666314	24667444	24665523	24666423	24667548	XR_001436662.1	?	106991912	uncharacterized LOC106991912
24	24667517	24669756	C24H16orf82	XM_015104137.1	mRNA	mRNA Predicted	+	24667531	24668232	24667516	24667868	24667827	24669756	XP_014959623.1	XP_014959623.1	101119955	protein TNT isoform X1
24	24773746	24794685	KDM8	XM_004020854.3	mRNA	mRNA Predicted	+	24784914	24794435	24773745	24784886	24786579	24787785	24789854	24793159	24794102	24794270	24773901	24785382	24786746	24787918	24789899	24793309	24794195	24794685	XP_004020903.1	XP_004020903.1	101108800	lysine-specific demethylase 8
24	24802371	24835931	NSMCE1	XM_012104789.2	mRNA	mRNA Predicted	-	24802575	24835920	24802370	24806925	24807551	24808913	24810007	24828840	24835790	24802906	24807032	24807698	24808991	24810129	24828987	24835931	XP_011960179.1	XP_011960179.1	101120214	non-structural maintenance of chromosomes element 1 homolog isoform X1
24	24871064	24922574	IL4R	XM_012104296.2	mRNA	mRNA Predicted	+	24871182	24920482	24871063	24897255	24899485	24901442	24903345	24910412	24914074	24916274	24917361	24918488	24919395	24871201	24897343	24899653	24901603	24903497	24910569	24914174	24916353	24917411	24918911	24922574	XP_011959686.1	XP_011959686.1	101109063	interleukin-4 receptor subunit alpha isoform X4
24	24871068	24922574	IL4R	XM_015104138.1	mRNA	mRNA Predicted	+	24897273	24920482	24871067	24897255	24899514	24901442	24903345	24910412	24914074	24916274	24917361	24918488	24919656	24871201	24897343	24899653	24901603	24903497	24910569	24914174	24916353	24917411	24919196	24922574	XP_014959624.1	XP_014959624.1	101109063	interleukin-4 receptor subunit alpha isoform X6
24	24871068	24922574	IL4R	XM_012104297.1	mRNA	mRNA Predicted	+	24897273	24920482	24871067	24897255	24899514	24901442	24903345	24910412	24914074	24916274	24917361	24918488	24919395	24871201	24897343	24899653	24901603	24903497	24910569	24914174	24916353	24917411	24918911	24922574	XP_011959687.1	XP_011959687.1	101109063	interleukin-4 receptor subunit alpha isoform X5
24	24871069	24922574	IL4R	XM_012104295.2	mRNA	mRNA Predicted	+	24871182	24920482	24871068	24897252	24899485	24901442	24903345	24910412	24914074	24916274	24917361	24918488	24919395	24871201	24897343	24899653	24901603	24903497	24910569	24914174	24916353	24917411	24918911	24922574	XP_011959685.1	XP_011959685.1	101109063	interleukin-4 receptor subunit alpha isoform X3
24	24871085	24922574	IL4R	XM_012104298.1	mRNA	mRNA Predicted	+	24897273	24920482	24871084	24897252	24899514	24901442	24903345	24910412	24914074	24916274	24917361	24918488	24919395	24871201	24897343	24899653	24901603	24903497	24910569	24914174	24916353	24917411	24918911	24922574	XP_011959688.1	XP_011959688.1	101109063	interleukin-4 receptor subunit alpha isoform X5
24	24885639	24922574	IL4R	XM_012104291.2	mRNA	mRNA Predicted	+	24885800	24920482	24885638	24897252	24899485	24901442	24903345	24910412	24914074	24916274	24917361	24918488	24919395	24886227	24897343	24899653	24901603	24903497	24910569	24914174	24916353	24917411	24918911	24922574	XP_011959681.1	XP_011959681.1	101109063	interleukin-4 receptor subunit alpha isoform X1
24	24885640	24922574	IL4R	XM_012104293.2	mRNA	mRNA Predicted	+	24885800	24920482	24885639	24897255	24899485	24901442	24903345	24910412	24914074	24916274	24917361	24918488	24919395	24886227	24897343	24899653	24901603	24903497	24910569	24914174	24916353	24917411	24918911	24922574	XP_011959683.1	XP_011959683.1	101109063	interleukin-4 receptor subunit alpha isoform X2
24	24886089	24922574	IL4R	XM_012104299.1	mRNA	mRNA Predicted	+	24897273	24920482	24886088	24897255	24899514	24901442	24903345	24910412	24914074	24916274	24917361	24918488	24919395	24886227	24897343	24899653	24901603	24903497	24910569	24914174	24916353	24917411	24918911	24922574	XP_011959689.1	XP_011959689.1	101109063	interleukin-4 receptor subunit alpha isoform X5
24	24886110	24922574	IL4R	XM_012104300.2	mRNA	mRNA Predicted	+	24897273	24920482	24886109	24897252	24899514	24901442	24903345	24910412	24914074	24916274	24917361	24918488	24919395	24886227	24897343	24899653	24901603	24903497	24910569	24914174	24916353	24917411	24918911	24922574	XP_011959690.1	XP_011959690.1	101109063	interleukin-4 receptor subunit alpha isoform X5
24	24927812	24934084	LOC105604721	XR_001436636.1	ncRNA	ncRNA Predicted	-	?	?	24927811	24930490	24931480	24933777	24929144	24930550	24931556	24934084	XR_001436636.1	?	105604721	uncharacterized LOC105604721
24	24943580	24956112	LOC106991913	XR_001436663.1	ncRNA	ncRNA Predicted	-	?	?	24943579	24955488	24955760	24944601	24955534	24956112	XR_001436663.1	?	106991913	uncharacterized LOC106991913	transcript variant X1
24	24966608	25001448	IL21R	NM_001252180.1	mRNA	mRNA	+	24987298	25001442	24966607	24987283	24990549	24993888	24996207	24997411	24998032	24998528	25000829	25001347	24966701	24987347	24990652	24994088	24996371	24997589	24998126	24998613	25001346	25001448	NP_001239109.1	NP_001239109.1	100820753	interleukin-21 receptor precursor
24	25009347	25088976	GTF3C1	XM_015103896.1	mRNA	mRNA Predicted	-	25010131	25088851	25009346	25011005	25012593	25013530	25014486	25016247	25017126	25018235	25020806	25022877	25024433	25027015	25028690	25030434	25032519	25032837	25033643	25034395	25037878	25038161	25038746	25040246	25040636	25043056	25044334	25047057	25048202	25051330	25052062	25053399	25055155	25069896	25075802	25080461	25081337	25084137	25088630	25010374	25011132	25012883
24	25089070	25321288	KIAA0556	XM_012104305.2	mRNA	mRNA Predicted	+	25089125	25321178	25089069	25108090	25150335	25159489	25162274	25174701	25179748	25202004	25210284	25226193	25227333	25229160	25231391	25236731	25250815	25274363	25290153	25291920	25294783	25303113	25309896	25313336	25314958	25316563	25317469	25319516	25320180	25320485	25321119	25089132	25108146	25150412	25159677	25162372	25174833	25179877	25202272	25210416	25226366	25227393
24	25143767	25321288	KIAA0556	XM_015104140.1	mRNA	mRNA Predicted	+	25144278	25321178	25143766	25150335	25159489	25162274	25174713	25179748	25202004	25210284	25226193	25227333	25229160	25231391	25236731	25250815	25274363	25290153	25291920	25294783	25303113	25309896	25313336	25314958	25316563	25317469	25319516	25320180	25320485	25321119	25144407	25150412	25159677	25162372	25174833	25179877	25202272	25210416	25226366	25227393	25229267	25231494
24	25143767	25321288	KIAA0556	XM_015104144.1	mRNA	mRNA Predicted	+	25144278	25321178	25143766	25150335	25159489	25162274	25174701	25202004	25210284	25226193	25227333	25229160	25231391	25236731	25250815	25274363	25290153	25291920	25294783	25303113	25309896	25313336	25314958	25316563	25317469	25319516	25320180	25320485	25321119	25144407	25150412	25159677	25162372	25174833	25202272	25210416	25226366	25227393	25229267	25231494	25236947	25250953
24	25143767	25321288	KIAA0556	XM_015104139.1	mRNA	mRNA Predicted	+	25144278	25321178	25143766	25150335	25159489	25162274	25174701	25179748	25202004	25210284	25226193	25227333	25229160	25231391	25236731	25250815	25274363	25290153	25291920	25294783	25303113	25309896	25313336	25314958	25316563	25317469	25319516	25320180	25320485	25321119	25144407	25150412	25159677	25162372	25174833	25179877	25202272	25210416	25226366	25227393	25229267	25231494
24	25143767	25321288	KIAA0556	XM_015104145.1	mRNA	mRNA Predicted	+	25144278	25321178	25143766	25150335	25159489	25162274	25174701	25179748	25202004	25226193	25227333	25229160	25231391	25236731	25250815	25274363	25290153	25291920	25294783	25303113	25309896	25313336	25314958	25316563	25317469	25319516	25320180	25320485	25321119	25144407	25150412	25159677	25162372	25174833	25179877	25202272	25226366	25227393	25229267	25231494	25236947	25250953
24	25143767	25321288	KIAA0556	XM_015104146.1	mRNA	mRNA Predicted	+	25144278	25321178	25143766	25150335	25159489	25162274	25174701	25179748	25202004	25210284	25226193	25227333	25229160	25231391	25236731	25274363	25290153	25291920	25294783	25303113	25309896	25313336	25314958	25316563	25317469	25319516	25320180	25320485	25321119	25144407	25150412	25159677	25162372	25174833	25179877	25202272	25210416	25226366	25227393	25229267	25231494	25236947
24	25143767	25321288	KIAA0556	XM_015104143.1	mRNA	mRNA Predicted	+	25144278	25321178	25143766	25150335	25159489	25162274	25174713	25179748	25202004	25210284	25226193	25227333	25229160	25231391	25236731	25250815	25274363	25290153	25291920	25294783	25303113	25309896	25313336	25314958	25316563	25317469	25319516	25320180	25320485	25321119	25144407	25150412	25159659	25162372	25174833	25179877	25202272	25210416	25226366	25227393	25229267	25231494
24	25143767	25321288	KIAA0556	XM_015104142.1	mRNA	mRNA Predicted	+	25144278	25321178	25143766	25150335	25159489	25162274	25174701	25179748	25202004	25210284	25226193	25227333	25229160	25231391	25236731	25250815	25274363	25290153	25291920	25294783	25303113	25309896	25313336	25314958	25316563	25317469	25319516	25320180	25320485	25321119	25144407	25150412	25159659	25162372	25174833	25179877	25202272	25210416	25226366	25227393	25229267	25231494
24	25143767	25321288	KIAA0556	XM_015104147.1	mRNA	mRNA Predicted	+	25144278	25321178	25143766	25150335	25159489	25162274	25174701	25202004	25210284	25226193	25227333	25229160	25231391	25236731	25250815	25274363	25290153	25291920	25294783	25303113	25309896	25313336	25314958	25316563	25317469	25319516	25320180	25320485	25321119	25144407	25150412	25159659	25162372	25174833	25202272	25210416	25226366	25227393	25229267	25231494	25236947	25250953
24	25332778	25592418	GSG1L	XM_015104148.1	mRNA	mRNA Predicted	-	25333247	25592418	25332777	25348367	25363962	25378597	25422167	25500121	25514926	25541357	25592106	25592149	25592199	25592314	25592402	25333345	25348438	25364130	25378709	25422320	25500169	25514936	25541379	25592147	25592198	25592312	25592400	25592418	XP_014959634.1	XP_014959634.1	101120720	LOW QUALITY PROTEIN: germ cell-specific gene 1-like protein isoform X1
24	25621501	25691977	XPO6	XM_004020858.3	mRNA	mRNA Predicted	-	25622079	25691977	25621500	25624907	25625273	25628599	25630154	25630489	25631562	25634414	25635517	25637482	25642555	25645706	25651923	25653117	25654659	25663797	25668501	25671883	25682230	25684355	25687643	25688817	25691925	25622181	25625138	25625372	25628761	25630326	25630604	25631718	25634604	25635664	25637627	25642648	25645866	25651993	25653210	25654768	25663907	25668628
24	25621979	25696508	XPO6	XM_012104315.2	mRNA	mRNA Predicted	-	25622079	25691977	25621978	25624907	25625273	25628599	25630154	25630489	25631562	25634414	25635517	25637482	25642555	25645706	25651923	25653117	25654659	25663797	25668501	25671883	25682230	25684355	25687643	25688817	25691925	25622181	25625138	25625372	25628761	25630326	25630604	25631718	25634604	25635664	25637627	25642648	25645866	25651993	25653207	25654768	25663907	25668628
24	25746456	25747282	LOC101110200	LOC101110200	pseudo	mRNA Pseudo	-	?	?	25746455	25747282	?	?	101110200	?
24	25746456	25753421	LOC105604724	XR_001024290.1	ncRNA	ncRNA Predicted	-	?	?	25746455	25747501	25753410	25746705	25747505	25753421	XR_001024290.1	?	105604724	uncharacterized LOC105604724
24	25802802	25826075	SBK1	XM_015103897.1	mRNA	mRNA Predicted	+	25822211	25826075	25802801	25822204	25822241	25824176	25825421	25803515	25822239	25822424	25824379	25826075	XP_014959383.1	XP_014959383.1	101120982	LOW QUALITY PROTEIN: serine/threonine-protein kinase SBK1 isoform X1
24	25834809	25834879	TRNAR-GCG	TRNAR-GCG	tRNA	ncRNA	+	?	?	25834808	25834879	?	?	101101829	tRNA-Arg
24	25841521	25842333	LOC106991900	LOC106991900	pseudo	mRNA Pseudo	+	?	?	25841520	25842333	?	?	106991900	?
24	25864666	25869741	LAT	XM_012104317.2	mRNA	mRNA Predicted	-	25865503	25869445	25864665	25865487	25865686	25866078	25868008	25868179	25868448	25868633	25868959	25869120	25869342	25865316	25865562	25865749	25866141	25868109	25868357	25868513	25868703	25868994	25869226	25869741	XP_011959707.1	XP_011959707.1	101110725	linker for activation of T-cells family member 1 isoform X2
24	25864666	25869741	LAT	XM_012104319.2	mRNA	mRNA Predicted	-	25865503	25869445	25864665	25865487	25865781	25866078	25868008	25868179	25868327	25868448	25868633	25868959	25869120	25869342	25865316	25865562	25865844	25866141	25868109	25868243	25868357	25868513	25868703	25868994	25869226	25869741	XP_011959709.1	XP_011959709.1	101110725	linker for activation of T-cells family member 1 isoform X5
24	25864666	25869741	LAT	XM_012104318.2	mRNA	mRNA Predicted	-	25865503	25869445	25864665	25865487	25865781	25866078	25868008	25868179	25868448	25868633	25868959	25869120	25869342	25865316	25865562	25865844	25866141	25868109	25868357	25868510	25868703	25868994	25869226	25869741	XP_011959708.1	XP_011959708.1	101110725	linker for activation of T-cells family member 1 isoform X3
24	25864666	25869741	LAT	XM_012104320.2	mRNA	mRNA Predicted	-	25865503	25869445	25864665	25865487	25865781	25866078	25868008	25868179	25868327	25868448	25868633	25868959	25869120	25869342	25865316	25865562	25865844	25866141	25868109	25868243	25868357	25868510	25868703	25868994	25869226	25869741	XP_011959710.1	XP_011959710.1	101110725	linker for activation of T-cells family member 1 isoform X6
24	25864666	25869741	LAT	XM_012104316.2	mRNA	mRNA Predicted	-	25865503	25869445	25864665	25865487	25865781	25866078	25868008	25868179	25868448	25868633	25868959	25869120	25869342	25865316	25865562	25865844	25866141	25868109	25868357	25868513	25868703	25868994	25869226	25869741	XP_011959706.1	XP_011959706.1	101110725	linker for activation of T-cells family member 1 isoform X1
24	25864666	25869741	LAT	XM_004020859.3	mRNA	mRNA Predicted	-	25865503	25869445	25864665	25865487	25865781	25866078	25868008	25868179	25868448	25868633	25868959	25869120	25869342	25865316	25865562	25865844	25866141	25868109	25868357	25868513	25868703	25868994	25869148	25869741	XP_004020908.1	XP_004020908.1	101110725	linker for activation of T-cells family member 1 isoform X4
24	25870297	25878831	SPNS1	XM_015104149.1	mRNA	mRNA Predicted	-	25870542	25878636	25870296	25870916	25871702	25872305	25872724	25873225	25873992	25874958	25875116	25876432	25878232	25878394	25878552	25870637	25871088	25871801	25872371	25872914	25873381	25874138	25875025	25875268	25876569	25878298	25878551	25878831	XP_014959635.1	XP_014959635.1	101110989	LOW QUALITY PROTEIN: protein spinster homolog 1 isoform X1
24	25886991	25898913	NFATC2IP	XM_015104150.1	mRNA	mRNA Predicted	-	25889106	25898913	25886990	25890906	25891135	25892374	25892670	25893629	25896649	25898544	25898806	25898857	25889265	25891016	25891280	25892561	25892751	25893744	25896722	25898804	25898856	25898913	XP_014959636.1	XP_014959636.1	101121231	LOW QUALITY PROTEIN: NFATC2-interacting protein
24	25901188	25904588	LOC106991901	XR_001436637.1	ncRNA	ncRNA Predicted	-	?	?	25901187	25903724	25903989	25901530	25903758	25904588	XR_001436637.1	?	106991901	uncharacterized LOC106991901
24	25904710	25905802	LOC101111245	XM_004020861.3	mRNA	mRNA Predicted	-	25904981	25905509	25904709	25905802	XP_004020910.1	XP_004020910.1	101111245	NADH dehydrogenase [ubiquinone] 1 alpha subcomplex assembly factor 4
24	25905179	25913926	CD19	XM_012104324.2	mRNA	mRNA Predicted	-	25907873	25913883	25905178	25907863	25908064	25908707	25908853	25909016	25909166	25909397	25909862	25910864	25911169	25912311	25913243	25913798	25905269	25907962	25908157	25908764	25908913	25909085	25909271	25909511	25909951	25910913	25911277	25912923	25913534	25913926	XP_011959714.1	XP_011959714.1	101111510	B-lymphocyte antigen CD19 isoform X1
24	25906644	25913926	CD19	XM_012104325.1	mRNA	mRNA Predicted	-	25907873	25913883	25906643	25907863	25908064	25908707	25908853	25909016	25909166	25909397	25909862	25910864	25911169	25912311	25913243	25913798	25907144	25907962	25908157	25908764	25908913	25909085	25909271	25909511	25909951	25910913	25911277	25912923	25913534	25913926	XP_011959715.1	XP_011959715.1	101111510	B-lymphocyte antigen CD19 isoform X1
24	25907561	25913904	CD19	XM_015104151.1	mRNA	mRNA Predicted	-	25907873	25913883	25907560	25907863	25908064	25908707	25908853	25909016	25909166	25909397	25909862	25910864	25911169	25912311	25913798	25907755	25907962	25908157	25908764	25908913	25909085	25909271	25909511	25909951	25910913	25911277	25912923	25913904	XP_014959637.1	XP_014959637.1	101111510	B-lymphocyte antigen CD19 isoform X3
24	25907561	25913926	CD19	XM_012104327.1	mRNA	mRNA Predicted	-	25907873	25913883	25907560	25907863	25908064	25908707	25908853	25909016	25909166	25909397	25909862	25910864	25911169	25912311	25912728	25913243	25913798	25907755	25907962	25908157	25908764	25908913	25909085	25909271	25909511	25909951	25910913	25911277	25912605	25912923	25913534	25913926	XP_011959717.1	XP_011959717.1	101111510	B-lymphocyte antigen CD19 isoform X2
24	25907561	25913926	CD19	XM_012104323.1	mRNA	mRNA Predicted	-	25907873	25913883	25907560	25907863	25908064	25908707	25908853	25909016	25909166	25909397	25909862	25910864	25911169	25912311	25913243	25913798	25907755	25907962	25908157	25908764	25908913	25909085	25909271	25909511	25909951	25910913	25911277	25912923	25913534	25913926	XP_011959713.1	XP_011959713.1	101111510	B-lymphocyte antigen CD19 isoform X1
24	25917448	25932003	RABEP2	XM_015104152.1	mRNA	mRNA Predicted	+	25919562	25931454	25917447	25920120	25922656	25925441	25925639	25927117	25927303	25928527	25930046	25930070	25930542	25930804	25931352	25919623	25920330	25922814	25925552	25925987	25927213	25927402	25928683	25930069	25930194	25930572	25930921	25932003	XP_014959638.1	XP_014959638.1	101121484	LOW QUALITY PROTEIN: rab GTPase-binding effector protein 2 isoform X1
24	25931957	25949263	ATP2A1	XM_004020864.3	mRNA	mRNA Predicted	-	25932200	25949058	25931956	25932993	25933253	25933480	25933706	25933965	25934276	25934692	25935843	25936186	25937770	25938134	25938528	25941152	25941757	25942212	25943264	25945495	25946541	25948083	25948560	25948940	25932259	25933111	25933371	25933614	25933792	25934168	25934497	25935028	25936062	25936309	25937902	25938237	25938617	25941319	25942055	25942298	25943345	25945634
24	25931957	25949263	ATP2A1	XM_004020863.3	mRNA	mRNA Predicted	-	25932690	25949058	25931956	25932650	25932993	25933253	25933480	25933706	25933965	25934276	25934692	25935843	25936186	25937770	25938134	25938528	25941152	25941757	25942212	25943264	25945495	25946541	25948083	25948560	25948940	25932259	25932695	25933111	25933371	25933614	25933792	25934168	25934497	25935028	25936062	25936309	25937902	25938237	25938617	25941319	25942055	25942298
24	25948195	25953403	LOC105604726	XR_001024292.2	ncRNA	ncRNA Predicted	+	?	?	25948194	25950145	25952978	25948661	25950268	25953403	XR_001024292.2	?	105604726	uncharacterized LOC105604726	transcript variant X1
24	25953958	25961327	SH2B1	XM_004023240.3	mRNA	mRNA Predicted	-	25954012	25959319	25953957	25954208	25954761	25955070	25955476	25957229	25957516	25957839	25958541	25958671	25954031	25954308	25954933	25955282	25955680	25957405	25957608	25957941	25958670	25961327	XP_004023289.1	XP_004023289.1	101112187	LOW QUALITY PROTEIN: SH2B adapter protein 1 isoform X1
24	25961364	25966788	LOC105604725	XR_001436665.1	ncRNA	ncRNA Predicted	+	?	?	25961363	25964623	25966636	25961541	25964706	25966788	XR_001436665.1	?	105604725	uncharacterized LOC105604725	transcript variant X1
24	25967736	25974073	TUFM	XM_012104794.2	mRNA	mRNA Predicted	+	25967735	25973881	25967735	25969700	25970182	25970361	25971291	25971683	25971858	25972155	25972371	25972589	25972831	25973707	25967744	25969900	25970258	25970554	25971458	25971788	25972023	25972288	25972476	25972741	25972951	25974073	XP_011960184.2	XP_011960184.2	101121740	elongation factor Tu	mitochondrial isoform X1
24	25980656	25990725	ATXN2L	XM_012104795.2	mRNA	mRNA Predicted	-	25980655	25988877	25980655	25980902	25981266	25981477	25981954	25982235	25982431	25983068	25983217	25983702	25984010	25984170	25984908	25985179	25986152	25986803	25987700	25988168	25988689	25988850	25989121	25990672	25980760	25981115	25981388	25981607	25982142	25982308	25982578	25983138	25983513	25983773	25984082	25984365	25985019	25985355	25986353	25986895	25987825	25988319
24	25994736	25996439	LOC101112443	LOC101112443	pseudo	mRNA Pseudo	+	?	?	25994735	25996439	?	?	101112443	?
24	26015085	26035314	LOC101112694	XM_004020865.3	mRNA	mRNA Predicted	-	26015180	26034987	26015084	26015361	26015619	26015795	26015949	26017198	26021307	26021773	26022912	26023137	26023428	26023998	26024222	26031066	26031591	26032317	26032563	26033097	26033393	26034886	26035153	26015263	26015524	26015707	26015861	26016109	26017562	26021532	26021964	26023006	26023263	26023570	26024102	26024382	26031194	26031698	26032372	26032689	26033287	26033459
24	26015085	26035314	LOC101112694	XM_012104331.2	mRNA	mRNA Predicted	-	26015180	26034987	26015084	26015361	26015619	26015795	26015949	26017198	26021206	26021392	26021773	26022912	26023137	26023428	26023998	26024222	26031066	26031591	26032317	26032563	26033097	26033393	26034886	26035153	26015263	26015524	26015707	26015861	26016109	26017562	26021291	26021532	26021964	26023006	26023263	26023570	26024102	26024382	26031194	26031698	26032372	26032689
24	26049013	26060713	CLN3	XM_015104154.1	mRNA	mRNA Predicted	-	26049272	26059056	26049012	26049499	26053018	26053246	26053396	26053544	26054871	26055919	26056148	26057090	26057277	26057749	26058996	26060659	26049392	26049640	26053112	26053302	26053465	26053591	26054984	26056063	26056221	26057176	26057357	26057821	26059756	26060713	XP_014959640.1	XP_014959640.1	101112942	battenin isoform X2
24	26049013	26060714	CLN3	XM_012104337.2	mRNA	mRNA Predicted	-	26049272	26059056	26049012	26049499	26053018	26053246	26053396	26053544	26054871	26055919	26056148	26057090	26057277	26057749	26058996	26059643	26060659	26049392	26049640	26053112	26053302	26053465	26053591	26054984	26056063	26056221	26057176	26057357	26057821	26059093	26059756	26060714	XP_011959727.1	XP_011959727.1	101112942	battenin isoform X2
24	26049013	26060738	CLN3	XM_012104336.1	mRNA	mRNA Predicted	-	26049272	26059056	26049012	26049499	26053018	26053246	26053396	26053544	26054871	26055919	26056148	26057090	26057277	26057749	26058996	26060659	26049392	26049640	26053112	26053302	26053465	26053591	26054984	26056063	26056221	26057176	26057357	26057821	26059465	26060738	XP_011959726.1	XP_011959726.1	101112942	battenin isoform X2
24	26049013	26061194	CLN3	XM_012104335.1	mRNA	mRNA Predicted	-	26049272	26060942	26049012	26049499	26053018	26053246	26053396	26053544	26054871	26055919	26056148	26057090	26057277	26057749	26058996	26060659	26060896	26061144	26049392	26049640	26053112	26053302	26053465	26053591	26054984	26056063	26056221	26057176	26057357	26057821	26059093	26060738	26060988	26061194	XP_011959725.1	XP_011959725.1	101112942	battenin isoform X1
24	26060867	26067246	APOBR	XM_012104333.2	mRNA	mRNA Predicted	+	26060940	26066413	26060866	26063219	26065989	26066343	26060997	26065898	26066252	26067246	XP_011959723.1	XP_011959723.1	101122247	apolipoprotein B receptor isoform X2
24	26062706	26067246	APOBR	XM_004021213.3	mRNA	mRNA Predicted	+	26062822	26066413	26062705	26063219	26065989	26066343	26062879	26065898	26066252	26067246	XP_004021262.1	XP_004021262.1	101122247	apolipoprotein B receptor isoform X1
24	26067332	26077239	IL27	XM_004021214.3	mRNA	mRNA Predicted	-	26067369	26072439	26067331	26068545	26069724	26069907	26072408	26067636	26068704	26069823	26070080	26077239	XP_004021263.1	XP_004021263.1	101122495	interleukin-27 subunit alpha
24	26087782	26089219	NUPR1	XM_004020869.2	mRNA	mRNA Predicted	-	26088287	26088948	26087781	26088274	26088836	26087945	26088424	26089219	XP_004020918.1	XP_004020918.1	101113556	nuclear protein 1
24	26092841	26097118	LOC105604727	XR_001024294.1	ncRNA	ncRNA Predicted	-	?	?	26092840	26093669	26096229	26096984	26093015	26094833	26096369	26097118	XR_001024294.1	?	105604727	uncharacterized LOC105604727	transcript variant X2
24	26097167	26129485	SGF29	XM_012104339.2	mRNA	mRNA Predicted	+	26109625	26129399	26097166	26099516	26109610	26111769	26112068	26126624	26127664	26127869	26128241	26128351	26129282	26097360	26099561	26109700	26111845	26112141	26126689	26127794	26128016	26128277	26128514	26129485	XP_011959729.1	XP_011959729.1	101113816	SAGA-associated factor 29 homolog
24	26097169	26129485	SGF29	XM_012104338.2	mRNA	mRNA Predicted	+	26109625	26129399	26097168	26109610	26111769	26112068	26126624	26127664	26127869	26128241	26128351	26129282	26097360	26109700	26111845	26112141	26126689	26127794	26128016	26128277	26128514	26129485	XP_011959728.1	XP_011959728.1	101113816	SAGA-associated factor 29 homolog
24	26129637	26133925	LOC101114075	XM_004020871.3	mRNA	mRNA Predicted	-	26129762	26132057	26129636	26129994	26130667	26130863	26131490	26131676	26131909	26132967	26133414	26129875	26130175	26130762	26130990	26131588	26131802	26132094	26133178	26133925	XP_004020920.1	XP_004020920.1	101114075	sulfotransferase 1A1
24	26129637	26133927	LOC101114075	XM_012104341.2	mRNA	mRNA Predicted	-	26129762	26132057	26129636	26129994	26130667	26130863	26131490	26131676	26131909	26133414	26129875	26130175	26130762	26130990	26131588	26131802	26132094	26133927	XP_011959731.1	XP_011959731.1	101114075	sulfotransferase 1A1
24	26129637	26133929	LOC101114075	XM_012104342.2	mRNA	mRNA Predicted	-	26129762	26132057	26129636	26129994	26130667	26130863	26131490	26131676	26131909	26132967	26133414	26129875	26130175	26130762	26130990	26131588	26131802	26132090	26133178	26133929	XP_011959732.1	XP_011959732.1	101114075	sulfotransferase 1A1
24	26129637	26133929	LOC101114075	XM_012104340.2	mRNA	mRNA Predicted	-	26129762	26132057	26129636	26129994	26130667	26130863	26131490	26131676	26131909	26132967	26133414	26129875	26130175	26130762	26130990	26131588	26131802	26132130	26133178	26133929	XP_011959730.1	XP_011959730.1	101114075	sulfotransferase 1A1
24	26129637	26133929	LOC101114075	XM_012104344.2	mRNA	mRNA Predicted	-	26129762	26132057	26129636	26129994	26130667	26130863	26131490	26131676	26131909	26133414	26129875	26130175	26130762	26130990	26131588	26131802	26132130	26133929	XP_011959734.1	XP_011959734.1	101114075	sulfotransferase 1A1
24	26129637	26133930	LOC101114075	XM_012104345.2	mRNA	mRNA Predicted	-	26129762	26132057	26129636	26129994	26130667	26130863	26131490	26131676	26131909	26133414	26129875	26130175	26130762	26130990	26131588	26131802	26132090	26133930	XP_011959735.1	XP_011959735.1	101114075	sulfotransferase 1A1
24	26134301	26136988	SLX1A	XM_012104348.2	mRNA	mRNA Predicted	-	26134401	26136675	26134300	26134512	26134771	26136145	26136627	26136844	26134431	26134600	26134899	26136484	26136679	26136988	XP_011959738.1	XP_011959738.1	101122755	structure-specific endonuclease subunit SLX1 isoform X1
24	26134301	26136990	SLX1A	XM_012104347.2	mRNA	mRNA Predicted	-	26134401	26136675	26134300	26134512	26134771	26136145	26136627	26136836	26134431	26134600	26134899	26136484	26136679	26136990	XP_011959737.1	XP_011959737.1	101122755	structure-specific endonuclease subunit SLX1 isoform X1
24	26134301	26136995	SLX1A	XM_012104349.2	mRNA	mRNA Predicted	-	26134401	26136675	26134300	26134512	26134771	26136145	26136627	26134431	26134600	26134899	26136484	26136995	XP_011959739.1	XP_011959739.1	101122755	structure-specific endonuclease subunit SLX1 isoform X1
24	26134301	26136996	SLX1A	XM_012104346.2	mRNA	mRNA Predicted	-	26134401	26136675	26134300	26134512	26134771	26136145	26136627	26136856	26134431	26134600	26134899	26136484	26136679	26136996	XP_011959736.1	XP_011959736.1	101122755	structure-specific endonuclease subunit SLX1 isoform X1
24	26137424	26138479	BOLA2B	XM_004020874.3	mRNA	mRNA Predicted	+	26137785	26138436	26137423	26137768	26137937	26138336	26137491	26137848	26138035	26138479	XP_004020923.1	XP_004020923.1	101114744	bolA-like protein 2 isoform X1
24	26137434	26138479	BOLA2B	XM_015104159.1	mRNA	mRNA Predicted	+	26137508	26138436	26137433	26137937	26138336	26137571	26138035	26138479	XP_014959645.1	XP_014959645.1	101114744	bolA-like protein 2 isoform X2
24	26140723	26146203	CORO1A	XM_012104351.2	mRNA	mRNA Predicted	-	26140831	26144534	26140722	26141237	26141548	26141717	26141974	26142270	26142548	26142819	26143046	26144336	26145444	26146075	26140936	26141453	26141606	26141863	26142079	26142390	26142733	26142949	26143169	26144535	26145476	26146203	XP_011959741.1	XP_011959741.1	101114326	coronin-1A
24	26140723	26146217	CORO1A	XM_012104350.2	mRNA	mRNA Predicted	-	26140831	26144534	26140722	26141237	26141548	26141717	26141974	26142270	26142548	26142819	26143046	26144336	26145444	26146075	26140936	26141453	26141606	26141863	26142079	26142390	26142733	26142949	26143169	26144535	26145500	26146217	XP_011959740.1	XP_011959740.1	101114326	coronin-1A
24	26140723	26146232	CORO1A	XM_004020872.2	mRNA	mRNA Predicted	-	26140831	26144534	26140722	26141237	26141548	26141717	26141974	26142270	26142548	26142819	26143046	26144336	26146075	26140936	26141453	26141606	26141863	26142079	26142390	26142733	26142949	26143169	26144535	26146232	XP_004020921.1	XP_004020921.1	101114326	coronin-1A
24	26166131	26166203	TRNAG-CCC	TRNAG-CCC	tRNA	ncRNA	-	?	?	26166130	26166203	?	?	101101837	tRNA-Gly
24	26186720	26191812	MAPK3	XM_015104158.1	mRNA	mRNA Predicted	+	26186927	26190866	26186719	26188773	26189125	26189503	26190228	26190542	26190743	26191691	26186938	26188963	26189242	26189618	26190360	26190652	26190897	26191812	XP_014959644.1	XP_014959644.1	101123008	mitogen-activated protein kinase 3 isoform X1
24	26191798	26195907	GDPD3	XM_015104155.1	mRNA	mRNA Predicted	+	26193070	26195754	26191797	26193444	26193717	26193940	26194145	26194346	26194741	26195690	26193209	26193487	26193853	26193986	26194264	26194436	26194875	26195907	XP_014959641.1	XP_014959641.1	101114996	glycerophosphodiester phosphodiesterase domain-containing protein 3 isoform X3
24	26191798	26198366	GDPD3	XM_004020875.2	mRNA	mRNA Predicted	+	26193070	26198307	26191797	26193444	26193717	26193940	26194145	26194346	26194741	26196194	26196360	26198169	26193209	26193487	26193853	26193986	26194264	26194436	26194875	26196254	26196412	26198366	XP_004020924.1	XP_004020924.1	101114996	glycerophosphodiester phosphodiesterase domain-containing protein 3 isoform X2
24	26191798	26198366	GDPD3	XM_012104352.1	mRNA	mRNA Predicted	+	26193070	26198242	26191797	26193444	26193717	26193940	26194145	26194346	26194741	26196194	26196360	26197514	26198169	26193209	26193487	26193853	26193986	26194264	26194436	26194875	26196254	26196412	26197600	26198366	XP_011959742.1	XP_011959742.1	101114996	glycerophosphodiester phosphodiesterase domain-containing protein 3 isoform X1
24	26199617	26202949	YPEL3	XM_012104797.1	mRNA	mRNA Predicted	+	26199616	26202539	26199616	26200376	26200665	26200925	26202449	26199709	26200559	26200709	26201034	26202949	XP_011960187.1	XP_011960187.1	101115250	protein yippee-like 3 isoform X1
24	26203787	26207732	TBX6	XM_012104354.2	mRNA	mRNA Predicted	+	26203995	26207662	26203786	26205334	26205682	26205922	26207015	26207171	26207448	26204435	26205602	26205829	26205993	26207089	26207355	26207732	XP_011959744.1	XP_011959744.1	101115502	T-box transcription factor TBX6 isoform X1
24	26203787	26207732	TBX6	XM_004020877.3	mRNA	mRNA Predicted	+	26203995	26207662	26203786	26204197	26205334	26205682	26205922	26207015	26207171	26207448	26204113	26204435	26205602	26205829	26205993	26207089	26207355	26207732	XP_004020926.1	XP_004020926.1	101115502	T-box transcription factor TBX6 isoform X2
24	26208459	26216496	PPP4C	XM_015104162.1	mRNA	mRNA Predicted	-	26208716	26216182	26208458	26208937	26210095	26210348	26211098	26211413	26212394	26216084	26216386	26208846	26209127	26210224	26210520	26211200	26211464	26212446	26216242	26216496	XP_014959648.1	XP_014959648.1	101115751	serine/threonine-protein phosphatase 4 catalytic subunit isoform X1
24	26219061	26222500	ALDOA	XM_004020882.2	mRNA	mRNA Predicted	-	26219267	26222485	26219060	26219452	26219816	26220108	26220526	26220817	26221721	26222020	26222344	26219363	26219652	26219991	26220192	26220687	26220872	26221933	26222147	26222500	XP_004020931.2	XP_004020931.2	443085	fructose-bisphosphate aldolase A isoform X2
24	26219061	26223648	ALDOA	XM_015104153.1	mRNA	mRNA Predicted	-	26219267	26222132	26219060	26219452	26219816	26220108	26220526	26220817	26221721	26222020	26223501	26219363	26219652	26219991	26220192	26220687	26220872	26221933	26222147	26223648	XP_014959639.1	XP_014959639.1	443085	fructose-bisphosphate aldolase A isoform X1
24	26219061	26224573	ALDOA	XM_012104361.1	mRNA	mRNA Predicted	-	26219267	26222132	26219060	26219452	26219816	26220108	26220526	26220817	26221721	26222020	26223151	26224556	26219363	26219652	26219991	26220192	26220687	26220872	26221933	26222147	26223213	26224573	XP_011959751.1	XP_011959751.1	443085	fructose-bisphosphate aldolase A isoform X1
24	26219061	26224700	ALDOA	XM_012104360.1	mRNA	mRNA Predicted	-	26219267	26222132	26219060	26219452	26219816	26220108	26220526	26220817	26221721	26222020	26224556	26219363	26219652	26219991	26220192	26220687	26220872	26221933	26222147	26224700	XP_011959750.1	XP_011959750.1	443085	fructose-bisphosphate aldolase A isoform X1
24	26222435	26232192	LOC105604728	XM_012104359.2	mRNA	mRNA Predicted	-	26225471	26231873	26222434	26224839	26230362	26230769	26231867	26232133	26222500	26225585	26230518	26230913	26231903	26232192	XP_011959749.1	XP_011959749.1	105604728	late cornified envelope-like proline-rich protein 1
24	26222435	26232212	LOC105604728	XM_012104358.2	mRNA	mRNA Predicted	-	26225471	26231873	26222434	26224839	26230362	26230769	26231867	26232120	26222500	26225585	26230518	26230913	26231903	26232212	XP_011959748.1	XP_011959748.1	105604728	late cornified envelope-like proline-rich protein 1
24	26245703	26252312	FAM57B	XM_015103898.1	mRNA	mRNA Predicted	+	26246048	26252312	26245702	26247007	26250016	26251339	26251961	26246173	26247091	26250251	26251435	26252312	XP_014959384.1	XP_014959384.1	101123263	protein FAM57B isoform X1
24	26252723	26256375	C24H16orf92	XM_012104356.1	mRNA	mRNA Predicted	-	26253119	26254161	26252722	26253538	26254040	26253211	26253697	26256375	XP_011959746.1	XP_011959746.1	101123524	uncharacterized protein C16orf92 homolog isoform X2
24	26252723	26256384	C24H16orf92	XM_012104355.2	mRNA	mRNA Predicted	-	26253189	26254161	26252722	26253332	26253538	26254040	26253211	26253420	26253697	26256384	XP_011959745.1	XP_011959745.1	101123524	uncharacterized protein C16orf92 homolog isoform X1
24	26261170	26265392	DOC2A	XM_015104161.1	mRNA	mRNA Predicted	+	26261282	26265161	26261169	26261710	26261819	26262215	26262405	26264013	26264221	26264353	26264660	26264828	26265015	26261511	26261725	26261920	26262290	26262515	26264140	26264281	26264517	26264742	26264925	26265392	XP_014959647.1	XP_014959647.1	101116792	double C2-like domain-containing protein alpha isoform X1
24	26265546	26273490	INO80E	XM_004020885.3	mRNA	mRNA Predicted	-	26265945	26273270	26265545	26269524	26270019	26270225	26272730	26272962	26273189	26266167	26269641	26270131	26270304	26272783	26273033	26273490	XP_004020934.1	XP_004020934.1	101117296	INO80 complex subunit E isoform X2
24	26265546	26273490	INO80E	XM_004020886.3	mRNA	mRNA Predicted	-	26265945	26273270	26265545	26270019	26270225	26272730	26272962	26273189	26266167	26270131	26270304	26272783	26273033	26273490	XP_004020935.1	XP_004020935.1	101117296	INO80 complex subunit E isoform X3
24	26266153	26273490	INO80E	XM_015104157.1	mRNA	mRNA Predicted	-	26266753	26273270	26266152	26266732	26269524	26270019	26270225	26272730	26272962	26273189	26266167	26266825	26269641	26270131	26270304	26272783	26273033	26273490	XP_014959643.1	XP_014959643.1	101117296	INO80 complex subunit E isoform X4
24	26266174	26273490	INO80E	XM_012104365.2	mRNA	mRNA Predicted	-	26269209	26273270	26266173	26270019	26270225	26272730	26272962	26273189	26269641	26270131	26270304	26272783	26273033	26273490	XP_011959755.1	XP_011959755.1	101117296	INO80 complex subunit E isoform X1
24	26266174	26273490	INO80E	XM_015104156.1	mRNA	mRNA Predicted	-	26266753	26273270	26266173	26269524	26270019	26270225	26272730	26272962	26273189	26266825	26269641	26270131	26270304	26272783	26273033	26273490	XP_014959642.1	XP_014959642.1	101117296	INO80 complex subunit E isoform X4
24	26273908	26277749	HIRIP3	XM_012104364.2	mRNA	mRNA Predicted	+	26273941	26276620	26273907	26274131	26274374	26274941	26276019	26276271	26276456	26274054	26274252	26274489	26275918	26276188	26276370	26277749	XP_011959754.1	XP_011959754.1	101117041	HIRA-interacting protein 3
24	26278276	26280303	LOC106991889	XM_015103899.1	mRNA	mRNA Predicted	-	26278275	26280303	26278275	26278847	26279967	26278764	26279030	26280303	XP_014959385.1	XP_014959385.1	106991889	serine/threonine-protein kinase TAO2-like
24	26281384	26295065	LOC101117721	XM_015104160.1	mRNA	mRNA Predicted	-	26281640	26291484	26281383	26282001	26283090	26283644	26283933	26285735	26285782	26286016	26286452	26287393	26287575	26289671	26289869	26290128	26290355	26290899	26291098	26291352	26294490	26282000	26282804	26283322	26283848	26284299	26285781	26285883	26286277	26286620	26287475	26287669	26289763	26289983	26290225	26290401	26291001	26291170	26291519	26295065	XP_014959646.1	XP_014959646.1
24	26295983	26312389	TMEM219	XM_012104368.2	mRNA	mRNA Predicted	-	26297129	26311432	26295982	26297097	26298982	26310888	26311171	26296084	26297264	26299212	26311078	26312389	XP_011959758.1	XP_011959758.1	101117982	insulin-like growth factor-binding protein 3 receptor isoform X1
24	26295983	26312390	TMEM219	XM_012104373.2	mRNA	mRNA Predicted	-	26297129	26311336	26295982	26297097	26298982	26310888	26311171	26311917	26296084	26297264	26299212	26311078	26311370	26312390	XP_011959763.1	XP_011959763.1	101117982	insulin-like growth factor-binding protein 3 receptor isoform X2
24	26295983	26312390	TMEM219	XM_012104371.2	mRNA	mRNA Predicted	-	26297129	26311336	26295982	26297097	26298982	26310888	26311171	26311917	26296084	26297264	26299212	26311078	26311373	26312390	XP_011959761.1	XP_011959761.1	101117982	insulin-like growth factor-binding protein 3 receptor isoform X2
24	26295983	26312541	TMEM219	XM_012104369.2	mRNA	mRNA Predicted	-	26297129	26311336	26295982	26297097	26298982	26310888	26311171	26312407	26296084	26297264	26299212	26311078	26311373	26312541	XP_011959759.1	XP_011959759.1	101117982	insulin-like growth factor-binding protein 3 receptor isoform X2
24	26295983	26312551	TMEM219	XM_004020888.3	mRNA	mRNA Predicted	-	26297129	26311336	26295982	26297097	26298982	26310888	26311171	26312407	26296084	26297264	26299212	26311078	26311370	26312551	XP_004020937.1	XP_004020937.1	101117982	insulin-like growth factor-binding protein 3 receptor isoform X2
24	26295983	26349042	TMEM219	XM_012104372.2	mRNA	mRNA Predicted	-	26297129	26311336	26295982	26297097	26298982	26310888	26311171	26348713	26296084	26297264	26299212	26311078	26311373	26349042	XP_011959762.1	XP_011959762.1	101117982	insulin-like growth factor-binding protein 3 receptor isoform X2
24	26303423	26305267	LOC105604730	LOC105604730	pseudo	mRNA Pseudo	+	?	?	26303422	26305267	?	?	105604730	?
24	26349095	26362747	KCTD13	XM_004020890.2	mRNA	mRNA Predicted	+	26349180	26362203	26349094	26350790	26359056	26359235	26359972	26361966	26349424	26350960	26359146	26359288	26360168	26362747	XP_004020939.1	XP_004020939.1	101118408	BTB/POZ domain-containing adapter for CUL3-mediated RhoA degradation protein 1
24	26362881	26367848	ASPHD1	XM_004020891.3	mRNA	mRNA Predicted	-	26363008	26366498	26362880	26363654	26365618	26363118	26363768	26367848	XP_004020940.1	XP_004020940.1	101118658	aspartate beta-hydroxylase domain-containing protein 1
24	26368042	26388738	SEZ6L2	XM_012104374.2	mRNA	mRNA Predicted	+	26368543	26388209	26368041	26369550	26370350	26370541	26370978	26371376	26377102	26378386	26379183	26381250	26381909	26382870	26383186	26385360	26385635	26386289	26386807	26387051	26388179	26368623	26369681	26370540	26370636	26371118	26371578	26377288	26378555	26379347	26381451	26382048	26383067	26383387	26385552	26385827	26386328	26386925	26387148	26388738	XP_011959764.1	XP_011959764.1
24	26394109	26398014	CDIPT	XM_004020893.3	mRNA	mRNA Predicted	+	26394701	26397199	26394108	26394839	26395657	26396242	26396853	26397053	26394744	26394974	26395811	26396324	26396935	26398014	XP_004020942.1	XP_004020942.1	101119178	CDP-diacylglycerol--inositol 3-phosphatidyltransferase
24	26409800	26421545	MVP	XM_004020894.2	mRNA	mRNA Predicted	-	26409852	26421533	26409799	26410796	26411618	26411920	26412780	26414108	26414390	26414585	26415773	26417744	26418225	26419587	26419831	26421005	26421408	26410071	26410985	26411745	26412037	26413167	26414306	26414503	26414723	26416055	26417981	26418320	26419719	26419955	26421201	26421545	XP_004020943.1	XP_004020943.1	101119435	major vault protein isoform X1
24	26430224	26435027	PAGR1	XM_004020895.2	mRNA	mRNA Predicted	-	26430459	26434656	26430223	26433884	26434174	26430659	26433967	26435027	XP_004020944.1	XP_004020944.1	101119691	PAXIP1-associated glutamate-rich protein 1
24	26430224	26435179	PAGR1	XM_012104379.2	mRNA	mRNA Predicted	-	26430459	26434656	26430223	26433884	26434174	26435033	26430659	26433967	26434676	26435179	XP_011959769.1	XP_011959769.1	101119691	PAXIP1-associated glutamate-rich protein 1
24	26434549	26438574	PRRT2	XM_004020896.2	mRNA	mRNA Predicted	-	26434662	26438340	26434548	26436692	26437206	26434676	26436825	26438574	XP_004020945.2	XP_004020945.2	101119953	proline-rich transmembrane protein 2 isoform X1
24	26435321	26438574	PRRT2	XM_012104377.1	mRNA	mRNA Predicted	-	26436507	26438340	26435320	26436692	26437206	26436518	26436825	26438574	XP_011959767.1	XP_011959767.1	101119953	proline-rich transmembrane protein 2 isoform X2
24	26441429	26443869	MAZ	XM_015104163.1	mRNA	mRNA Predicted	-	26441456	26443702	26441428	26442463	26442910	26443349	26441659	26442635	26442974	26443869	XP_014959649.1	XP_014959649.1	101101948	myc-associated zinc finger protein isoform X1
24	26445819	26461799	KIF22	XM_004020897.3	mRNA	mRNA Predicted	-	26445884	26461784	26445818	26446020	26446167	26447105	26447552	26448961	26451192	26451454	26451744	26452065	26452667	26452912	26454349	26461669	26445932	26446080	26446377	26447173	26447721	26449130	26451328	26451608	26451975	26452275	26452822	26453040	26454545	26461799	XP_004020946.2	XP_004020946.2	101120211	kinesin-like protein KIF22
24	26464827	26470571	ZG16	XM_015104164.1	mRNA	mRNA Predicted	-	26467664	26469163	26464826	26468732	26469048	26467980	26468865	26470571	XP_014959650.1	XP_014959650.1	101102200	zymogen granule membrane protein 16
24	26484925	26488186	C24H16orf54	XM_015104165.1	mRNA	mRNA Predicted	+	26485749	26486906	26484924	26486392	26486666	26485776	26486665	26488186	XP_014959651.1	XP_014959651.1	101102448	LOW QUALITY PROTEIN: transmembrane protein C16orf54 homolog isoform X1
24	26499856	26515340	QPRT	XM_015103900.1	mRNA	mRNA Predicted	-	26500130	26515202	26499855	26500919	26501094	26515189	26500547	26501092	26501553	26515340	XP_014959386.1	XP_014959386.1	101102696	LOW QUALITY PROTEIN: nicotinate-nucleotide pyrophosphorylase [carboxylating] isoform X1
24	26519470	26522300	SPN	XM_012104382.1	mRNA	mRNA Predicted	-	26520532	26521864	26519469	26522161	26521880	26522300	XP_011959772.1	XP_011959772.1	101120462	leukosialin
24	26519470	26522329	SPN	XM_004020898.2	mRNA	mRNA Predicted	-	26520532	26521864	26519469	26522238	26521880	26522329	XP_004020947.1	XP_004020947.1	101120462	leukosialin
24	26533875	26538042	LOC101102954	XM_012104802.1	mRNA	mRNA Predicted	-	26535625	26538042	26533874	26535849	26536467	26537962	26535848	26536167	26536695	26538042	XP_011960192.1	XP_011960192.1	101102954	LOW QUALITY PROTEIN: protein FAM57A-like
24	26551894	26554138	CD2BP2	XM_012104386.1	mRNA	mRNA Predicted	-	26552034	26553669	26551893	26552232	26552421	26552941	26553224	26553594	26554114	26552145	26552339	26552857	26553099	26553363	26553694	26554138	XP_011959776.1	XP_011959776.1	101120718	CD2 antigen cytoplasmic tail-binding protein 2 isoform X1
24	26551894	26554389	CD2BP2	XM_004020899.2	mRNA	mRNA Predicted	-	26552034	26553669	26551893	26552232	26552421	26552941	26553224	26553594	26554261	26552145	26552339	26552857	26553099	26553363	26553694	26554389	XP_004020948.1	XP_004020948.1	101120718	CD2 antigen cytoplasmic tail-binding protein 2 isoform X1
24	26551894	26554389	CD2BP2	XM_012104387.1	mRNA	mRNA Predicted	-	26552034	26553669	26551893	26552232	26552421	26552941	26553224	26553594	26554261	26552145	26552336	26552857	26553099	26553363	26553694	26554389	XP_011959777.1	XP_011959777.1	101120718	CD2 antigen cytoplasmic tail-binding protein 2 isoform X2
24	26551894	26555519	CD2BP2	XM_012104385.1	mRNA	mRNA Predicted	-	26552034	26553669	26551893	26552232	26552421	26552941	26553224	26553594	26555378	26552145	26552339	26552857	26553099	26553363	26553694	26555519	XP_011959775.1	XP_011959775.1	101120718	CD2 antigen cytoplasmic tail-binding protein 2 isoform X1
24	26554376	26556054	LOC101103208	XM_012104383.2	mRNA	mRNA Predicted	+	26554488	26555898	26554375	26555253	26554491	26556054	XP_011959773.2	XP_011959773.2	101103208	sesquipedalian-1-like isoform X1
24	26554500	26556054	LOC101103208	XM_015104167.1	mRNA	mRNA Predicted	+	26555277	26555898	26554499	26555253	26554638	26556054	XP_014959653.1	XP_014959653.1	101103208	sesquipedalian-1-like isoform X2
24	26554500	26556054	LOC101103208	XM_015104169.1	mRNA	mRNA Predicted	+	26555277	26555898	26554499	26555146	26554638	26556054	XP_014959655.1	XP_014959655.1	101103208	sesquipedalian-1-like isoform X2
24	26554645	26556054	LOC101103208	XM_015104168.1	mRNA	mRNA Predicted	+	26555277	26555898	26554644	26555253	26554980	26556054	XP_014959654.1	XP_014959654.1	101103208	sesquipedalian-1-like isoform X2
24	26556048	26565917	TBC1D10B	XM_015104166.1	mRNA	mRNA Predicted	-	26556901	26562915	26556047	26557623	26558068	26558443	26558625	26562117	26562324	26562702	26557537	26557778	26558258	26558509	26558740	26562224	26562432	26565917	XP_014959652.1	XP_014959652.1	101120980	TBC1 domain family member 10B isoform X1
24	26570752	26573274	MYLPF	XM_012103914.2	mRNA	mRNA Predicted	+	26571536	26573182	26570751	26571410	26571824	26572125	26572345	26572939	26573077	26570821	26571572	26571900	26572230	26572424	26572988	26573274	XP_011959304.1	XP_011959304.1	100270715	myosin regulatory light chain 2	skeletal muscle isoform isoform X1
24	26570762	26573272	MYLPF	NM_001145183.1	mRNA	mRNA	+	26570818	26573182	26570761	26571476	26571824	26572125	26572345	26572939	26573077	26570821	26571572	26571900	26572230	26572424	26572988	26573272	NP_001138655.1	NP_001138655.1	100270715	myosin regulatory light chain 2	skeletal muscle isoform
24	26573457	26577288	2020-09-01	XM_015104170.1	mRNA	mRNA Predicted	-	26573487	26577041	26573456	26574262	26574611	26574834	26575837	26576058	26576482	26576852	26577031	26574019	26574428	26574711	26574936	26575955	26576193	26576606	26576939	26577288	XP_014959656.1	XP_014959656.1	101121228	septin-1
24	26587904	26592169	ZNF48	XM_015103901.1	mRNA	mRNA Predicted	+	26588247	26591376	26587903	26588232	26589635	26590815	26588064	26588326	26590774	26592169	XP_014959387.1	XP_014959387.1	101121481	zinc finger protein 48 isoform X1
24	26596373	26604663	ZNF771	XM_004020903.2	mRNA	mRNA Predicted	+	26597067	26604407	26596372	26597058	26603603	26596441	26597208	26604663	XP_004020952.1	XP_004020952.1	101121737	zinc finger protein 771 isoform X1
24	26607902	26611265	DCTPP1	XM_004020904.3	mRNA	mRNA Predicted	-	26608093	26611194	26607901	26610303	26611096	26608394	26610414	26611265	XP_004020953.1	XP_004020953.1	101121995	dCTP pyrophosphatase 1
24	26622089	26624102	SEPHS2	XM_004020905.3	mRNA	mRNA Predicted	-	26622825	26623815	26622088	26624102	XP_004020954.3	XP_004020954.3	101122245	selenide	water dikinase 2 isoform X1
24	26626567	26626639	TRNAR-UCG	TRNAR-UCG	tRNA	ncRNA	+	?	?	26626566	26626639	?	?	101101828	tRNA-Arg
24	26630271	26630348	TRNAR-UCG	TRNAR-UCG	tRNA	ncRNA	+	?	?	26630270	26630348	?	?	101101828	tRNA-Arg
24	26639368	26639440	TRNAR-UCG	TRNAR-UCG	tRNA	ncRNA	+	?	?	26639367	26639440	?	?	101101828	tRNA-Arg
24	26671615	26713302	ITGAL	NM_001035124.1	mRNA	mRNA	+	26671669	26713297	26671614	26673054	26673884	26674078	26677496	26677738	26678604	26680830	26681122	26686320	26686474	26692422	26694435	26695228	26695570	26697364	26697614	26700184	26703305	26703500	26704123	26704166	26706444	26706959	26707144	26708747	26710333	26710685	26710848	26711599	26712524	26713126	26671724	26673157	26673976	26674146	26677614	26677869	26678750	26680963
24	26720076	26723183	ZNF768	XM_015104171.1	mRNA	mRNA Predicted	-	26721051	26722945	26720075	26722899	26722607	26723183	XP_014959657.1	XP_014959657.1	101122492	zinc finger protein 768 isoform X1
24	26729053	26732392	LOC101122752	XM_012104390.2	mRNA	mRNA Predicted	-	26729890	26732027	26729052	26730599	26731550	26731819	26730597	26730788	26731664	26732392	XP_011959780.2	XP_011959780.2	101122752	LOW QUALITY PROTEIN: zinc finger protein 764 isoform X1
24	26742897	26746108	ZNF688	XM_012104803.1	mRNA	mRNA Predicted	-	26743557	26746108	26742896	26745202	26745417	26745598	26746062	26744078	26745316	26745546	26745796	26746108	XP_011960193.1	XP_011960193.1	101103449	zinc finger protein 688 isoform X1
24	26762435	26769150	ZNF689	XM_004020908.2	mRNA	mRNA Predicted	-	26765388	26769147	26762434	26765846	26766158	26766265	26768618	26768942	26765844	26766084	26766189	26766721	26768732	26769150	XP_004020957.1	XP_004020957.1	101123005	LOW QUALITY PROTEIN: zinc finger protein 689
24	26785455	26790656	PRR14	XM_015104173.1	mRNA	mRNA Predicted	+	26786362	26790536	26785454	26786314	26786513	26787250	26787443	26787918	26788163	26788572	26789054	26789587	26789740	26790091	26790253	26785567	26786385	26786682	26787372	26787633	26787962	26788273	26788784	26789431	26789657	26789832	26790163	26790656	XP_014959659.1	XP_014959659.1	101103694	proline-rich protein 14 isoform X1
24	26791691	26804077	FBRS	XM_015104172.1	mRNA	mRNA Predicted	+	26793171	26802843	26791690	26793918	26794831	26794985	26796077	26796217	26796332	26797790	26797971	26798017	26798218	26798444	26798707	26798761	26799025	26799860	26800263	26800645	26800862	26801793	26802018	26802201	26802618	26802677	26802712	26793627	26794098	26794867	26795015	26796126	26796330	26796430	26797970	26798015	26798165	26798339	26798489	26798759	26798790	26799094
24	26832261	26837940	LOC105604737	XM_012104392.2	mRNA	mRNA Predicted	-	26837761	26837940	26832260	26837541	26837817	26834961	26837815	26837940	XP_011959782.1	XP_011959782.1	105604737	LOW QUALITY PROTEIN: zinc-finger homeodomain protein 9
24	26838457	26868599	SRCAP	XM_004020909.3	mRNA	mRNA Predicted	+	26839475	26868187	26838456	26840158	26841597	26843936	26844359	26845271	26845609	26846520	26846751	26847329	26847608	26848040	26849079	26849436	26849861	26851553	26851778	26852984	26853521	26854002	26854834	26854910	26855285	26855689	26856290	26860672	26861074	26863053	26863380	26863673	26863998	26865195	26865539	26865732	26867656	26867900	26839605	26840421	26841849	26844122
24	26868969	26872270	TMEM265	NM_001304278.1	mRNA	mRNA	+	26870213	26871947	26868968	26870210	26871785	26869171	26870381	26872270	NP_001291207.1	NP_001291207.1	101101946	transmembrane protein 265
24	26869178	26873089	TMEM265	XM_012103918.1	mRNA	mRNA Predicted	+	26870213	26871947	26869177	26871785	26870381	26873089	XP_011959308.1	XP_011959308.1	101101946	transmembrane protein 265 isoform X1
24	26875275	26886420	PHKG2	XM_012103913.2	mRNA	mRNA Predicted	+	26877822	26886420	26875274	26877804	26881359	26881792	26883019	26883168	26885486	26885677	26885903	26886126	26877473	26877917	26881535	26881847	26883085	26883332	26885577	26885831	26886029	26886420	XP_011959303.1	XP_011959303.1	100217403	phosphorylase b kinase gamma catalytic chain	liver/testis isoform isoform X1
24	26877441	26886678	PHKG2	NM_001142889.1	mRNA	mRNA	+	26877822	26886420	26877440	26877804	26881359	26881792	26883019	26883168	26885486	26885677	26885903	26886126	26877546	26877917	26881535	26881847	26883085	26883332	26885577	26885831	26886029	26886678	NP_001136361.1	NP_001136361.1	100217403	phosphorylase b kinase gamma catalytic chain	liver/testis isoform
24	26886727	26890846	CCDC189	XM_004020911.3	mRNA	mRNA Predicted	-	26886803	26890507	26886726	26887736	26887903	26888053	26888364	26888956	26889302	26889942	26890303	26886982	26887826	26887973	26888170	26888435	26889126	26889368	26889974	26890846	XP_004020960.1	XP_004020960.1	101102198	coiled-coil domain-containing protein C16orf93 homolog isoform X1
24	26886780	26890846	CCDC189	XM_012104393.2	mRNA	mRNA Predicted	-	26886803	26890507	26886779	26887736	26887903	26888364	26888956	26889302	26889942	26890303	26886982	26887826	26887973	26888435	26889126	26889368	26889974	26890846	XP_011959783.1	XP_011959783.1	101102198	coiled-coil domain-containing protein C16orf93 homolog isoform X2
24	26890933	26903614	RNF40	XM_004020912.3	mRNA	mRNA Predicted	+	26891264	26902517	26890932	26891192	26891806	26892392	26893181	26893912	26894151	26894396	26895573	26895789	26896156	26897109	26897317	26897831	26898074	26898407	26898700	26899917	26900151	26902340	26891084	26891396	26891974	26892534	26893388	26894034	26894298	26894471	26895693	26895969	26896292	26897231	26897745	26897949	26898224	26898620	26898826	26900058	26900253	26903614
24	26907055	26920659	ZNF629	XM_004020915.3	mRNA	mRNA Predicted	-	26910345	26913107	26907054	26913034	26915455	26912879	26913142	26920659	XP_004020964.1	XP_004020964.1	101102863	zinc finger protein 629
24	26907055	26932446	ZNF629	XM_004020914.2	mRNA	mRNA Predicted	-	26910345	26913107	26907054	26913034	26931426	26912879	26913142	26932446	XP_004020963.1	XP_004020963.1	101102863	zinc finger protein 629
24	26973250	26978005	BCL7C	XM_004020916.3	mRNA	mRNA Predicted	-	26973319	26977875	26973249	26974196	26976379	26976438	26976657	26977128	26977783	26973445	26974282	26976437	26976563	26976766	26977207	26978005	XP_004020965.1	XP_004020965.1	101103285	LOW QUALITY PROTEIN: B-cell CLL/lymphoma 7 protein family member C isoform X1
24	26980369	26983911	CTF1	XM_015103902.1	mRNA	mRNA Predicted	+	26980445	26983911	26980368	26981641	26983252	26983507	26983533	26983635	26980470	26981760	26983505	26983531	26983634	26983911	XP_014959388.1	XP_014959388.1	101104201	LOW QUALITY PROTEIN: cardiotrophin-1 isoform X1
24	27002736	27060680	FBXL19	XM_015104175.1	mRNA	mRNA Predicted	+	27002975	27060312	27002735	27041415	27043171	27043436	27043623	27044328	27045619	27045693	27054228	27054490	27059823	27060128	27003035	27041616	27043315	27043545	27043835	27044490	27045691	27046016	27054392	27054652	27060046	27060680	XP_014959661.1	XP_014959661.1	101104957	LOW QUALITY PROTEIN: F-box/LRR-repeat protein 19 isoform X1
24	27035548	27038432	LOC106991915	XR_001436668.1	ncRNA	ncRNA Predicted	+	?	?	27035547	27037892	27037626	27038432	XR_001436668.1	?	106991915	uncharacterized LOC106991915
24	27062106	27067374	ORAI3	XM_012104397.2	mRNA	mRNA Predicted	+	27062575	27066542	27062105	27065882	27062689	27067374	XP_011959787.1	XP_011959787.1	101105211	protein orai-3 isoform X1
24	27070715	27093266	SETD1A	XM_015104174.1	mRNA	mRNA Predicted	+	27070999	27093184	27070714	27071351	27073191	27075108	27075467	27075974	27076474	27076994	27077051	27077389	27078238	27078536	27079403	27079691	27081068	27088764	27088999	27089247	27089279	27089346	27089365	27089493	27090389	27090654	27090945	27092778	27093010	27071149	27071447	27073462	27075238	27075689	27076473	27076837	27077011	27077387	27077723	27078415	27078624	27079561
24	27094296	27097497	HSD3B7	XM_004023678.1	mRNA	mRNA Predicted	+	27094295	27097497	27094295	27094590	27094993	27095437	27095623	27096070	27096145	27096725	27097403	27094370	27094771	27095149	27095546	27095723	27096143	27096217	27097068	27097497	XP_004023727.1	XP_004023727.1	101105716	LOW QUALITY PROTEIN: 3 beta-hydroxysteroid dehydrogenase type 7 isoform X1
24	27100971	27115882	STX1B	NM_001009440.1	mRNA	mRNA	-	27100970	27115882	27100970	27101307	27101508	27103371	27103883	27106870	27107047	27107337	27115852	27101051	27101418	27101646	27103479	27103957	27106945	27107147	27107412	27115882	NP_001009440.1	NP_001009440.1	443479	syntaxin-1B
24	27134382	27140942	STX4	XM_012104400.2	mRNA	mRNA Predicted	+	27135946	27140565	27134381	27135494	27135709	27135944	27136746	27138462	27138642	27139286	27140283	27140487	27140678	27134615	27135596	27135809	27136019	27136817	27138571	27138719	27139424	27140394	27140583	27140942	XP_011959790.1	XP_011959790.1	101103527	syntaxin-4 isoform X2
24	27134960	27140942	STX4	XM_012104398.1	mRNA	mRNA Predicted	+	27135277	27140565	27134959	27135494	27135709	27135944	27136746	27138462	27138642	27139286	27140283	27140487	27140678	27135307	27135596	27135809	27136019	27136817	27138571	27138719	27139424	27140394	27140583	27140942	XP_011959788.1	XP_011959788.1	101103527	syntaxin-4 isoform X1
24	27134960	27149989	STX4	XM_012104399.1	mRNA	mRNA Predicted	+	27135277	27140565	27134959	27135494	27135709	27135944	27136746	27138462	27138642	27139286	27140283	27140487	27148667	27135307	27135596	27135809	27136019	27136817	27138571	27138719	27139424	27140394	27140583	27149989	XP_011959789.1	XP_011959789.1	101103527	syntaxin-4 isoform X1
24	27158166	27166339	ZNF668	XM_004020918.3	mRNA	mRNA Predicted	-	27158736	27160973	27158165	27158966	27160392	27166267	27158964	27159957	27160995	27166339	XP_004020967.3	XP_004020967.3	101103777	LOW QUALITY PROTEIN: zinc finger protein 668
24	27166888	27176231	ZNF646	XM_015104178.1	mRNA	mRNA Predicted	+	27168761	27175745	27166887	27168679	27170816	27172411	27172767	27174072	27175623	27167307	27170814	27172410	27172766	27173751	27174358	27176231	XP_014959664.1	XP_014959664.1	101104032	LOW QUALITY PROTEIN: zinc finger protein 646 isoform X1
24	27176156	27182243	PRSS53	XM_012104402.2	mRNA	mRNA Predicted	-	27176483	27182243	27176155	27176800	27177229	27177454	27177782	27178721	27179099	27179391	27179977	27182132	27176503	27177029	27177369	27177699	27177933	27178941	27179254	27179657	27180048	27182243	XP_011959792.2	XP_011959792.2	101105973	serine protease 53 isoform X1
24	27182371	27185249	VKORC1	XM_015103903.1	mRNA	mRNA Predicted	-	27182612	27185249	27182370	27183282	27184404	27184509	27185183	27182821	27183392	27184508	27184584	27185249	XP_014959389.1	XP_014959389.1	105604738	LOW QUALITY PROTEIN: vitamin K epoxide reductase complex subunit 1 isoform X1
24	27193816	27197864	BCKDK	XM_004020920.2	mRNA	mRNA Predicted	+	27194486	27197556	27193815	27194310	27194807	27194971	27195366	27195494	27195694	27195986	27196395	27196614	27197159	27197411	27193898	27194681	27194876	27195082	27195414	27195614	27195793	27196060	27196524	27196704	27197318	27197864	XP_004020969.1	XP_004020969.1	101104290	3-methyl-2-oxobutanoate dehydrogenase [lipoamide] kinase	mitochondrial
24	27193998	27197864	BCKDK	XM_012104404.1	mRNA	mRNA Predicted	+	27194486	27197556	27193997	27194310	27194807	27194971	27195366	27195494	27195694	27195986	27196395	27196614	27197159	27197411	27194157	27194681	27194876	27195082	27195414	27195614	27195793	27196060	27196524	27196704	27197318	27197864	XP_011959794.1	XP_011959794.1	101104290	3-methyl-2-oxobutanoate dehydrogenase [lipoamide] kinase	mitochondrial
24	27198056	27210006	KAT8	XM_004020921.3	mRNA	mRNA Predicted	+	27200350	27209894	27198055	27201770	27201927	27205824	27205977	27206773	27206876	27208630	27208871	27209052	27209325	27209829	27200561	27201845	27202103	27205878	27206157	27206777	27206947	27208771	27208965	27209203	27209480	27210006	XP_004020970.1	XP_004020970.1	101104546	histone acetyltransferase KAT8 isoform X1
24	27210054	27214585	PRSS8	XM_015104177.1	mRNA	mRNA Predicted	-	27210917	27212278	27210053	27211373	27211627	27212126	27214274	27211241	27211540	27211899	27212289	27214585	XP_014959663.1	XP_014959663.1	105604861	prostasin isoform X1
24	27210054	27214585	PRSS8	XM_015104176.1	mRNA	mRNA Predicted	-	27210917	27212278	27210053	27211373	27211627	27212126	27213994	27214274	27211241	27211540	27211899	27212289	27214012	27214585	XP_014959662.1	XP_014959662.1	105604861	prostasin isoform X1
24	27217656	27224294	PRSS36	XM_015104179.1	mRNA	mRNA Predicted	-	27217678	27224127	27217655	27218220	27218418	27218946	27219001	27219174	27219811	27220061	27220635	27223755	27217957	27218342	27218684	27219000	27219062	27219412	27219975	27220318	27221123	27224294	XP_014959665.1	XP_014959665.1	101106230	LOW QUALITY PROTEIN: polyserase-2 isoform X1
24	27247704	27257673	FUS	XM_012104406.2	mRNA	mRNA Predicted	+	27247786	27257376	27247703	27249137	27249248	27250176	27250489	27250876	27252710	27254261	27254890	27255483	27255867	27256103	27256688	27256901	27257336	27247799	27249162	27249403	27250318	27250674	27251081	27252745	27254294	27254994	27255613	27255969	27256227	27256789	27257049	27257673	XP_011959796.1	XP_011959796.1	101104799	RNA-binding protein FUS isoform X2
24	27247704	27257673	FUS	XM_012104405.2	mRNA	mRNA Predicted	+	27247786	27257376	27247703	27249137	27249248	27250173	27250489	27250876	27252710	27254261	27254890	27255483	27255867	27256103	27256688	27256901	27257336	27247799	27249162	27249403	27250318	27250674	27251081	27252745	27254294	27254994	27255613	27255969	27256227	27256789	27257049	27257673	XP_011959795.1	XP_011959795.1	101104799	RNA-binding protein FUS isoform X1
24	27267729	27269015	LOC101105208	XM_004020924.2	mRNA	mRNA Predicted	-	27267835	27268990	27267728	27268429	27268713	27268092	27268486	27269015	XP_004020973.1	XP_004020973.1	101105208	apoptosis-associated speck-like protein containing a CARD
24	27278065	27289265	TRIM72	XM_012104813.2	mRNA	mRNA Predicted	+	27280375	27288499	27278064	27280368	27283947	27284131	27284828	27286477	27287692	27287794	27288463	27278465	27280765	27284043	27284362	27284851	27286596	27287749	27287928	27289265	XP_011960203.2	XP_011960203.2	101106488	tripartite motif-containing protein 72 isoform X1
24	27332111	27375513	ITGAM	NM_001082593.1	mRNA	mRNA	+	27332110	27375513	27332110	27334628	27337883	27338471	27338688	27340068	27340617	27341750	27342935	27344517	27352160	27352813	27360024	27360506	27365075	27365288	27368287	27368538	27368892	27369179	27369415	27370929	27372098	27372504	27373641	27373930	27374166	27374368	27374695	27375441	27332127	27334734	27337987	27338542	27338806	27340199	27340763	27341904	27343086	27344591
24	27391531	27410251	ITGAX	NM_001305890.1	mRNA	mRNA	+	27391530	27410251	27391530	27392150	27393026	27393416	27393639	27395968	27396350	27396806	27397490	27398199	27398435	27400861	27401113	27401414	27402287	27402508	27402799	27405943	27405965	27406145	27406315	27407713	27407901	27408359	27408647	27408911	27409285	27410152	27391567	27392253	27393130	27393487	27393753	27396120	27396501	27396957	27397564	27398343	27398645	27400992
24	27419345	27420257	LOC101105622	LOC101105622	pseudo	mRNA Pseudo	-	?	?	27419344	27420257	?	?	101105622	?
24	27437600	27464391	ITGAD	XM_012104407.2	mRNA	mRNA Predicted	+	27437703	27464331	27437599	27439379	27441617	27441855	27442063	27446587	27447619	27448551	27448803	27449501	27451066	27451320	27451621	27451836	27451941	27452848	27453093	27454504	27454888	27457028	27457337	27459736	27459961	27460147	27462197	27462433	27462640	27462913	27463167	27463680	27464214	27437749	27439485	27441721	27441926	27442178	27446718	27447765	27448705	27448954
24	27465673	27466665	LOC101106131	XM_004020927.3	mRNA	mRNA Predicted	-	27465717	27466255	27465672	27465898	27466182	27465801	27466035	27466665	XP_004020976.1	XP_004020976.1	101106131	cytochrome c oxidase subunit 6A2	mitochondrial
24	27480978	27489226	ARMC5	XM_015104180.1	mRNA	mRNA Predicted	+	27482101	27488968	27480977	27482265	27485040	27485255	27486827	27486966	27487031	27487077	27487146	27487231	27487916	27488151	27482263	27482338	27485148	27485961	27486964	27487030	27487075	27487145	27487230	27487331	27488049	27489226	XP_014959666.1	XP_014959666.1	101106993	LOW QUALITY PROTEIN: armadillo repeat-containing protein 5
24	27491505	27497652	TGFB1I1	XM_015104182.1	mRNA	mRNA Predicted	+	27491550	27497236	27491504	27492895	27493120	27493267	27493683	27493887	27494110	27495726	27496180	27496574	27496699	27496969	27491563	27492996	27493173	27493410	27493771	27493993	27494305	27495900	27496262	27496697	27496725	27497652	XP_014959668.1	XP_014959668.1	101106385	LOW QUALITY PROTEIN: transforming growth factor beta-1-induced transcript 1 protein isoform X1
24	27503353	27510045	SLC5A2	XM_015104181.1	mRNA	mRNA Predicted	+	27503399	27509810	27503352	27504069	27504215	27505358	27505833	27506745	27506977	27507430	27507739	27507918	27508191	27508437	27509367	27509525	27503525	27504141	27504320	27505523	27505939	27506826	27507207	27507596	27507806	27508080	27508360	27508653	27509523	27510045	XP_014959667.1	XP_014959667.1	101106817	LOW QUALITY PROTEIN: sodium/glucose cotransporter 2 isoform X1
24	27510073	27524935	C24H16orf58	XM_004020932.3	mRNA	mRNA Predicted	-	27510111	27524664	27510072	27510696	27510884	27511713	27512707	27512846	27513110	27515509	27518295	27518482	27520107	27524051	27524382	27510209	27510774	27511028	27511784	27512765	27513031	27513181	27515611	27518401	27518515	27520153	27524166	27524935	XP_004020981.1	XP_004020981.1	101107249	RUS1 family protein C16orf58 homolog
24	27529543	27530513	AHSP	XM_004020933.3	mRNA	mRNA Predicted	+	27529821	27530351	27529542	27529821	27530147	27529691	27529896	27530513	XP_004020982.1	XP_004020982.1	100127218	alpha-hemoglobin-stabilizing protein
24	27555469	27556652	LOC101107252	XM_004021236.3	mRNA	mRNA Predicted	+	27555554	27556493	27555468	27556652	XP_004021285.1	XP_004021285.1	101107252	olfactory receptor 7A10-like
24	27556912	27585441	2020-09-14	XM_004020934.3	mRNA	mRNA Predicted	-	27557690	27583591	27556911	27559035	27560512	27563226	27567400	27568712	27572403	27572957	27583537	27585037	27557870	27559168	27560681	27563323	27567562	27568899	27572599	27573078	27583606	27585441	XP_004020983.1	XP_004020983.1	101107756	septin-14
24	27589764	27612077	LOC101107495	XM_015104186.1	mRNA	mRNA Predicted	+	27596603	27609251	27589763	27596602	27603659	27604384	27608208	27590920	27596687	27603786	27604477	27612077	XP_014959672.1	XP_014959672.1	101107495	zinc finger protein 713 isoform X3
24	27589769	27612077	LOC101107495	XM_015104185.1	mRNA	mRNA Predicted	+	27594749	27609251	27589768	27594509	27596602	27603659	27604384	27608208	27590920	27594955	27596687	27603786	27604477	27612077	XP_014959671.1	XP_014959671.1	101107495	zinc finger protein 713 isoform X2
24	27590993	27612077	LOC101107495	XM_012104411.2	mRNA	mRNA Predicted	+	27591001	27609251	27590992	27596602	27603659	27604384	27608208	27591234	27596687	27603786	27604477	27612077	XP_011959801.1	XP_011959801.1	101107495	zinc finger protein 713 isoform X1
24	27591105	27612077	LOC101107495	XM_015104184.1	mRNA	mRNA Predicted	+	27594749	27609251	27591104	27594509	27596602	27603659	27604384	27608208	27591234	27594955	27596687	27603786	27604477	27612077	XP_014959670.1	XP_014959670.1	101107495	zinc finger protein 713 isoform X2
24	27591105	27612077	LOC101107495	XM_015104183.1	mRNA	mRNA Predicted	+	27594749	27609251	27591104	27594440	27596602	27603659	27604384	27608208	27591234	27594955	27596687	27603786	27604477	27612077	XP_014959669.1	XP_014959669.1	101107495	zinc finger protein 713 isoform X2
24	27596603	27627764	LOC101107495	XM_012104412.1	mRNA	mRNA Predicted	+	27596603	27627587	27596602	27603659	27604384	27624156	27627317	27596687	27603786	27604477	27624296	27627764	XP_011959802.1	XP_011959802.1	101107495	28S ribosomal protein S17	mitochondrial isoform X4
24	27623464	27627764	LOC101107495	XM_004020935.2	mRNA	mRNA Predicted	+	27624173	27627587	27623463	27624156	27627317	27623592	27624296	27627764	XP_004020984.1	XP_004020984.1	101107495	28S ribosomal protein S17	mitochondrial isoform X6
24	27623525	27627764	LOC101107495	XM_004020936.2	mRNA	mRNA Predicted	+	27624173	27627587	27623524	27624156	27627317	27623645	27624296	27627764	XP_004020985.1	XP_004020985.1	101107495	28S ribosomal protein S17	mitochondrial isoform X6
24	27623595	27627764	LOC101107495	XM_012104415.1	mRNA	mRNA Predicted	+	27623861	27627587	27623594	27624156	27627317	27623946	27624296	27627764	XP_011959805.1	XP_011959805.1	101107495	28S ribosomal protein S17	mitochondrial isoform X5
24	27629905	27629977	TRNAA-AGC	TRNAA-AGC	tRNA	ncRNA	-	?	?	27629904	27629977	?	?	101101805	tRNA-Ala
24	27632159	27659593	GBAS	XM_015104187.1	mRNA	mRNA Predicted	+	27632173	27658510	27632158	27632233	27641598	27641820	27644714	27645143	27646015	27647279	27653123	27657219	27658445	27632231	27632264	27641738	27641866	27644809	27645214	27646156	27647311	27653218	27657303	27659593	XP_014959673.1	XP_014959673.1	101107759	LOW QUALITY PROTEIN: protein NipSnap homolog 2 isoform X1
24	27667019	27667091	TRNAE-CUC	TRNAE-CUC	tRNA	ncRNA	+	?	?	27667018	27667091	?	?	101101822	tRNA-Glu
24	27667950	27686029	PSPH	XM_012103912.2	mRNA	mRNA Predicted	-	27668358	27675343	27667949	27671395	27672513	27673109	27675203	27684867	27668466	27671544	27672659	27673244	27675362	27686029	XP_011959302.1	XP_011959302.1	100145875	phosphoserine phosphatase isoform X1
24	27667950	27690753	PSPH	XM_012103911.2	mRNA	mRNA Predicted	-	27668358	27675343	27667949	27671395	27672513	27673109	27675203	27690376	27668466	27671544	27672659	27673244	27675362	27690753	XP_011959301.1	XP_011959301.1	100145875	phosphoserine phosphatase isoform X1
24	27668359	27675343	PSPH	NM_001126360.1	mRNA	mRNA	-	27668358	27675343	27668358	27671395	27672513	27673109	27675203	27668466	27671544	27672659	27673244	27675343	NP_001119832.1	NP_001119832.1	100145875	phosphoserine phosphatase
24	27699537	27709240	CCT6A	XM_004020937.3	mRNA	mRNA Predicted	+	27699644	27708919	27699536	27700220	27701621	27702594	27703317	27704000	27704321	27704565	27705588	27706002	27706561	27707402	27708516	27708846	27699781	27700284	27701756	27702768	27703421	27704111	27704481	27704648	27705685	27706150	27706695	27707505	27708589	27709240	XP_004020986.1	XP_004020986.1	101108445	T-complex protein 1 subunit zeta isoform X1
24	27710881	27722110	SUMF2	XM_012104418.2	mRNA	mRNA Predicted	+	27711081	27721240	27710880	27713218	27716242	27717020	27717439	27718462	27719376	27721202	27711265	27713375	27716357	27717065	27717590	27718518	27719461	27722110	XP_011959808.1	XP_011959808.1	101109064	sulfatase-modifying factor 2 isoform X4
24	27710884	27722110	SUMF2	XM_012104417.2	mRNA	mRNA Predicted	+	27711081	27721240	27710883	27713215	27716242	27717020	27717439	27718462	27719376	27721202	27711265	27713375	27716357	27717065	27717590	27718518	27719461	27722110	XP_011959807.1	XP_011959807.1	101109064	sulfatase-modifying factor 2 isoform X3
24	27710885	27722110	SUMF2	XM_004020940.3	mRNA	mRNA Predicted	+	27711081	27721287	27710884	27713218	27716242	27717020	27717439	27718462	27719376	27719640	27721202	27711265	27713375	27716357	27717065	27717590	27718518	27719461	27719785	27722110	XP_004020989.2	XP_004020989.2	101109064	sulfatase-modifying factor 2 isoform X2
24	27710887	27722110	SUMF2	XM_012104416.2	mRNA	mRNA Predicted	+	27711081	27721287	27710886	27713215	27716242	27717020	27717439	27718462	27719376	27719640	27721202	27711265	27713375	27716357	27717065	27717590	27718518	27719461	27719785	27722110	XP_011959806.1	XP_011959806.1	101109064	sulfatase-modifying factor 2 isoform X1
24	27711227	27722110	SUMF2	XM_015104188.1	mRNA	mRNA Predicted	+	27713221	27721287	27711226	27713215	27716242	27717020	27717439	27718462	27719376	27719640	27721202	27711265	27713319	27716357	27717065	27717590	27718518	27719461	27719785	27722110	XP_014959674.1	XP_014959674.1	101109064	sulfatase-modifying factor 2 isoform X5
24	27711248	27722110	SUMF2	XM_015104189.1	mRNA	mRNA Predicted	+	27713221	27721287	27711247	27713218	27716242	27717020	27717439	27718462	27719376	27719640	27721202	27711265	27713319	27716357	27717065	27717590	27718518	27719461	27719785	27722110	XP_014959675.1	XP_014959675.1	101109064	sulfatase-modifying factor 2 isoform X5
24	27717616	27719634	LOC105604742	XR_001436669.1	ncRNA	ncRNA Predicted	-	?	?	27717615	27718509	27719496	27718298	27718637	27719634	XR_001436669.1	?	105604742	uncharacterized LOC105604742	transcript variant X2
24	27721770	27733071	PHKG1	XM_004020941.3	mRNA	mRNA Predicted	-	27722437	27727968	27721769	27722923	27723192	27723487	27723963	27724401	27726465	27726950	27727885	27730450	27722689	27723049	27723346	27723578	27724127	27724467	27726520	27727129	27727975	27733071	XP_004020990.1	XP_004020990.1	101109323	phosphorylase b kinase gamma catalytic chain	skeletal muscle/heart isoform isoform X1
24	27733211	27736028	CHCHD2	XM_015104190.1	mRNA	mRNA Predicted	-	27733514	27736012	27733210	27734713	27735775	27733525	27734864	27736028	XP_014959676.1	XP_014959676.1	101108017	coiled-coil-helix-coiled-coil-helix domain-containing protein 2 isoform X1
24	27744197	27745094	NUPR2	XM_004020943.2	mRNA	mRNA Predicted	-	27744746	27745043	27744196	27744740	27744419	27745094	XP_004020992.1	XP_004020992.1	101109761	nuclear transcriptional regulator 1-like protein isoform X1
24	27752037	27752671	LOC101108278	LOC101108278	pseudo	mRNA Pseudo	-	?	?	27752036	27752671	?	?	101108278	?
24	27763056	27790546	LOC105604743	XR_001436670.1	ncRNA	ncRNA Predicted	-	?	?	27763055	27766678	27790430	27764133	27766748	27790546	XR_001436670.1	?	105604743	uncharacterized LOC105604743
24	27813912	27869578	VKORC1L1	XM_015104191.1	mRNA	mRNA Predicted	+	27813928	27865966	27813911	27814046	27814082	27861648	27865739	27814045	27814080	27814128	27861758	27869578	XP_014959677.1	XP_014959677.1	101108541	LOW QUALITY PROTEIN: vitamin K epoxide reductase complex subunit 1-like protein 1 isoform X1
24	27870089	27883991	GUSB	XM_015103904.1	mRNA	mRNA Predicted	-	27871572	27883991	27870088	27873451	27875284	27877064	27878891	27878930	27878998	27879366	27879996	27880931	27881091	27881559	27883532	27871742	27873587	27875461	27877149	27878928	27878996	27879036	27879530	27880195	27881003	27881303	27881946	27883991	XP_014959390.1	XP_014959390.1	101108802	LOW QUALITY PROTEIN: beta-glucuronidase isoform X1
24	27921994	27960830	CRCP	XM_012104420.2	mRNA	mRNA Predicted	+	27923651	27959199	27921993	27924169	27934523	27941099	27942492	27953481	27958767	27923910	27924215	27934560	27941198	27942587	27953539	27960830	XP_011959810.1	XP_011959810.1	101109066	DNA-directed RNA polymerase III subunit RPC9 isoform X1
24	27923776	27960830	CRCP	XM_012104421.1	mRNA	mRNA Predicted	+	27923902	27959199	27923775	27934523	27941099	27942492	27953481	27958767	27923910	27934560	27941198	27942587	27953539	27960830	XP_011959811.1	XP_011959811.1	101109066	DNA-directed RNA polymerase III subunit RPC9 isoform X3
24	27926114	27927027	LOC105604744	LOC105604744	pseudo	mRNA Pseudo	-	?	?	27926113	27927027	?	?	105604744	?
24	27929634	27960830	CRCP	XM_015104192.1	mRNA	mRNA Predicted	+	27930027	27959199	27929633	27934523	27941099	27942492	27953481	27958767	27930044	27934560	27941198	27942587	27953539	27960830	XP_014959678.1	XP_014959678.1	101109066	DNA-directed RNA polymerase III subunit RPC9 isoform X2
24	28001292	28093092	TPST1	XM_015104193.1	mRNA	mRNA Predicted	+	28024054	28090111	28001291	28023953	28067257	28087430	28090093	28092533	28001492	28024899	28067456	28087481	28090140	28093092	XP_014959679.1	XP_014959679.1	101110019	protein-tyrosine sulfotransferase 1
24	28108452	28121611	KCTD7	XM_012104818.2	mRNA	mRNA Predicted	+	28108451	28116620	28108451	28108604	28111878	28112495	28116592	28108523	28108864	28112057	28112868	28121611	XP_011960208.1	XP_011960208.1	101110559	BTB/POZ domain-containing protein KCTD7 isoform X1
24	28125869	28174105	RABGEF1	XM_004020945.2	mRNA	mRNA Predicted	+	28148691	28171940	28125868	28148681	28150873	28156073	28162123	28162923	28164299	28168802	28171541	28126015	28148870	28151040	28156240	28162205	28163056	28164391	28169059	28174105	XP_004020994.1	XP_004020994.1	101110292	rab5 GDP/GTP exchange factor isoform X2
24	28125869	28174105	RABGEF1	XM_012104422.1	mRNA	mRNA Predicted	+	28148691	28171940	28125868	28148681	28150873	28156070	28162123	28162923	28164299	28168802	28171541	28126015	28148870	28151040	28156240	28162205	28163056	28164391	28169059	28174105	XP_011959812.1	XP_011959812.1	101110292	rab5 GDP/GTP exchange factor isoform X1
24	28125883	28174105	RABGEF1	XM_012104423.2	mRNA	mRNA Predicted	+	28148691	28171940	28125882	28148684	28150873	28156070	28162123	28162923	28164299	28168802	28171541	28126015	28148870	28151040	28156240	28162205	28163056	28164391	28169059	28174105	XP_011959813.1	XP_011959813.1	101110292	rab5 GDP/GTP exchange factor isoform X1
24	28140525	28174105	RABGEF1	XM_012104424.2	mRNA	mRNA Predicted	+	28148691	28171940	28140524	28148681	28150873	28156070	28162123	28162923	28164299	28168802	28171541	28140669	28148870	28151040	28156240	28162205	28163056	28164391	28169059	28174105	XP_011959814.1	XP_011959814.1	101110292	rab5 GDP/GTP exchange factor isoform X1
24	28150903	28174105	RABGEF1	XM_012104425.1	mRNA	mRNA Predicted	+	28162186	28171940	28150902	28162123	28162923	28164299	28168802	28171541	28151040	28162205	28163056	28164391	28169059	28174105	XP_011959815.1	XP_011959815.1	101110292	rab5 GDP/GTP exchange factor isoform X3
24	28176419	28218816	TMEM248	XM_004020947.3	mRNA	mRNA Predicted	+	28207365	28216121	28176418	28188986	28207347	28210551	28212468	28213616	28215131	28216100	28176591	28189117	28207524	28210837	28212619	28213800	28215275	28218816	XP_004020996.1	XP_004020996.1	101110810	transmembrane protein 248 isoform X2
24	28191375	28218816	TMEM248	XM_015104194.1	mRNA	mRNA Predicted	+	28207365	28216121	28191374	28207347	28210551	28212468	28213616	28215131	28216100	28191730	28207524	28210837	28212619	28213800	28215275	28218816	XP_014959680.1	XP_014959680.1	101110810	transmembrane protein 248 isoform X2
24	28191760	28218816	TMEM248	XM_012104429.2	mRNA	mRNA Predicted	+	28207365	28216121	28191759	28207347	28210551	28212468	28213616	28215131	28216100	28195963	28207524	28210837	28212619	28213800	28215275	28218816	XP_011959819.1	XP_011959819.1	101110810	transmembrane protein 248 isoform X2
24	28191760	28218816	TMEM248	XM_012104427.2	mRNA	mRNA Predicted	+	28195761	28216121	28191759	28207347	28210551	28212468	28213616	28215131	28216100	28195956	28207524	28210837	28212619	28213800	28215275	28218816	XP_011959817.1	XP_011959817.1	101110810	transmembrane protein 248 isoform X1
24	28268792	28274362	SBDS	XM_004020948.3	mRNA	mRNA Predicted	-	28270410	28274281	28268791	28271714	28272462	28273402	28274153	28270539	28271879	28272663	28273532	28274362	XP_004020997.1	XP_004020997.1	101111067	ribosome maturation protein SBDS
24	28276089	28420810	LOC101111335	XM_004020949.3	mRNA	mRNA Predicted	+	28276277	28418594	28276088	28277078	28278033	28282008	28284028	28285250	28286607	28297841	28304035	28316603	28322126	28336322	28347104	28386602	28396060	28418372	28276281	28277209	28278171	28282110	28284223	28285538	28286730	28297959	28304088	28316722	28322236	28336500	28347240	28386713	28396228	28420810	XP_004020998.1	XP_004020998.1	101111335	S-adenosyl-L-methionine-dependent tRNA 4-demethylwyosine synthase isoform X1
24	28276089	28420810	LOC101111335	XM_012104432.2	mRNA	mRNA Predicted	+	28278081	28418594	28276088	28276557	28277078	28278033	28282008	28284028	28285250	28286607	28297841	28304035	28316603	28322126	28336322	28347104	28386602	28396060	28418372	28276281	28276673	28277209	28278171	28282110	28284223	28285538	28286730	28297959	28304088	28316722	28322236	28336500	28347240	28386713	28396228	28420810	XP_011959822.1	XP_011959822.1	101111335	S-adenosyl-L-methionine-dependent tRNA 4-demethylwyosine synthase isoform X2
24	28276089	28420810	LOC101111335	XM_012104431.2	mRNA	mRNA Predicted	+	28278081	28418594	28276088	28277078	28278033	28282008	28284028	28285250	28286607	28297841	28304035	28316603	28322126	28336322	28347104	28386602	28396060	28418372	28276673	28277209	28278171	28282110	28284223	28285538	28286730	28297959	28304088	28316722	28322236	28336500	28347240	28386713	28396228	28420810	XP_011959821.1	XP_011959821.1	101111335	S-adenosyl-L-methionine-dependent tRNA 4-demethylwyosine synthase isoform X2
24	28335840	28335910	TRNAM-CAU	TRNAM-CAU	tRNA	ncRNA	+	?	?	28335839	28335910	?	?	101101788	tRNA-Met
24	28466649	29006385	CALN1	XM_012104441.2	mRNA	mRNA Predicted	+	28542982	29006297	28466648	28475429	28542909	28636699	28770888	28829968	28989585	29006169	28466879	28475484	28543101	28636824	28771032	28830081	28989742	29006385	XP_011959831.1	XP_011959831.1	101111598	calcium-binding protein 8 isoform X1
24	28466649	29006385	CALN1	XM_012104436.2	mRNA	mRNA Predicted	+	28542982	29006297	28466648	28468052	28475429	28542909	28636699	28770888	28829968	28989585	29006169	28466879	28468182	28475484	28543101	28636824	28771032	28830081	28989742	29006385	XP_011959826.1	XP_011959826.1	101111598	calcium-binding protein 8 isoform X1
24	28466649	29006385	CALN1	XM_012104437.2	mRNA	mRNA Predicted	+	28542982	29006297	28466648	28468032	28475429	28542909	28636699	28770888	28829968	28989585	29006169	28466879	28468182	28475484	28543101	28636824	28771032	28830081	28989742	29006385	XP_011959827.1	XP_011959827.1	101111598	calcium-binding protein 8 isoform X1
24	28466650	29006385	CALN1	XM_012104442.2	mRNA	mRNA Predicted	+	28636706	29006297	28466649	28468052	28475429	28542909	28636699	28770888	28829968	28989585	29006169	28466879	28468182	28475484	28543182	28636824	28771032	28830081	28989742	29006385	XP_011959832.1	XP_011959832.1	101111598	calcium-binding protein 8 isoform X2
24	28466650	29006385	CALN1	XM_012104444.2	mRNA	mRNA Predicted	+	28636706	29006297	28466649	28468052	28475429	28636699	28770888	28829968	28989585	29006169	28466879	28468182	28475484	28636824	28771032	28830081	28989742	29006385	XP_011959834.1	XP_011959834.1	101111598	calcium-binding protein 8 isoform X2
24	28493134	29006385	CALN1	XM_012104439.2	mRNA	mRNA Predicted	+	28542982	29006297	28493133	28542909	28636699	28770888	28829968	28989585	29006169	28494287	28543101	28636824	28771032	28830081	28989742	29006385	XP_011959829.1	XP_011959829.1	101111598	calcium-binding protein 8 isoform X1
24	28493136	29006385	CALN1	XM_012104448.2	mRNA	mRNA Predicted	+	28636706	29006297	28493135	28636699	28770888	28829968	28989585	29006169	28494287	28636824	28771032	28830081	28989742	29006385	XP_011959838.1	XP_011959838.1	101111598	calcium-binding protein 8 isoform X2
24	28500255	29006385	CALN1	XM_012104440.2	mRNA	mRNA Predicted	+	28542982	29006297	28500254	28542909	28636699	28770888	28829968	28989585	29006169	28505241	28543101	28636824	28771032	28830081	28989742	29006385	XP_011959830.1	XP_011959830.1	101111598	calcium-binding protein 8 isoform X1
24	28500258	29006385	CALN1	XM_004020951.2	mRNA	mRNA Predicted	+	28636706	29006297	28500257	28636699	28770888	28829968	28989585	29006169	28505241	28636824	28771032	28830081	28989742	29006385	XP_004021000.1	XP_004021000.1	101111598	calcium-binding protein 8 isoform X2
24	29050161	29050233	TRNAG-CCC	TRNAG-CCC	tRNA	ncRNA	+	?	?	29050160	29050233	?	?	101101837	tRNA-Gly
24	29052183	29480276	WBSCR17	XM_015103905.1	mRNA	mRNA Predicted	-	29053021	29480059	29052182	29054272	29054554	29068497	29077415	29079969	29139618	29243934	29247604	29269773	29313849	29479821	29053573	29054472	29054741	29068593	29077553	29080155	29139736	29244132	29247779	29269940	29314033	29480276	XP_014959391.1	XP_014959391.1	101109586	putative polypeptide N-acetylgalactosaminyltransferase-like protein 3 isoform X1
24	30148939	30152738	LOC105604757	XR_001024323.1	ncRNA	ncRNA Predicted	-	?	?	30148938	30152177	30151773	30152738	XR_001024323.1	?	105604757	uncharacterized LOC105604757
24	30234127	30234615	LOC101106855	XM_004020952.3	mRNA	mRNA Predicted	+	30234210	30234558	30234126	30234615	XP_004021001.1	XP_004021001.1	101106855	60S ribosomal protein L30
24	30261897	30296574	LOC105604756	XR_001024322.1	ncRNA	ncRNA Predicted	-	?	?	30261896	30281367	30292035	30262856	30281370	30296574	XR_001024322.1	?	105604756	uncharacterized LOC105604756
24	30496540	30501256	LOC105604841	LOC105604841	pseudo	mRNA Pseudo	-	?	?	30496539	30498846	30501121	30496978	30498898	30501256	?	?	105604841	?
24	30791193	30791986	LOC106991882	LOC106991882	pseudo	mRNA Pseudo	+	?	?	30791192	30791986	?	?	106991882	?
24	30808988	30816739	LOC105604842	XM_012104684.2	mRNA	mRNA Predicted	-	30808987	30809539	30808987	30816739	XP_011960074.1	XP_011960074.1	105604842	40S ribosomal protein S9-like isoform X1
24	30884205	30910225	LOC105604752	XR_001024319.2	ncRNA	ncRNA Predicted	-	?	?	30884204	30904051	30890253	30910225	XR_001024319.2	?	105604752	uncharacterized LOC105604752
24	31197707	31228313	LOC105604762	XR_001024331.2	ncRNA	ncRNA Predicted	+	?	?	31197706	31224073	31226398	31198226	31224227	31228313	XR_001024331.2	?	105604762	uncharacterized LOC105604762
24	31478192	31487525	LOC105604760	XR_001024326.2	ncRNA	ncRNA Predicted	-	?	?	31478191	31479579	31487015	31478920	31479727	31487525	XR_001024326.2	?	105604760	uncharacterized LOC105604760
24	31670974	31685796	LOC105604763	XR_001024332.2	ncRNA	ncRNA Predicted	-	?	?	31670973	31672473	31685350	31671110	31672744	31685796	XR_001024332.2	?	105604763	uncharacterized LOC105604763
24	31741933	31742004	TRNAG-GCC	TRNAG-GCC	tRNA	ncRNA	+	?	?	31741932	31742004	?	?	101101835	tRNA-Gly
24	32492328	32493822	LOC105604766	XR_001024338.2	ncRNA	ncRNA Predicted	-	?	?	32492327	32493054	32492833	32493822	XR_001024338.2	?	105604766	uncharacterized LOC105604766
24	32495575	32518311	LOC105604767	XR_001024339.2	ncRNA	ncRNA Predicted	-	?	?	32495574	32497014	32497651	32499953	32506478	32507010	32508264	32516371	32495637	32497308	32497911	32500083	32506569	32507082	32508343	32518311	XR_001024339.2	?	105604767	uncharacterized LOC105604767	transcript variant X1
24	32508168	32556654	GATSL2	XM_004020953.2	mRNA	mRNA Predicted	+	32508193	32555942	32508167	32545364	32549898	32551056	32551700	32552610	32553181	32555702	32555876	32508306	32545435	32550092	32551189	32551824	32552721	32553264	32555797	32556654	XP_004021002.1	XP_004021002.1	101112277	GATS-like protein 2
24	32566136	32612953	WBSCR16	XM_015103906.1	mRNA	mRNA Predicted	-	32566683	32612953	32566135	32571358	32573794	32574785	32577772	32580382	32581219	32581764	32582037	32582780	32585635	32590640	32590695	32590805	32612739	32566761	32571444	32573968	32574873	32577954	32580467	32581271	32581831	32582144	32582880	32585765	32590693	32590803	32590937	32612953	XP_014959392.1	XP_014959392.1	101112531	LOW QUALITY PROTEIN: Williams-Beuren syndrome chromosomal region 16 protein isoform X1
24	32602201	32649685	LOC101112784	XM_004020955.3	mRNA	mRNA Predicted	+	32618063	32649466	32602200	32618058	32619321	32624656	32626870	32627593	32628993	32629369	32633437	32639678	32641158	32642690	32643063	32644636	32645366	32647862	32602860	32618162	32619460	32624782	32627054	32627622	32629048	32629413	32633515	32639735	32641221	32642768	32643147	32644820	32645395	32649685	XP_004021004.1	XP_004021004.1	101112784	general transcription factor II-I repeat domain-containing protein 2 isoform X1
24	32657781	32657852	TRNAC-ACA	TRNAC-ACA	tRNA	ncRNA	-	?	?	32657780	32657852	?	?	101101823	tRNA-Cys
24	32658442	32673505	NCF1	XM_015104195.1	mRNA	mRNA Predicted	-	32658575	32673473	32658441	32658915	32659596	32661313	32662280	32663138	32663180	32664333	32665392	32665709	32668816	32673403	32673414	32658703	32659058	32659704	32661431	32662388	32663178	32663263	32664389	32665558	32665785	32668897	32673413	32673505	XP_014959681.1	XP_014959681.1	780489	LOW QUALITY PROTEIN: neutrophil cytosol factor 1
24	32681983	32745325	GTF2I	XM_004020957.1	mRNA	mRNA Predicted	-	32683878	32745320	32681982	32683861	32684407	32685206	32686953	32688459	32689002	32689512	32689964	32691040	32691546	32692284	32693477	32693881	32695534	32696829	32699902	32700960	32704928	32705778	32709766	32710989	32712450	32720250	32722370	32730957	32733547	32734052	32737033	32737229	32739108	32741982	32745221	32683141	32683937	32684449	32685248	32686982	32688643	32689086
24	32681983	32745325	GTF2I	XM_004020960.1	mRNA	mRNA Predicted	-	32683878	32745320	32681982	32683861	32684407	32685206	32686953	32688459	32689002	32689512	32689964	32691040	32691546	32692284	32693477	32693881	32695534	32696829	32699902	32700960	32704928	32705778	32709766	32710989	32712450	32722370	32724563	32730957	32733547	32734052	32737033	32737229	32739108	32741982	32745221	32683141	32683937	32684449	32685248	32686982	32688643	32689086
24	32681983	32745325	GTF2I	XM_004020958.1	mRNA	mRNA Predicted	-	32683878	32745320	32681982	32683861	32684407	32685206	32686953	32688459	32689002	32689512	32689964	32691040	32691546	32692284	32693477	32693881	32695534	32696829	32699902	32700960	32704928	32705778	32709766	32710989	32712450	32722370	32730957	32733547	32734052	32737033	32737229	32739108	32741982	32745221	32683141	32683937	32684449	32685248	32686982	32688643	32689086	32689593
24	32681983	32745325	GTF2I	XM_012104454.1	mRNA	mRNA Predicted	-	32683878	32745320	32681982	32683861	32684407	32685206	32686953	32688459	32689002	32689512	32689964	32691040	32691546	32692284	32693477	32693881	32695534	32696829	32699902	32700960	32704928	32705778	32709766	32710989	32712450	32720250	32722370	32724563	32730957	32733547	32734052	32737033	32737229	32739108	32741982	32745221	32683141	32683937	32684449	32685248	32686982	32688643
24	32681983	32745325	GTF2I	XM_012104455.1	mRNA	mRNA Predicted	-	32683878	32745320	32681982	32683861	32684407	32685206	32686953	32688459	32689002	32689512	32689964	32691040	32691546	32692284	32693477	32693881	32695534	32696829	32699902	32700960	32704928	32705778	32709766	32710989	32712450	32722370	32724563	32730957	32733547	32734052	32737033	32737229	32739108	32741982	32745221	32683141	32683937	32684449	32685248	32686982	32688643	32689086
24	32681983	32745967	GTF2I	XM_004020959.3	mRNA	mRNA Predicted	-	32683878	32745320	32681982	32683861	32684407	32685206	32686953	32688459	32689002	32689512	32689964	32691040	32691546	32692284	32693477	32693881	32695534	32696829	32699902	32700960	32704928	32705778	32709766	32710989	32712450	32720250	32722370	32724563	32730957	32733547	32734052	32737033	32737229	32739108	32741982	32745221	32683141	32683937	32684449	32685248	32686982	32688643
24	32681983	32763945	GTF2I	XM_012104456.2	mRNA	mRNA Predicted	-	32683878	32745320	32681982	32683861	32684407	32685206	32686953	32688459	32689002	32689512	32689964	32691040	32691546	32692284	32693477	32693881	32695534	32696829	32699902	32700960	32704928	32705778	32709766	32710989	32712450	32720250	32722370	32724563	32730957	32733547	32734052	32737033	32737229	32739108	32741982	32745221	32763804	32683141	32683937	32684449	32685248	32686982
24	32798847	32924596	GTF2IRD1	XM_015104198.1	mRNA	mRNA Predicted	-	32803068	32884975	32798846	32806279	32809479	32812177	32836310	32837156	32838831	32840885	32844369	32845572	32846769	32851656	32852531	32853193	32854045	32855002	32860308	32865483	32867831	32868937	32869951	32872501	32880260	32884852	32924460	32803325	32806317	32809672	32812255	32836339	32837340	32838915	32840935	32844553	32845638	32846817	32851746	32852612	32853231	32854154
24	32798847	32924596	GTF2IRD1	XM_015104196.1	mRNA	mRNA Predicted	-	32803068	32884975	32798846	32806279	32809479	32812177	32836310	32837156	32838831	32840614	32840885	32844369	32845572	32846769	32851656	32852531	32853193	32854045	32855002	32860308	32865483	32867831	32868937	32869951	32872501	32880260	32884852	32924460	32803325	32806317	32809672	32812255	32836339	32837340	32838915	32840671	32840935	32844553	32845638	32846817	32851746	32852612
24	32798847	32924597	GTF2IRD1	XM_015104199.1	mRNA	mRNA Predicted	-	32801996	32884975	32798846	32806279	32809479	32812177	32836310	32837156	32838831	32840614	32840885	32844369	32845572	32846769	32851656	32852531	32853193	32854045	32855002	32860308	32865483	32867831	32868937	32869951	32872501	32880260	32884852	32924460	32802115	32806317	32809672	32812255	32836339	32837340	32838915	32840671	32840935	32844553	32845638	32846817	32851746	32852612
24	32798848	32924594	GTF2IRD1	XM_015104197.1	mRNA	mRNA Predicted	-	32802046	32884975	32798847	32803185	32806279	32809479	32812177	32836310	32837156	32838831	32840614	32840885	32844369	32845572	32846769	32851656	32852531	32853193	32854045	32855002	32860308	32865483	32867831	32868937	32869951	32872501	32880260	32884852	32924460	32802115	32803325	32806317	32809672	32812255	32836339	32837340	32838915	32840671	32840935	32844553	32845638	32846817
24	32958213	33011871	CLIP2	XM_015103907.1	mRNA	mRNA Predicted	-	32960204	33011270	32958212	32964439	32965016	32966962	32968622	32970153	32972956	32975583	32976377	32983046	32985328	32986530	32987926	32989614	32993377	32993558	32993689	32993728	32993770	33010962	33011180	32960216	32964502	32965208	32967122	32968779	32970237	32973014	32976376	32976505	32983107	32985432	32986728	32988140	32989739	32993556	32993687	32993727	32993769	32994078
24	33061328	33074306	RFC2	XM_012104461.2	mRNA	mRNA Predicted	+	33067608	33072724	33061327	33064771	33065128	33067577	33068921	33069817	33070229	33070540	33072455	33072640	33073290	33063285	33064813	33065235	33067679	33069022	33069975	33070295	33070621	33072569	33072761	33074306	XP_011959851.1	XP_011959851.1	101110382	replication factor C subunit 2 isoform X2
24	33061339	33074306	RFC2	XM_012104460.2	mRNA	mRNA Predicted	+	33067608	33073401	33061338	33064771	33065128	33067577	33068921	33069817	33070229	33070540	33072455	33073290	33063285	33064813	33065235	33067679	33069022	33069975	33070295	33070621	33072569	33074306	XP_011959850.1	XP_011959850.1	101110382	replication factor C subunit 2 isoform X1
24	33075322	33086277	LAT2	XM_004020966.3	mRNA	mRNA Predicted	-	33078392	33086232	33075321	33078370	33078966	33079277	33080517	33081246	33081515	33081777	33082011	33085635	33086138	33076091	33078493	33079038	33079340	33080573	33081262	33081553	33081829	33082055	33085675	33086277	XP_004021015.1	XP_004021015.1	101114839	linker for activation of T-cells family member 2 isoform X2
24	33075322	33086282	LAT2	XM_004020965.3	mRNA	mRNA Predicted	-	33078392	33086232	33075321	33078370	33078966	33079277	33080517	33081114	33081226	33081515	33081777	33082011	33085635	33086138	33076091	33078493	33079038	33079340	33080573	33081145	33081262	33081553	33081829	33082055	33085675	33086282	XP_004021014.1	XP_004021014.1	101114839	linker for activation of T-cells family member 2 isoform X1
24	33075322	33089117	LAT2	XM_012104462.1	mRNA	mRNA Predicted	-	33078392	33086232	33075321	33078370	33078966	33079277	33080517	33081114	33081226	33081515	33081777	33082011	33085635	33086138	33088520	33076091	33078493	33079038	33079340	33080573	33081145	33081262	33081553	33081829	33082055	33085675	33086264	33089117	XP_011959852.1	XP_011959852.1	101114839	linker for activation of T-cells family member 2 isoform X1
24	33075322	33089117	LAT2	XM_012104463.1	mRNA	mRNA Predicted	-	33078392	33086232	33075321	33078370	33078966	33079277	33080517	33081246	33081515	33081777	33082011	33085635	33086138	33088520	33076091	33078493	33079038	33079340	33080573	33081262	33081553	33081829	33082055	33085675	33086264	33089117	XP_011959853.1	XP_011959853.1	101114839	linker for activation of T-cells family member 2 isoform X2
24	33096556	33113521	EIF4H	XM_012104822.1	mRNA	mRNA Predicted	-	33098352	33113521	33096555	33098576	33102795	33102975	33105310	33113454	33098492	33098714	33102892	33103040	33105571	33113521	XP_011960212.1	XP_011960212.1	101110642	eukaryotic translation initiation factor 4H isoform X1
24	33139942	33160492	LIMK1	XM_015104200.1	mRNA	mRNA Predicted	-	33141090	33160447	33139941	33141372	33141734	33144394	33144547	33144953	33145349	33145746	33146077	33146680	33147974	33148240	33154346	33156127	33156554	33160124	33141256	33141530	33141790	33144488	33144610	33145019	33145409	33145878	33146164	33146864	33148141	33148346	33154553	33156237	33156693	33160492	XP_014959686.1	XP_014959686.1	101110900	LIM domain kinase 1 isoform X1
24	33139942	33160492	LIMK1	XM_015104202.1	mRNA	mRNA Predicted	-	33141090	33160447	33139941	33141372	33141734	33144394	33144558	33144953	33145349	33145746	33146077	33146680	33147974	33148240	33154346	33156127	33156554	33160124	33141256	33141530	33141790	33144499	33144610	33145019	33145409	33145878	33146164	33146864	33148141	33148346	33154553	33156237	33156693	33160492	XP_014959688.1	XP_014959688.1	101110900	LIM domain kinase 1 isoform X2
24	33178422	33210883	ELN	XM_015103908.1	mRNA	mRNA Predicted	-	33178454	33210784	33178421	33179412	33180496	33181200	33181567	33181934	33182198	33183117	33183446	33183672	33185146	33185857	33187038	33188352	33188857	33189136	33189790	33190844	33191543	33191688	33193641	33193961	33194433	33195315	33196010	33196263	33197386	33198236	33198380	33198686	33199547	33202900	33203462	33204546	33210702	33179376	33179452	33180547	33181227	33181612
24	33330411	33335057	LOC105604867	XR_001436672.1	ncRNA	ncRNA Predicted	-	?	?	33330410	33332358	33333129	33334626	33331698	33332605	33333266	33335057	XR_001436672.1	?	105604867	uncharacterized LOC105604867	transcript variant X1
24	33346859	33348715	WBSCR28	XM_015103909.1	mRNA	mRNA Predicted	-	33347049	33348481	33346858	33347272	33347483	33347679	33348409	33347270	33347336	33347648	33347784	33348715	XP_014959395.1	XP_014959395.1	101111420	LOW QUALITY PROTEIN: Williams-Beuren syndrome chromosomal region 28 protein isoform X1
24	33375333	33379654	WBSCR27	XM_015104203.1	mRNA	mRNA Predicted	+	33375720	33379593	33375332	33375716	33376357	33376694	33377218	33379272	33379403	33375426	33375837	33376486	33376839	33377311	33379402	33379654	XP_014959689.1	XP_014959689.1	101111931	LOW QUALITY PROTEIN: Williams-Beuren syndrome chromosomal region 27 protein
24	33380542	33381871	CLDN4	XM_012104829.2	mRNA	mRNA Predicted	-	33381374	33381835	33380541	33381459	33381457	33381871	XP_011960219.2	XP_011960219.2	780477	LOW QUALITY PROTEIN: claudin-4 isoform X1
24	33411217	33412145	CLDN3	XM_004020967.3	mRNA	mRNA Predicted	+	33411396	33412056	33411216	33412145	XP_004021016.1	XP_004021016.1	780476	claudin-3
24	33435059	33437453	ABHD11	XM_004021252.3	mRNA	mRNA Predicted	+	33435073	33437296	33435058	33435106	33435364	33436162	33436483	33436753	33437163	33435104	33435188	33435500	33436336	33436654	33436935	33437453	XP_004021301.3	XP_004021301.3	101112190	LOW QUALITY PROTEIN: alpha/beta hydrolase domain-containing protein 11 isoform X1
24	33437395	33438672	LOC105607861	XR_001436673.1	ncRNA	ncRNA Predicted	-	?	?	33437394	33437704	33438055	33438454	33437619	33437825	33438150	33438672	XR_001436673.1	?	105607861	uncharacterized LOC105607861
24	33455417	33464891	STX1A	XM_015104204.1	mRNA	mRNA Predicted	+	33455541	33463574	33455416	33455923	33458792	33459615	33459783	33459982	33461071	33462915	33463496	33455562	33456023	33458867	33459689	33459898	33460056	33461209	33463026	33464891	XP_014959690.1	XP_014959690.1	101112696	LOW QUALITY PROTEIN: syntaxin-1A isoform X1
24	33465960	33478138	WBSCR22	XM_012104831.2	mRNA	mRNA Predicted	-	33466198	33476605	33465959	33466397	33470941	33471166	33471425	33472247	33473534	33476151	33476348	33476516	33477939	33466253	33466487	33471000	33471212	33471511	33472298	33473631	33476248	33476431	33476612	33478138	XP_011960221.2	XP_011960221.2	101112944	probable 18S rRNA (guanine-N(7))-methyltransferase isoform X1
24	33478329	33479068	DNAJC30	XM_004023554.3	mRNA	mRNA Predicted	+	33478347	33479068	33478328	33478728	33478727	33479068	XP_004023603.3	XP_004023603.3	101113193	LOW QUALITY PROTEIN: dnaJ homolog subfamily C member 30
24	33486766	33490288	VPS37D	XM_015104205.1	mRNA	mRNA Predicted	-	33487112	33490259	33486765	33487434	33488077	33488632	33490119	33490138	33490169	33487432	33487474	33488160	33488804	33490137	33490168	33490288	XP_014959691.1	XP_014959691.1	101113456	LOW QUALITY PROTEIN: vacuolar protein sorting-associated protein 37D isoform X1
24	33516823	33536764	MLXIPL	XM_015104206.1	mRNA	mRNA Predicted	+	33516894	33536120	33516822	33521150	33526116	33526357	33527036	33527811	33528133	33531240	33532939	33533459	33533929	33534148	33534328	33534559	33534699	33535580	33536001	33517193	33521257	33526199	33526447	33527081	33528013	33528214	33531410	33533267	33533747	33534045	33534192	33534404	33534608	33534878	33535710	33536764	XP_014959692.1	XP_014959692.1	101115503	LOW QUALITY PROTEIN: carbohydrate-responsive element-binding protein isoform X1
24	33544638	33551692	TBL2	XM_012104467.2	mRNA	mRNA Predicted	+	33546337	33548987	33544637	33546275	33547149	33547619	33548104	33548524	33546075	33546498	33547301	33547746	33548257	33551692	XP_011959857.1	XP_011959857.1	101115752	transducin beta-like protein 2 isoform X1
24	33544639	33551692	TBL2	XM_012104466.2	mRNA	mRNA Predicted	+	33546337	33548987	33544638	33545944	33546313	33547149	33547619	33548104	33548524	33544931	33546075	33546498	33547301	33547746	33548257	33551692	XP_011959856.1	XP_011959856.1	101115752	transducin beta-like protein 2 isoform X1
24	33544639	33551692	TBL2	XM_012104465.2	mRNA	mRNA Predicted	+	33546337	33548987	33544638	33546313	33547149	33547619	33548104	33548524	33546075	33546498	33547301	33547746	33548257	33551692	XP_011959855.1	XP_011959855.1	101115752	transducin beta-like protein 2 isoform X1
24	33546337	33551692	TBL2	XM_012104468.1	mRNA	mRNA Predicted	+	33547198	33548987	33546336	33547149	33547619	33548104	33548524	33546475	33547301	33547746	33548257	33551692	XP_011959858.1	XP_011959858.1	101115752	transducin beta-like protein 2 isoform X2
24	33556319	33574181	BCL7B	XM_015104207.1	mRNA	mRNA Predicted	+	33556333	33573208	33556318	33556372	33559474	33569593	33571856	33572798	33573115	33556370	33556424	33559550	33569690	33572027	33572878	33574181	XP_014959693.1	XP_014959693.1	101113721	LOW QUALITY PROTEIN: B-cell CLL/lymphoma 7 protein family member B
24	33574333	33578597	LOC105607860	XR_001436674.1	ncRNA	ncRNA Predicted	-	?	?	33574332	33576734	33578067	33575895	33576800	33578597	XR_001436674.1	?	105607860	uncharacterized LOC105607860	transcript variant X1
24	33578641	33631944	BAZ1B	XM_015103910.1	mRNA	mRNA Predicted	+	33578640	33630193	33578640	33578767	33587944	33590401	33593762	33597209	33599327	33606662	33610219	33611138	33612831	33613667	33614728	33616768	33622746	33623907	33625847	33628202	33629482	33629835	33578766	33578793	33588061	33590546	33593964	33597331	33599525	33608364	33610358	33611272	33612937	33613766	33614906	33616951	33622894	33624055	33625960	33628357	33629586	33631944
24	33632114	33637453	FZD9	XM_015104208.1	mRNA	mRNA Predicted	-	33635695	33637453	33632113	33635828	33636808	33636891	33637019	33637266	33637307	33635826	33636806	33636889	33637018	33637265	33637306	33637453	XP_014959694.1	XP_014959694.1	101114236	LOW QUALITY PROTEIN: frizzled-9
24	33684383	33706411	FKBP6	XM_012104469.1	mRNA	mRNA Predicted	-	33695428	33706357	33684382	33695426	33696951	33697184	33702578	33704300	33705689	33706084	33706300	33684853	33695519	33697061	33697379	33702698	33704503	33705779	33706202	33706411	XP_011959859.1	XP_011959859.1	101116010	inactive peptidyl-prolyl cis-trans isomerase FKBP6 isoform X1
24	33684383	33706501	FKBP6	XM_004020971.1	mRNA	mRNA Predicted	-	33695428	33706481	33684382	33695426	33696951	33697184	33702578	33704300	33705689	33706084	33706424	33684853	33695519	33697061	33697379	33702698	33704503	33705779	33706202	33706501	XP_004021020.1	XP_004021020.1	101116010	inactive peptidyl-prolyl cis-trans isomerase FKBP6 isoform X2
24	33712786	33720685	TRIM50	XM_015104209.1	mRNA	mRNA Predicted	+	33713545	33720536	33712785	33713466	33713654	33716866	33717718	33718050	33718627	33720372	33712942	33713653	33713945	33716962	33717949	33718073	33718752	33720685	XP_014959695.1	XP_014959695.1	101116793	LOW QUALITY PROTEIN: E3 ubiquitin-protein ligase TRIM50 isoform X1
24	33720809	33730120	NSUN5	XM_015103911.1	mRNA	mRNA Predicted	+	33720808	33730072	33720808	33724866	33726045	33726313	33728247	33728477	33728959	33729313	33729599	33729816	33720867	33725152	33726220	33726422	33728386	33728593	33729138	33729524	33729740	33730120	XP_014959397.1	XP_014959397.1	101114486	probable 28S rRNA (cytosine-C(5))-methyltransferase isoform X1
24	33731840	33749012	POM121C	XM_004023458.3	mRNA	mRNA Predicted	-	33732236	33748755	33731839	33732643	33733673	33734285	33736865	33737270	33737486	33738282	33739455	33743290	33745290	33746970	33747420	33748558	33732334	33732766	33734284	33735300	33737042	33737373	33737611	33738356	33739547	33743465	33745371	33747129	33747636	33749012	XP_004023507.1	XP_004023507.1	101114746	LOW QUALITY PROTEIN: nuclear envelope pore membrane protein POM 121C isoform X1
24	33749220	33757886	LOC105604773	XR_001024348.2	ncRNA	ncRNA Predicted	+	?	?	33749219	33752812	33749410	33757886	XR_001024348.2	?	105604773	uncharacterized LOC105604773
24	33774906	33827203	HIP1	XM_012104471.2	mRNA	mRNA Predicted	-	33778693	33826914	33774905	33778664	33779442	33781563	33782074	33783384	33783773	33786068	33786706	33788019	33790795	33791017	33791327	33793545	33794115	33794698	33796054	33796544	33797134	33798072	33798714	33799555	33799787	33802861	33804433	33807752	33808237	33812996	33817653	33817949	33824147	33826896	33778333	33778746	33779551	33781625	33782198	33783490	33783874	33786162
24	33774906	33856482	HIP1	XM_015104210.1	mRNA	mRNA Predicted	-	33778693	33856447	33774905	33778664	33779442	33781563	33782074	33783384	33783773	33786068	33786706	33788019	33790795	33791017	33791327	33793545	33794115	33794698	33796054	33796544	33797134	33798072	33798714	33799555	33799787	33802861	33804433	33807752	33808237	33812996	33817653	33817949	33824147	33856444	33778333	33778746	33779551	33781625	33782198	33783490	33783874	33786162
24	33774906	33908567	HIP1	XM_004020975.3	mRNA	mRNA Predicted	-	33778693	33908500	33774905	33778664	33779442	33781563	33782074	33783384	33783773	33786068	33786706	33788019	33790795	33791017	33791327	33793545	33794115	33794698	33796054	33796544	33797134	33798072	33798714	33799555	33799787	33802861	33804433	33807752	33808237	33812996	33817653	33817949	33824147	33908380	33778333	33778746	33779551	33781625	33782198	33783490	33783874	33786162
24	33774906	33908567	HIP1	XM_012104470.2	mRNA	mRNA Predicted	-	33778693	33908500	33774905	33778664	33779442	33781563	33782074	33783384	33783773	33786068	33786706	33788019	33790795	33791017	33791327	33793545	33794115	33794698	33796054	33796544	33797134	33798072	33798714	33799555	33799787	33802861	33804433	33807752	33808237	33812996	33817653	33817949	33824147	33908380	33778333	33778746	33779551	33781625	33782198	33783490	33783874	33786162
24	33810417	33811747	LOC105604774	XR_001024350.1	ncRNA	ncRNA Predicted	+	?	?	33810416	33811454	33811276	33811747	XR_001024350.1	?	105604774	uncharacterized LOC105604774	transcript variant X1
24	33931038	33935665	CCL26	XM_004020976.3	mRNA	mRNA Predicted	-	33931247	33935460	33931037	33935171	33935387	33931344	33935286	33935665	XP_004021025.1	XP_004021025.1	101117297	C-C motif chemokine 26
24	33957078	33962223	CCL24	XM_004020977.3	mRNA	mRNA Predicted	-	33957935	33960244	33957077	33959595	33960180	33958104	33959713	33962223	XP_004021026.1	XP_004021026.1	101117556	C-C motif chemokine 24
24	33957078	33969953	CCL24	XM_012104475.2	mRNA	mRNA Predicted	-	33957935	33960244	33957077	33959595	33960180	33969659	33958104	33959713	33960344	33969953	XP_011959865.1	XP_011959865.1	101117556	C-C motif chemokine 24
24	33991486	33991558	TRNAE-CUC	TRNAE-CUC	tRNA	ncRNA	+	?	?	33991485	33991558	?	?	101101822	tRNA-Glu
24	34010934	34018346	RHBDD2	XM_012104476.2	mRNA	mRNA Predicted	+	34013487	34018346	34010933	34012779	34013242	34014688	34017988	34011118	34012904	34013650	34014839	34018346	XP_011959866.1	XP_011959866.1	101117813	rhomboid domain-containing protein 2 isoform X2
24	34010941	34018945	RHBDD2	XM_004020978.3	mRNA	mRNA Predicted	+	34010940	34018346	34010940	34013242	34014688	34017988	34011118	34013650	34014839	34018945	XP_004021027.1	XP_004021027.1	101117813	rhomboid domain-containing protein 2 isoform X1
24	34010981	34018346	RHBDD2	XM_015104212.1	mRNA	mRNA Predicted	+	34013487	34018346	34010980	34012097	34012336	34012779	34013242	34014688	34017988	34011118	34012169	34012355	34012904	34013650	34014839	34018346	XP_014959698.1	XP_014959698.1	101117813	rhomboid domain-containing protein 2 isoform X2
24	34010995	34018346	RHBDD2	XM_015104213.1	mRNA	mRNA Predicted	+	34013487	34018346	34010994	34012336	34012779	34013242	34014688	34017988	34011118	34012355	34012904	34013650	34014839	34018346	XP_014959699.1	XP_014959699.1	101117813	rhomboid domain-containing protein 2 isoform X2
24	34048545	34105128	POR	XM_015103912.1	mRNA	mRNA Predicted	+	34078699	34104796	34048544	34078692	34091473	34095349	34096898	34097477	34097992	34098429	34099537	34099757	34102522	34102552	34102821	34103268	34103853	34104559	34048679	34078884	34091522	34095478	34097048	34097602	34098082	34098528	34099654	34099876	34102551	34102705	34102971	34103753	34103974	34105128	XP_014959398.1	XP_014959398.1	101115252	LOW QUALITY PROTEIN: NADPH--cytochrome P450 reductase isoform X1
24	34060285	34061629	LOC106991916	LOC106991916	pseudo	mRNA Pseudo	-	?	?	34060284	34061629	?	?	106991916	?
24	34105280	34110735	TMEM120A	XM_015104215.1	mRNA	mRNA Predicted	-	34105481	34110625	34105279	34105671	34105816	34105999	34106192	34106359	34106624	34106792	34107049	34108479	34108813	34110544	34105595	34105740	34105881	34106091	34106258	34106425	34106714	34106888	34107109	34108596	34108932	34110735	XP_014959701.1	XP_014959701.1	101118071	transmembrane protein 120A isoform X1
24	34112727	34142574	STYXL1	XM_015104216.1	mRNA	mRNA Predicted	-	34112837	34134931	34112726	34120575	34121238	34124126	34130069	34133010	34133847	34134828	34142413	34112969	34120688	34121336	34124272	34130215	34133155	34133909	34134932	34142574	XP_014959702.1	XP_014959702.1	101118326	serine/threonine/tyrosine-interacting-like protein 1 isoform X2
24	34113476	34142574	STYXL1	XM_012104484.2	mRNA	mRNA Predicted	-	34115887	34134931	34113475	34120575	34121238	34124126	34130069	34133010	34133847	34134828	34142413	34116040	34120688	34121336	34124272	34130215	34133155	34133909	34134932	34142574	XP_011959874.1	XP_011959874.1	101118326	serine/threonine/tyrosine-interacting-like protein 1 isoform X1
24	34113476	34144996	STYXL1	XM_012104485.2	mRNA	mRNA Predicted	-	34115887	34134931	34113475	34120575	34121238	34124126	34130069	34133010	34133847	34134828	34143136	34116040	34120688	34121336	34124272	34130215	34133155	34133909	34134932	34144996	XP_011959875.1	XP_011959875.1	101118326	serine/threonine/tyrosine-interacting-like protein 1 isoform X1
24	34142541	34154947	MDH2	XM_004021260.3	mRNA	mRNA Predicted	+	34142555	34154762	34142540	34146150	34147819	34148362	34149874	34151905	34152887	34153307	34154630	34142822	34146319	34147903	34148472	34150000	34151983	34152987	34153459	34154947	XP_004021309.1	XP_004021309.1	443091	malate dehydrogenase	mitochondrial isoform X1
24	34154882	34156825	LOC105604776	XR_001024353.2	ncRNA	ncRNA Predicted	-	?	?	34154881	34155907	34155851	34156825	XR_001024353.2	?	105604776	uncharacterized LOC105604776
24	34193184	34212136	SRRM3	XM_015103913.1	mRNA	mRNA Predicted	+	34193183	34211808	34193183	34193673	34194885	34194918	34200216	34206797	34207045	34207076	34207513	34208013	34208179	34210247	34210861	34211531	34193211	34193702	34194917	34195083	34200318	34206926	34207074	34207125	34207543	34208076	34208215	34210298	34210966	34212136	XP_014959399.1	XP_014959399.1	105604868	LOW QUALITY PROTEIN: serine/arginine repetitive matrix protein 3 isoform X1
24	34233436	34235095	HSPB1	XM_015103914.1	mRNA	mRNA Predicted	+	34233499	34234965	34233435	34233781	34234105	34234414	34234551	34234786	34233779	34233840	34234302	34234470	34234722	34235095	XP_014959400.1	XP_014959400.1	101115754	LOW QUALITY PROTEIN: heat shock protein beta-1 isoform X1
24	34257884	34260436	YWHAG	XM_015104217.1	mRNA	mRNA Predicted	-	34258203	34258707	34257883	34260436	XP_014959703.1	XP_014959703.1	101116012	14-3-3 protein gamma
24	34287122	34287194	TRNAG-CCC	TRNAG-CCC	tRNA	ncRNA	+	?	?	34287121	34287194	?	?	101101837	tRNA-Gly
24	34301439	34315436	SSC4D	XM_015104218.1	mRNA	mRNA Predicted	-	34302138	34312913	34301438	34303078	34304063	34304083	34304173	34304217	34304257	34304491	34305130	34308341	34309516	34310516	34310795	34311070	34312747	34315087	34302455	34303147	34304081	34304171	34304215	34304256	34304379	34304563	34305208	34308656	34309594	34310794	34310817	34311106	34312945	34315436	XP_014959704.1	XP_014959704.1	101116277	LOW QUALITY PROTEIN: scavenger receptor cysteine-rich domain-containing group B protein isoform X1
24	34329627	34337290	ZP3	XM_004020981.1	mRNA	mRNA Predicted	+	34329701	34337276	34329626	34331811	34332757	34332941	34333211	34335970	34336192	34337058	34329887	34331930	34332861	34333119	34333329	34336062	34336323	34337290	XP_004021030.1	XP_004021030.1	101118580	zona pellucida sperm-binding protein 3 isoform X1
24	34343338	34343410	TRNAG-UCC	TRNAG-UCC	tRNA	ncRNA	-	?	?	34343337	34343410	?	?	101101836	tRNA-Gly
24	34348061	34381241	DTX2	XM_015104220.1	mRNA	mRNA Predicted	+	34359764	34380519	34348060	34354319	34359677	34362549	34363108	34369149	34373876	34376566	34377853	34378973	34380348	34348206	34354324	34360032	34362991	34363249	34369250	34374017	34376640	34378012	34379135	34381241	XP_014959706.1	XP_014959706.1	101116532	probable E3 ubiquitin-protein ligase DTX2 isoform X1
24	34384897	34389169	LOC101116795	XM_012104840.1	mRNA	mRNA Predicted	+	34385008	34389169	34384896	34385424	34386791	34387669	34388260	34389098	34385168	34385662	34386871	34387799	34388349	34389169	XP_011960230.1	XP_011960230.1	101116795	uroplakin-3b isoform X1
24	34398788	34404579	LOC101117044	XM_015104224.1	mRNA	mRNA Predicted	+	34399682	34402602	34398787	34399761	34399811	34401484	34401754	34402493	34403775	34399760	34399809	34399878	34401637	34401974	34402934	34404579	XP_014959710.1	XP_014959710.1	101117044	LOW QUALITY PROTEIN: uroplakin-3b-like protein isoform X1
24	34433213	34450564	LOC101117299	XM_015103915.1	mRNA	mRNA Predicted	+	34434539	34450045	34433212	34435311	34436473	34438426	34439247	34439593	34440044	34440361	34441119	34441593	34441964	34442331	34442753	34443959	34444770	34446103	34447755	34449761	34449923	34434820	34435373	34436603	34438508	34439425	34439729	34440093	34440880	34441270	34441658	34442077	34442524	34442891	34444301	34444908	34446239	34447876	34449826	34450564	XP_014959401.1	XP_014959401.1
24	34453586	34454518	LOC105604778	XR_001024354.2	ncRNA	ncRNA Predicted	-	?	?	34453585	34454185	34454083	34454518	XR_001024354.2	?	105604778	uncharacterized LOC105604778
24	34454659	34459327	POLR2J	XM_004020982.2	mRNA	mRNA Predicted	+	34454763	34459163	34454658	34456324	34458241	34459127	34454816	34456414	34458416	34459327	XP_004021031.1	XP_004021031.1	101118844	DNA-directed RNA polymerase II subunit RPB11-a
24	34459644	34464927	LRWD1	XM_015104221.1	mRNA	mRNA Predicted	-	34459772	34464421	34459643	34459996	34460190	34460531	34461980	34462211	34462765	34463156	34463429	34463620	34464005	34464307	34464789	34459919	34460109	34460346	34460623	34462121	34462284	34462973	34463266	34463532	34463743	34464110	34464445	34464927	XP_014959707.1	XP_014959707.1	101119102	leucine-rich repeat and WD repeat-containing protein 1 isoform X1
24	34466048	34473521	ALKBH4	XM_015104222.1	mRNA	mRNA Predicted	+	34466082	34473229	34466047	34469099	34472644	34472875	34472948	34472988	34466205	34469297	34472874	34472947	34472987	34473521	XP_014959708.1	XP_014959708.1	101117557	LOW QUALITY PROTEIN: alpha-ketoglutarate-dependent dioxygenase alkB homolog 4 isoform X1
24	34477515	34486547	ORAI2	XM_012104496.2	mRNA	mRNA Predicted	-	34478018	34483194	34477514	34482969	34483442	34484842	34478558	34483207	34483567	34486547	XP_011959886.1	XP_011959886.1	101119359	protein orai-2 isoform X2
24	34477515	34486547	ORAI2	XM_012104495.2	mRNA	mRNA Predicted	-	34478018	34483194	34477514	34482969	34483442	34478558	34483207	34486547	XP_011959885.1	XP_011959885.1	101119359	protein orai-2 isoform X2
24	34477515	34488135	ORAI2	XM_012104497.2	mRNA	mRNA Predicted	-	34478018	34483194	34477514	34482969	34487420	34478558	34483207	34488135	XP_011959887.1	XP_011959887.1	101119359	protein orai-2 isoform X2
24	34477515	34488136	ORAI2	XM_012104494.2	mRNA	mRNA Predicted	-	34478018	34484850	34477514	34482969	34484842	34487420	34478558	34483207	34484969	34488136	XP_011959884.1	XP_011959884.1	101119359	protein orai-2 isoform X1
24	34477515	34488136	ORAI2	XM_004020984.3	mRNA	mRNA Predicted	-	34478018	34483194	34477514	34482969	34483442	34487420	34478558	34483207	34483567	34488136	XP_004021033.1	XP_004021033.1	101119359	protein orai-2 isoform X2
24	34506379	34533057	PRKRIP1	XM_004020986.3	mRNA	mRNA Predicted	-	34509549	34532831	34506378	34525194	34525987	34531177	34532050	34532705	34509650	34525262	34526073	34531278	34532129	34533057	XP_004021035.1	XP_004021035.1	101119782	PRKR-interacting protein 1
24	34541210	34544058	LOC105607856	XR_001436675.1	ncRNA	ncRNA Predicted	-	?	?	34541209	34542973	34542457	34544058	XR_001436675.1	?	105607856	uncharacterized LOC105607856
24	34551071	34564003	SH2B2	XM_015103916.1	mRNA	mRNA Predicted	-	34551070	34562678	34551070	34551784	34554124	34555043	34555310	34556663	34558290	34561768	34561856	34561908	34561949	34562002	34562069	34562278	34562348	34551126	34552057	34554238	34555202	34555402	34556755	34558392	34561855	34561906	34561947	34562001	34562067	34562277	34562347	34564003	XP_014959402.1	XP_014959402.1	101117815	LOW QUALITY PROTEIN: SH2B adapter protein 2 isoform X1
24	34571677	34574364	LOC106991890	XM_015103917.1	mRNA	mRNA Predicted	-	34571676	34574364	34571676	34571821	34572292	34572916	34574360	34571723	34571961	34572421	34573688	34574364	XP_014959403.1	XP_014959403.1	106991890	translation initiation factor IF-2-like
24	34575901	34887512	CUX1	XM_012104508.1	mRNA	mRNA Predicted	-	34576673	34887324	34575900	34576805	34577672	34578149	34578787	34580007	34582995	34583592	34584390	34649884	34650697	34653817	34663235	34670412	34680260	34710914	34713038	34716773	34720704	34737657	34764492	34850341	34887225	34576743	34576870	34577753	34578206	34578871	34580124	34583105	34583659	34584518	34649981	34650746	34653876	34663418	34670517	34680309	34710981	34713115
24	34575901	34926360	CUX1	XM_004020987.3	mRNA	mRNA Predicted	-	34576673	34926247	34575900	34576805	34577672	34578149	34578787	34580007	34582995	34583592	34584390	34649884	34650697	34653817	34663235	34670412	34680260	34710914	34713038	34716773	34720704	34737657	34764492	34850341	34926184	34576743	34576870	34577753	34578206	34578871	34580124	34583105	34583659	34584518	34649981	34650746	34653876	34663418	34670517	34680309	34710981	34713115
24	34575901	34926361	CUX1	XM_012104509.2	mRNA	mRNA Predicted	-	34576673	34926247	34575900	34576805	34577672	34578149	34578787	34580007	34582995	34583592	34584390	34649884	34650697	34653817	34663235	34670412	34680260	34710914	34713038	34716773	34720704	34737657	34764492	34850341	34926184	34576743	34576870	34577753	34578206	34578871	34580124	34583105	34583659	34584518	34649981	34650746	34653876	34663412	34670517	34680309	34710981	34713115
24	34575901	34926366	CUX1	XM_004020988.3	mRNA	mRNA Predicted	-	34576673	34926247	34575900	34576805	34577672	34578149	34578787	34580007	34582995	34583592	34584390	34649884	34650697	34653817	34663235	34670412	34680260	34710914	34713038	34716773	34720704	34737657	34850341	34926184	34576743	34576870	34577753	34578206	34578871	34580124	34583105	34583659	34584518	34649981	34650746	34653876	34663418	34670517	34680309	34710981	34713115	34716897
24	34602718	34638481	LOC105604781	XM_012104513.2	mRNA	mRNA Predicted	-	34608871	34638139	34602717	34616355	34619332	34638084	34609269	34616544	34619635	34638481	XP_011959903.1	XP_011959903.1	105604781	homeobox protein cut-like 1
24	34625605	34625677	TRNAE-UUC	TRNAE-UUC	tRNA	ncRNA	-	?	?	34625604	34625677	?	?	101101821	tRNA-Glu
24	34627240	34627313	TRNAG-CCC	TRNAG-CCC	tRNA	ncRNA	+	?	?	34627239	34627313	?	?	101101837	tRNA-Gly
24	34643893	34887512	CUX1	XM_012104500.1	mRNA	mRNA Predicted	-	34644020	34887324	34643892	34645598	34647017	34648198	34649884	34650697	34653817	34663235	34670412	34680260	34710914	34713038	34716773	34720704	34737657	34764492	34850341	34887225	34644181	34645700	34647083	34648870	34649981	34650746	34653876	34663412	34670517	34680309	34710981	34713115	34716897	34720842	34737736	34764540	34850452	34887512	XP_011959890.1	XP_011959890.1	101120041	protein CASP isoform X6
24	34643893	34887512	CUX1	XM_012104511.1	mRNA	mRNA Predicted	-	34644020	34887324	34643892	34645598	34647017	34648198	34649884	34650697	34653817	34663235	34670412	34680260	34710914	34713038	34716773	34720704	34737657	34764492	34850341	34887225	34644181	34645700	34647083	34648564	34649981	34650746	34653876	34663412	34670517	34680309	34710981	34713115	34716897	34720842	34737736	34764540	34850452	34887512	XP_011959901.1	XP_011959901.1	101120041	protein CASP isoform X14
24	34643893	34887512	CUX1	XM_012104507.1	mRNA	mRNA Predicted	-	34644020	34887324	34643892	34645598	34648198	34649884	34650697	34653817	34663235	34670412	34680260	34710914	34713038	34716773	34720704	34737657	34764492	34850341	34887225	34644178	34645700	34648870	34649981	34650746	34653876	34663418	34670517	34680309	34710981	34713115	34716897	34720842	34737736	34764540	34850452	34887512	XP_011959897.1	XP_011959897.1	101120041	protein CASP isoform X11
24	34643893	34887512	CUX1	XM_012104510.1	mRNA	mRNA Predicted	-	34644020	34887324	34643892	34645598	34647017	34648198	34649884	34650697	34653817	34663235	34670412	34680260	34710914	34713038	34716773	34720704	34737657	34764492	34850341	34887225	34644181	34645700	34647083	34648564	34649981	34650746	34653876	34663418	34670517	34680309	34710981	34713115	34716897	34720842	34737736	34764540	34850452	34887512	XP_011959900.1	XP_011959900.1	101120041	protein CASP isoform X13
24	34643893	34887512	CUX1	XM_012104498.1	mRNA	mRNA Predicted	-	34644020	34887324	34643892	34645598	34647017	34648198	34649884	34650697	34653817	34663235	34670412	34680260	34710914	34713038	34716773	34720704	34737657	34764492	34850341	34887225	34644181	34645700	34647083	34648870	34649981	34650746	34653876	34663418	34670517	34680309	34710981	34713115	34716897	34720842	34737736	34764540	34850452	34887512	XP_011959888.1	XP_011959888.1	101120041	protein CASP isoform X4
24	34643893	34887512	CUX1	XM_012104499.1	mRNA	mRNA Predicted	-	34644020	34887324	34643892	34645598	34647017	34648198	34649884	34650697	34653817	34663235	34670412	34680260	34710914	34713038	34716773	34720704	34737657	34764492	34850341	34887225	34644178	34645700	34647083	34648870	34649981	34650746	34653876	34663418	34670517	34680309	34710981	34713115	34716897	34720842	34737736	34764540	34850452	34887512	XP_011959889.1	XP_011959889.1	101120041	protein CASP isoform X5
24	34643893	34887512	CUX1	XM_012104505.1	mRNA	mRNA Predicted	-	34644020	34887324	34643892	34645598	34648198	34649884	34650697	34653817	34663235	34670412	34680260	34710914	34713038	34716773	34720704	34737657	34764492	34850341	34887225	34644181	34645700	34648870	34649981	34650746	34653876	34663418	34670517	34680309	34710981	34713115	34716897	34720842	34737736	34764540	34850452	34887512	XP_011959895.1	XP_011959895.1	101120041	protein CASP isoform X9
24	34643893	34925843	CUX1	XM_012104506.1	mRNA	mRNA Predicted	-	34644020	34925824	34643892	34645598	34647017	34648198	34649884	34650697	34653817	34663235	34670412	34680260	34710914	34713038	34716773	34720704	34737657	34764492	34850341	34925794	34644181	34645700	34647083	34648870	34649981	34650746	34653876	34663418	34670517	34680309	34710981	34713115	34716897	34720842	34737736	34764540	34850452	34925843	XP_011959896.1	XP_011959896.1	101120041	protein CASP isoform X10
24	34643893	34926368	CUX1	XM_012104512.2	mRNA	mRNA Predicted	-	34644020	34926247	34643892	34645598	34647017	34648198	34649884	34650697	34653817	34663235	34670412	34680260	34710914	34713038	34716773	34720704	34737657	34764492	34850341	34926184	34644181	34645700	34647083	34648564	34649981	34650746	34653876	34663418	34670517	34680309	34710981	34713115	34716897	34720842	34737736	34764540	34850452	34926368	XP_011959902.1	XP_011959902.1	101120041	protein CASP isoform X15
24	34643893	34926371	CUX1	XM_012104502.2	mRNA	mRNA Predicted	-	34644020	34926247	34643892	34645598	34647017	34648198	34649884	34650697	34653817	34663235	34670412	34680260	34710914	34713038	34716773	34720704	34737657	34764492	34850341	34926184	34644181	34645700	34647083	34648870	34649981	34650746	34653876	34663418	34670517	34680309	34710981	34713115	34716897	34720842	34737736	34764540	34850452	34926371	XP_011959892.1	XP_011959892.1	101120041	protein CASP isoform X7
24	34643893	34936602	CUX1	XM_012104503.2	mRNA	mRNA Predicted	-	34644020	34936202	34643892	34645598	34647017	34648198	34649884	34650697	34653817	34663235	34670412	34680260	34710914	34713038	34716773	34720704	34737657	34764492	34850341	34936145	34644181	34645700	34647083	34648870	34649981	34650746	34653876	34663418	34670517	34680309	34710981	34713115	34716897	34720842	34737736	34764540	34850452	34936602	XP_011959893.1	XP_011959893.1	101120041	protein CASP isoform X8
24	34680825	34683116	LOC105604780	XR_001024358.1	ncRNA	ncRNA Predicted	-	?	?	34680824	34681416	34681273	34683116	XR_001024358.1	?	105604780	uncharacterized LOC105604780
[truncated: 92 more columns]

## Sheet: ROH214
﻿Chr	Start	Stop	Gene Name	Transcript Name	Type	Transcript Type	Strand	CDS Start	CDS Stop	Exon Starts	Exon Stops	Product ID	Protein ID	GeneID	Summary of Product
20	30994298	31047018	SCGN	XM_012101159.2	mRNA	mRNA Predicted	-	30996219	31046744	30994297	31002063	31003217	31003524	31007559	31022995	31023499	31033831	31045703	31046662	30996348	31002132	31003277	31003570	31007615	31023073	31023556	31033924	31045774	31047018	XP_011956549.1	XP_011956549.1	101115915	secretagogin isoform X3
20	30994299	31047017	SCGN	XM_012101158.2	mRNA	mRNA Predicted	-	30996219	31046744	30994298	31002063	31003217	31003524	31007559	31022995	31023499	31030793	31033831	31045703	31046662	30996348	31002132	31003277	31003570	31007615	31023073	31023556	31030829	31033924	31045774	31047017	XP_011956548.1	XP_011956548.1	101115915	secretagogin isoform X2
20	30994307	31047013	SCGN	XM_004019094.3	mRNA	mRNA Predicted	-	30996219	31046744	30994306	31002063	31003217	31003524	31007559	31022995	31023499	31030793	31033831	31045703	31046662	30996348	31002132	31003277	31003570	31007615	31023073	31023556	31030883	31033924	31045774	31047013	XP_004019143.1	XP_004019143.1	101115915	secretagogin isoform X1
20	30996214	31047014	SCGN	XM_012101160.2	mRNA	mRNA Predicted	-	31002051	31046744	30996213	31002045	31003217	31003524	31007559	31022995	31023499	31030793	31033831	31045703	31046662	30996348	31002132	31003277	31003570	31007615	31023073	31023556	31030883	31033924	31045774	31047014	XP_011956550.1	XP_011956550.1	101115915	secretagogin isoform X4
20	31060296	31072218	LOC105603820	XR_001436391.1	ncRNA	ncRNA Predicted	+	?	?	31060295	31065318	31060432	31072218	XR_001436391.1	?	105603820	uncharacterized LOC105603820	transcript variant X2
20	31072372	31378688	LRRC16A	XM_012101179.2	mRNA	mRNA Predicted	-	31073234	31233301	31072371	31079194	31081773	31083089	31084930	31086693	31091876	31100335	31100761	31118705	31121352	31125050	31132605	31133766	31146168	31152590	31154159	31155803	31161139	31161296	31162244	31163890	31168268	31173752	31176821	31177033	31179597	31189603	31200324	31201779	31208125	31224009	31224312	31224720	31233179	31241679	31246992	31374651	31375623	31377896
20	31072372	31378935	LRRC16A	XM_012101180.2	mRNA	mRNA Predicted	-	31073234	31233301	31072371	31079194	31081773	31083089	31084930	31086693	31091876	31100335	31100761	31118705	31121352	31125050	31132605	31133766	31146168	31152590	31154159	31155803	31161139	31161296	31162244	31163890	31168268	31173752	31176821	31177033	31179597	31189603	31200324	31201779	31208125	31224009	31224312	31224720	31233179	31241679	31246992	31374651	31375623	31378788
20	31072372	31378964	LRRC16A	XM_012101177.2	mRNA	mRNA Predicted	-	31073234	31378828	31072371	31079194	31081773	31083089	31084930	31086693	31091876	31100335	31100761	31118705	31121352	31125050	31132605	31133766	31146168	31152590	31154159	31155803	31161139	31161296	31162244	31168268	31173752	31176821	31177033	31179597	31189603	31200324	31201779	31208125	31224009	31224312	31224720	31233179	31241679	31246992	31374651	31378788	31073371	31079344
20	31072372	31378964	LRRC16A	XM_012101178.2	mRNA	mRNA Predicted	-	31073234	31378828	31072371	31081773	31083089	31084930	31086693	31091876	31100335	31100761	31118705	31121352	31125050	31132605	31133766	31146168	31152590	31154159	31155803	31161139	31161296	31162244	31163890	31168268	31173752	31176821	31177033	31179597	31189603	31200324	31201779	31208125	31224009	31224312	31224720	31233179	31241679	31246992	31374651	31378788	31073371	31081914
20	31072372	31378964	LRRC16A	XM_012101176.2	mRNA	mRNA Predicted	-	31073234	31378828	31072371	31079194	31081773	31083089	31084930	31086693	31091876	31100335	31100761	31118705	31121352	31125050	31132605	31133766	31146168	31152590	31154159	31155803	31161139	31161296	31162244	31163890	31168268	31173752	31176821	31177033	31179597	31189603	31200324	31201779	31208125	31224009	31224312	31224720	31233179	31241679	31246992	31374651	31378788	31073371
20	31072372	31378964	LRRC16A	XM_012101175.2	mRNA	mRNA Predicted	-	31073234	31378828	31072371	31079194	31081773	31083089	31084930	31086693	31091876	31100335	31100761	31118705	31121352	31125050	31132605	31133766	31146168	31152590	31154159	31155803	31161139	31161296	31162244	31163890	31168268	31173752	31176821	31177033	31179597	31189603	31200324	31201779	31208125	31224009	31224312	31224720	31233179	31241679	31246992	31374651	31378788	31073371
20	31073235	31378828	LRRC16A	XM_004019095.3	mRNA	mRNA Predicted	-	31073234	31378828	31073234	31081773	31083089	31084930	31086693	31091876	31100335	31100761	31118705	31121352	31125050	31132605	31133766	31146168	31152590	31154159	31155803	31161139	31161296	31162244	31168268	31173752	31176821	31177033	31179597	31189603	31200324	31201779	31208125	31224009	31224312	31224720	31233179	31241679	31246992	31374651	31378788	31073371	31081914	31083293
20	31073289	31077387	LOC105603819	XR_001023120.2	ncRNA	ncRNA Predicted	+	?	?	31073288	31073933	31073426	31077387	XR_001023120.2	?	105603819	uncharacterized LOC105603819
20	31261873	31573377	LOC101106806	XM_012101162.2	mRNA	mRNA Predicted	+	31524607	31572096	31261872	31295608	31512066	31524517	31524854	31528708	31537249	31539265	31543287	31543763	31546710	31549585	31557155	31561818	31563687	31568500	31571026	31572087	31264913	31295743	31512104	31524615	31525058	31528800	31537359	31539456	31543435	31543845	31546848	31549721	31557296	31561993	31563804	31568616	31571123	31573377	XP_011956552.1	XP_011956552.1	101106806	cytidine monophosphate-N-acetylneuraminic acid hydroxylase isoform X1
20	31261873	31573377	LOC101106806	XM_012101168.2	mRNA	mRNA Predicted	+	31524607	31572096	31261872	31295608	31524517	31524854	31528708	31537249	31539265	31543287	31543763	31546710	31549585	31557155	31561818	31563687	31568500	31571026	31572087	31264913	31295743	31524615	31525058	31528800	31537359	31539456	31543435	31543845	31546848	31549721	31557296	31561993	31563804	31568616	31571123	31573377	XP_011956558.1	XP_011956558.1	101106806	cytidine monophosphate-N-acetylneuraminic acid hydroxylase isoform X1
20	31385487	31573377	LOC101106806	XM_012101170.2	mRNA	mRNA Predicted	+	31524607	31572096	31385486	31524517	31524854	31528708	31537249	31539265	31543287	31543763	31546710	31549585	31557155	31561818	31563687	31568500	31571026	31572087	31385607	31524615	31525058	31528800	31537359	31539456	31543435	31543845	31546848	31549721	31557296	31561993	31563804	31568616	31571123	31573377	XP_011956560.1	XP_011956560.1	101106806	cytidine monophosphate-N-acetylneuraminic acid hydroxylase isoform X1
20	31385494	31573377	LOC101106806	XM_012101165.2	mRNA	mRNA Predicted	+	31524607	31572096	31385493	31512066	31524517	31524854	31528708	31537249	31539265	31543287	31543763	31546710	31549585	31557155	31561818	31563687	31568500	31571026	31572087	31385607	31512104	31524615	31525058	31528800	31537359	31539456	31543435	31543845	31546848	31549721	31557296	31561993	31563804	31568616	31571123	31573377	XP_011956555.1	XP_011956555.1	101106806	cytidine monophosphate-N-acetylneuraminic acid hydroxylase isoform X1
20	31468230	31487605	LOC105603818	XR_001023119.2	ncRNA	ncRNA Predicted	-	?	?	31468229	31483216	31487295	31469176	31483324	31487605	XR_001023119.2	?	105603818	uncharacterized LOC105603818	transcript variant X1
20	31487628	31573377	LOC101106806	XM_012101169.2	mRNA	mRNA Predicted	+	31524607	31572096	31487627	31524517	31524854	31528708	31537249	31539265	31543287	31543763	31546710	31549585	31557155	31561818	31563687	31568500	31571026	31572087	31487865	31524615	31525058	31528800	31537359	31539456	31543435	31543845	31546848	31549721	31557296	31561993	31563804	31568616	31571123	31573377	XP_011956559.1	XP_011956559.1	101106806	cytidine monophosphate-N-acetylneuraminic acid hydroxylase isoform X1
20	31487628	31573377	LOC101106806	XM_012101164.2	mRNA	mRNA Predicted	+	31524607	31572096	31487627	31512066	31524517	31524854	31528708	31537249	31539265	31543287	31543763	31546710	31549585	31557155	31561818	31563687	31568500	31571026	31572087	31487865	31512104	31524615	31525058	31528800	31537359	31539456	31543435	31543845	31546848	31549721	31557296	31561993	31563804	31568616	31571123	31573377	XP_011956554.1	XP_011956554.1	101106806	cytidine monophosphate-N-acetylneuraminic acid hydroxylase isoform X1
20	31487629	31573377	LOC101106806	XM_015102809.1	mRNA	mRNA Predicted	+	31528754	31572096	31487628	31512066	31528708	31537249	31539265	31543287	31543763	31546710	31549585	31557155	31561818	31563687	31568500	31571026	31572087	31487865	31512104	31528800	31537359	31539456	31543435	31543845	31546848	31549721	31557296	31561993	31563804	31568616	31571123	31573377	XP_014958295.1	XP_014958295.1	101106806	cytidine monophosphate-N-acetylneuraminic acid hydroxylase isoform X5
20	31511054	31573377	LOC101106806	XM_012101171.2	mRNA	mRNA Predicted	+	31524607	31572096	31511053	31524517	31524854	31528708	31537249	31539265	31543287	31543763	31546710	31549585	31557155	31561818	31568500	31571026	31572087	31512104	31524615	31525058	31528800	31537359	31539456	31543435	31543845	31546848	31549721	31557296	31561993	31568616	31571123	31573377	XP_011956561.1	XP_011956561.1	101106806	cytidine monophosphate-N-acetylneuraminic acid hydroxylase isoform X2
20	31511055	31573377	LOC101106806	XM_012101161.2	mRNA	mRNA Predicted	+	31524607	31572096	31511054	31524517	31524854	31528708	31537249	31539265	31543287	31543763	31546710	31549585	31557155	31561818	31563687	31568500	31571026	31572087	31512104	31524615	31525058	31528800	31537359	31539456	31543435	31543845	31546848	31549721	31557296	31561993	31563804	31568616	31571123	31573377	XP_011956551.1	XP_011956551.1	101106806	cytidine monophosphate-N-acetylneuraminic acid hydroxylase isoform X1
20	31511055	31573377	LOC101106806	XM_012101163.2	mRNA	mRNA Predicted	+	31524607	31572096	31511054	31512066	31524517	31524854	31528708	31537249	31539265	31543287	31543763	31546710	31549585	31557155	31561818	31563687	31568500	31571026	31572087	31511965	31512104	31524615	31525058	31528800	31537359	31539456	31543435	31543845	31546848	31549721	31557296	31561993	31563804	31568616	31571123	31573377	XP_011956553.1	XP_011956553.1	101106806	cytidine monophosphate-N-acetylneuraminic acid hydroxylase isoform X1
20	31511055	31573377	LOC101106806	XM_012101172.2	mRNA	mRNA Predicted	+	31524607	31571113	31511054	31524517	31524854	31528708	31537249	31539265	31543287	31543763	31546710	31549585	31557155	31561818	31571026	31572087	31512104	31524615	31525058	31528800	31537359	31539456	31543435	31543845	31546848	31549721	31557296	31561993	31571123	31573377	XP_011956562.1	XP_011956562.1	101106806	cytidine monophosphate-N-acetylneuraminic acid hydroxylase isoform X3
20	31518447	31521987	LOC105603817	LOC105603817	pseudo	mRNA Pseudo	-	?	?	31518446	31521987	?	?	105603817	?
20	31524914	31573377	LOC101106806	XM_012101173.1	mRNA	mRNA Predicted	+	31525051	31572096	31524913	31537249	31539265	31543287	31543763	31546710	31549585	31557155	31561818	31563687	31568500	31571026	31572087	31525058	31537359	31539456	31543435	31543845	31546848	31549721	31557296	31561993	31563804	31568616	31571123	31573377	XP_011956563.1	XP_011956563.1	101106806	cytidine monophosphate-N-acetylneuraminic acid hydroxylase isoform X4
20	31631106	31848725	FAM65B	XM_012101186.2	mRNA	mRNA Predicted	+	31631455	31846864	31631105	31797889	31801203	31802065	31803859	31805281	31809150	31813589	31819700	31821030	31821469	31823433	31824293	31827614	31831704	31834101	31837923	31839296	31840399	31841550	31843252	31846408	31846763	31631531	31798016	31801359	31802144	31803883	31805335	31809300	31813653	31819744	31821156	31821618	31823563	31824440	31828298	31831892	31834270	31838059
20	31631113	31848725	FAM65B	XM_012101182.2	mRNA	mRNA Predicted	+	31631455	31846864	31631112	31797889	31801203	31802065	31803859	31805281	31809150	31813589	31819700	31821030	31821469	31823433	31827614	31831704	31834101	31837923	31839296	31840399	31841550	31843252	31846408	31846763	31631531	31798016	31801359	31802144	31803883	31805335	31809300	31813653	31819744	31821156	31821618	31823563	31828298	31831892	31834270	31838059	31839458	31840558
20	31631114	31831619	FAM65B	XM_012101185.2	mRNA	mRNA Predicted	+	31631455	31830649	31631113	31797889	31801203	31802065	31803859	31805281	31809150	31813589	31819700	31821030	31821469	31823433	31827614	31830577	31631531	31798016	31801359	31802144	31803883	31805335	31809300	31813653	31819744	31821156	31821618	31823563	31828298	31831619	XP_011956575.1	XP_011956575.1	101117024	protein FAM65B isoform X4
20	31737277	31848725	FAM65B	XM_004019098.3	mRNA	mRNA Predicted	+	31738384	31846864	31737276	31797889	31801203	31802065	31803859	31805281	31809150	31813589	31819700	31821030	31821469	31823433	31827614	31831704	31834101	31837923	31839296	31840399	31841550	31843252	31846408	31846763	31738445	31798016	31801359	31802144	31803883	31805335	31809300	31813653	31819744	31821156	31821618	31823563	31828298	31831892	31834270	31838059	31839458	31840558
20	31738625	31740323	LOC105603821	XR_001023126.1	ncRNA	ncRNA Predicted	-	?	?	31738624	31740062	31739751	31740323	XR_001023126.1	?	105603821	uncharacterized LOC105603821
20	31765855	31848725	FAM65B	XM_004019099.3	mRNA	mRNA Predicted	+	31797915	31846864	31765854	31797889	31801203	31802065	31803859	31805281	31809150	31813589	31819700	31821030	31821469	31823433	31827614	31831704	31834101	31837923	31839296	31840399	31841550	31843252	31846408	31846763	31766095	31798016	31801359	31802144	31803883	31805335	31809300	31813653	31819744	31821156	31821618	31823563	31828298	31831892	31834270	31838059	31839458	31840558
20	31766103	31848725	FAM65B	XM_012101184.2	mRNA	mRNA Predicted	+	31797915	31846864	31766102	31797889	31801203	31802065	31803859	31805281	31809150	31813589	31819700	31821030	31821469	31823433	31827614	31831704	31834101	31837923	31839296	31840399	31841550	31843252	31846408	31846763	31766371	31798016	31801359	31802144	31803883	31805335	31809300	31813653	31819744	31821156	31821618	31823563	31828298	31831892	31834270	31838059	31839458	31840558
20	31793879	31848725	FAM65B	XM_012101183.2	mRNA	mRNA Predicted	+	31797915	31846864	31793878	31797889	31801203	31802065	31803859	31805281	31809150	31813589	31819700	31821030	31821469	31823433	31827614	31831704	31834101	31837923	31839296	31840399	31841550	31843252	31846408	31846763	31796814	31798016	31801359	31802144	31803883	31805335	31809300	31813653	31819744	31821156	31821618	31823563	31828298	31831892	31834270	31838059	31839458	31840558
20	31850257	31856199	C20H6orf229	XM_012101187.1	mRNA	mRNA Predicted	+	31852327	31855170	31850256	31854742	31852589	31856199	XP_011956577.1	XP_011956577.1	105603822	uncharacterized protein C6orf229 homolog
20	31859405	31867744	GMNN	XM_012101192.2	mRNA	mRNA Predicted	-	31859759	31866081	31859404	31861152	31861571	31864552	31865318	31866045	31859849	31861263	31861654	31864700	31865396	31867744	XP_011956582.1	XP_011956582.1	101117456	geminin isoform X3
20	31859405	31869997	GMNN	XM_012101189.2	mRNA	mRNA Predicted	-	31859759	31867863	31859404	31861152	31861571	31864552	31865318	31867773	31869839	31859849	31861263	31861654	31864700	31865396	31867912	31869997	XP_011956579.1	XP_011956579.1	101117456	geminin isoform X1
20	31859405	31869998	GMNN	XM_012101188.2	mRNA	mRNA Predicted	-	31859759	31867863	31859404	31861152	31861571	31864552	31865318	31867773	31869839	31859849	31861263	31861654	31864700	31865396	31867888	31869998	XP_011956578.1	XP_011956578.1	101117456	geminin isoform X1
20	31859405	31869998	GMNN	XM_004019101.3	mRNA	mRNA Predicted	-	31859759	31867863	31859404	31861152	31861571	31864552	31865318	31867812	31869839	31859849	31861263	31861654	31864700	31865396	31867888	31869998	XP_004019150.1	XP_004019150.1	101117456	geminin isoform X2
20	31908627	31914601	C20H6orf62	XM_012101194.2	mRNA	mRNA Predicted	+	31908895	31913334	31908626	31911956	31913175	31908937	31912133	31914601	XP_011956584.1	XP_011956584.1	101107053	uncharacterized protein C6orf62 homolog isoform X2
20	31908950	31914601	C20H6orf62	XM_012101193.2	mRNA	mRNA Predicted	+	31910141	31913334	31908949	31911956	31913175	31910270	31912133	31914601	XP_011956583.1	XP_011956583.1	101107053	uncharacterized protein C6orf62 homolog isoform X1
20	31920230	31934150	ACOT13	XM_004019102.3	mRNA	mRNA Predicted	-	31922346	31933988	31920229	31925083	31933901	31922518	31925268	31934150	XP_004019151.1	XP_004019151.1	101118059	acyl-coenzyme A thioesterase 13
20	31934281	31944178	TDP2	XM_015102615.1	mRNA	mRNA Predicted	+	31934431	31943758	31934280	31934680	31937654	31939741	31939914	31939992	31941399	31943476	31934596	31934766	31937741	31939811	31939990	31940069	31941570	31944178	XP_014958101.1	XP_014958101.1	101107315	LOW QUALITY PROTEIN: tyrosyl-DNA phosphodiesterase 2
20	31948130	32024460	KIAA0319	XM_004019103.3	mRNA	mRNA Predicted	+	31979965	32021265	31948129	31979862	31983945	31987028	31989553	31991737	31992795	31994044	31995515	31999415	32002756	32003530	32005019	32007803	32010145	32010991	32013838	32016559	32017875	32020708	32021086	31948334	31980020	31984688	31987206	31989652	31991835	31992883	31994137	31995648	31999644	32002880	32003663	32005168	32007955	32010284	32011151	32013981	32016682	32017966
20	31962412	31963645	LOC106991796	LOC106991796	pseudo	mRNA Pseudo	+	?	?	31962411	31963318	31963484	31963016	31963384	31963645	?	?	106991796	?
20	32024540	32041565	LOC105612674	XR_001436394.1	ncRNA	ncRNA Predicted	+	?	?	32024539	32029900	32035119	32036383	32041250	32025513	32029972	32035361	32037720	32041565	XR_001436394.1	?	105612674	uncharacterized LOC105612674	transcript variant X2
20	32027622	32053499	ALDH5A1	XM_015102810.1	mRNA	mRNA Predicted	-	32030984	32053484	32027621	32032568	32034841	32036699	32038445	32041571	32044044	32045381	32046248	32053162	32053304	32031190	32032627	32035011	32036858	32038589	32041715	32044161	32045552	32046332	32053303	32053499	XP_014958296.1	XP_014958296.1	101107828	LOW QUALITY PROTEIN: succinate-semialdehyde dehydrogenase	mitochondrial
20	32046301	32051995	LOC101118740	LOC101118740	pseudo	mRNA Pseudo	-	?	?	32046300	32048338	32047962	32051995	?	?	101118740	?
20	32059508	32112582	GPLD1	XM_012101198.2	mRNA	mRNA Predicted	+	32060518	32112554	32059507	32061022	32063587	32073689	32075461	32076037	32077171	32078087	32084791	32085126	32085256	32087205	32089126	32092508	32096005	32101109	32102559	32102736	32103552	32104474	32104668	32107386	32107886	32109500	32109628	32112467	32060556	32061105	32063643	32073768	32075559	32076148	32077220	32078142	32084899	32085154	32085396	32087271	32089250	32092645
20	32059508	32112582	GPLD1	XM_012101202.2	mRNA	mRNA Predicted	+	32060518	32112554	32059507	32061022	32063587	32073689	32075461	32076037	32077171	32078087	32084791	32085126	32085256	32087205	32089129	32092508	32096005	32101109	32102559	32102736	32103552	32104474	32104668	32107386	32107886	32109500	32109628	32112467	32060556	32061105	32063643	32073768	32075559	32076148	32077220	32078142	32084899	32085154	32085396	32087271	32089250	32092645
20	32059508	32114160	GPLD1	XM_012101201.2	mRNA	mRNA Predicted	+	32060518	32112554	32059507	32061022	32063587	32073689	32075461	32076037	32077171	32078087	32084791	32085126	32085256	32087205	32089126	32092508	32096005	32101109	32102559	32102736	32103552	32104474	32104668	32107386	32107886	32109500	32109628	32112467	32113193	32060556	32061105	32063643	32073768	32075559	32076148	32077220	32078142	32084899	32085154	32085396	32087271	32089250
20	32060727	32112582	GPLD1	XM_012101203.2	mRNA	mRNA Predicted	+	32061008	32112554	32060726	32063587	32073689	32075461	32076037	32077171	32078087	32084791	32085126	32085256	32087205	32089129	32092508	32096005	32101109	32102559	32102736	32103552	32104474	32104668	32107386	32107886	32109500	32109628	32112467	32061105	32063643	32073768	32075559	32076148	32077220	32078142	32084899	32085154	32085396	32087271	32089250	32092645	32096192	32101220
20	32060730	32112582	GPLD1	XM_015102811.1	mRNA	mRNA Predicted	+	32061008	32112554	32060729	32063587	32073689	32075461	32076037	32077171	32078087	32084791	32085126	32085256	32087205	32089126	32092508	32096005	32101109	32102559	32102736	32103552	32104474	32104668	32107386	32107886	32109500	32109628	32112467	32061105	32063643	32073768	32075559	32076148	32077220	32078142	32084899	32085154	32085396	32087271	32089250	32092645	32096192	32101220
20	32066491	32112582	GPLD1	XM_012101205.2	mRNA	mRNA Predicted	+	32072862	32112554	32066490	32073689	32075461	32076037	32077171	32078087	32084791	32085126	32085256	32087205	32089126	32092508	32096005	32101109	32102559	32102736	32103552	32104474	32104668	32107386	32107886	32109500	32109628	32112467	32072895	32073768	32075559	32076148	32077220	32078142	32084899	32085154	32085396	32087271	32089250	32092645	32096192	32101220	32102634	32102893
20	32115103	32149095	MRS2	XM_004019106.3	mRNA	mRNA Predicted	-	32117673	32148971	32115102	32118316	32125693	32126056	32134430	32135621	32138347	32140216	32142061	32144791	32148781	32117784	32118430	32125811	32126209	32134547	32135752	32138521	32140329	32142098	32144865	32149095	XP_004019155.1	XP_004019155.1	101119262	magnesium transporter MRS2 homolog	mitochondrial isoform X1
20	32115103	32149096	MRS2	XM_012101197.2	mRNA	mRNA Predicted	-	32117673	32148971	32115102	32125693	32126056	32134430	32135621	32138347	32140216	32142061	32144791	32148781	32117784	32125811	32126209	32134547	32135752	32138521	32140329	32142098	32144865	32149096	XP_011956587.1	XP_011956587.1	101119262	magnesium transporter MRS2 homolog	mitochondrial isoform X2
20	32169544	32309641	DCDC2	XM_012101207.2	mRNA	mRNA Predicted	+	32169543	32307673	32169543	32170415	32175007	32218670	32218876	32221923	32223865	32233339	32258502	32287557	32307124	32307574	32169709	32170701	32175062	32218747	32219008	32222070	32223920	32233499	32258577	32287658	32307433	32309641	XP_011956597.2	XP_011956597.2	101108088	doublecortin domain-containing protein 2 isoform X1
20	32331637	32351411	NRSN1	XM_012101209.2	mRNA	mRNA Predicted	-	32332986	32344211	32331636	32344022	32349525	32351301	32333385	32344220	32349598	32351411	XP_011956599.1	XP_011956599.1	101119514	neurensin-1
20	32635483	32637116	LOC105603825	LOC105603825	pseudo	mRNA Pseudo	-	?	?	32635482	32637116	?	?	105603825	?
20	32645018	32645089	TRNAC-GCA	TRNAC-GCA	tRNA	ncRNA	-	?	?	32645017	32645089	?	?	101101824	tRNA-Cys
20	33332772	33339593	LOC101108613	LOC101108613	pseudo	mRNA Pseudo	-	?	?	33332771	33339494	33334100	33339593	?	?	101108613	?
20	33433809	33436691	LOC101108870	LOC101108870	pseudo	mRNA Pseudo	-	?	?	33433808	33434535	33436507	33434435	33436288	33436691	?	?	101108870	?
20	33439460	33451938	LOC101119768	XM_004019108.2	mRNA	mRNA Predicted	-	33439613	33451835	33439459	33440424	33442345	33444607	33451780	33439805	33440604	33442453	33444789	33451938	XP_004019157.1	XP_004019157.1	101119768	placental prolactin-related protein 4-like
20	33469693	33482644	PRP2	XM_012100409.2	mRNA	mRNA Predicted	-	33469977	33482601	33469692	33471023	33472974	33482502	33470169	33471203	33473082	33482644	XP_011955799.1	XP_011955799.1	100127213	prolactin-related protein-2 isoform X2
20	33469693	33482648	PRP2	XM_012100408.2	mRNA	mRNA Predicted	-	33469977	33482557	33469692	33471023	33472974	33475676	33482502	33470169	33471203	33473082	33475861	33482648	XP_011955798.1	XP_011955798.1	100127213	prolactin-related protein-2 isoform X1
20	33469814	33482601	PRP2	NM_001112819.1	mRNA	mRNA	-	33469977	33482557	33469813	33471023	33472974	33475676	33482502	33470169	33471203	33473082	33475858	33482601	NP_001106290.1	NP_001106290.1	100127213	prolactin-related protein-2 precursor
20	33552056	33569495	LOC101120027	XM_015102812.1	mRNA	mRNA Predicted	-	33552056	33567517	33552055	33556602	33558522	33560824	33567342	33552245	33556782	33558630	33561006	33569495	XP_014958298.1	XP_014958298.1	101120027	placental prolactin-related protein 3-like isoform X1
20	33594216	33615067	LOC101120448	XM_004019111.3	mRNA	mRNA Predicted	-	33594533	33614869	33594215	33595356	33603160	33605469	33614814	33594728	33595536	33603268	33605651	33615067	XP_004019160.1	XP_004019160.1	101120448	placental prolactin-related protein 3-like isoform X1
20	33656611	33673360	PRP1	NM_001112814.1	mRNA	mRNA	-	33656882	33673318	33656610	33657576	33659499	33665739	33673263	33673319	33656897	33657756	33659607	33665921	33673318	33673360	NP_001106285.1	NP_001106285.1	100126189	prolactin-related protein 1 precursor
20	33697315	33709813	LOC101109399	XM_004019337.3	mRNA	mRNA Predicted	-	33697578	33709729	33697314	33698396	33700325	33702624	33709554	33697767	33698576	33700433	33702806	33709813	XP_004019386.2	XP_004019386.2	101109399	placental prolactin-related protein 3-like
20	33752575	33758927	LOC105603944	XM_015102617.1	mRNA	mRNA Predicted	-	33752574	33758927	33752574	33753837	33754194	33755064	33755526	33756174	33758174	33758890	33752793	33753934	33754219	33755100	33755545	33756282	33758356	33758927	XP_014958103.1	XP_014958103.1	105603944	LOW QUALITY PROTEIN: chorionic somatomammotropin hormone 2-like isoform X1
20	33783427	33794838	LOC101109654	XM_015102813.1	mRNA	mRNA Predicted	-	33783474	33794737	33783426	33784325	33786252	33787963	33794676	33783693	33784505	33786360	33788145	33794838	XP_014958299.1	XP_014958299.1	101109654	placental prolactin-related protein 3-like isoform X1
20	33820898	33833568	LOC101109921	LOC101109921	pseudo	mRNA Pseudo	-	?	?	33820897	33821778	33823719	33825854	33833263	33821195	33821970	33823826	33826036	33833568	?	?	101109921	?
20	33887883	33991360	LOC101110187	LOC101110187	pseudo	mRNA Pseudo	-	?	?	33887882	33951430	33979862	33982156	33982571	33991306	33888718	33951610	33979970	33982238	33982670	33991360	?	?	101110187	?
20	33889607	33901414	LOC105613815	XM_015102814.1	mRNA	mRNA Predicted	-	33891166	33901172	33889606	33893928	33901117	33891400	33894110	33901414	XP_014958300.1	XP_014958300.1	105613815	chorionic somatomammotropin hormone 2-like isoform X1
20	33951714	33952894	LOC105601864	XM_012101213.2	mRNA	mRNA Predicted	+	33951733	33952192	33951713	33952894	XP_011956603.1	XP_011956603.1	105601864	ubiquitin-conjugating enzyme E2 N
20	34055421	34065921	LOC101110459	XM_015102635.1	mRNA	mRNA Predicted	-	34055705	34065461	34055420	34058101	34060329	34065216	34065352	34055888	34058281	34060434	34065350	34065921	XP_014958121.1	XP_014958121.1	101110459	LOW QUALITY PROTEIN: chorionic somatomammotropin hormone 1-like
20	34113510	34124651	LOC443319	NM_001009309.2	mRNA	mRNA	+	34113509	34124651	34113509	34119680	34121510	34123658	34124465	34113564	34119865	34121615	34123838	34124651	NP_001009309.1	NP_001009309.1	443319	chorionic somatomammotropin hormone precursor
20	34149871	34158356	PRL	NM_001009306.1	mRNA	mRNA	-	34150012	34158356	34149870	34150837	34153054	34155412	34158320	34158347	34150204	34151017	34153162	34155594	34158346	34158356	NP_001009306.1	NP_001009306.1	443317	prolactin precursor
20	34472049	34472120	TRNAC-ACA	TRNAC-ACA	tRNA	ncRNA	+	?	?	34472048	34472120	?	?	101101823	tRNA-Cys
20	34488050	34489940	HDGFL1	XM_015102618.1	mRNA	mRNA Predicted	-	34489249	34489940	34488049	34489314	34489477	34489312	34489475	34489940	XP_014958104.1	XP_014958104.1	101110713	LOW QUALITY PROTEIN: hepatoma-derived growth factor-like protein 1 isoform X1
20	34754966	34774617	LOC101120962	XM_012101499.2	mRNA	mRNA Predicted	+	34756560	34773688	34754965	34767802	34768446	34770833	34772708	34773360	34773566	34756772	34767861	34768577	34770941	34772900	34773382	34774617	XP_011956889.1	XP_011956889.1	101120962	LOW QUALITY PROTEIN: placental prolactin-related protein 4-like
20	34960978	35274946	LOC105603828	XM_015102815.1	mRNA	mRNA Predicted	-	35271662	35274747	34960977	35175342	35271542	35273463	35274345	34961070	35175377	35271792	35273543	35274946	XP_014958301.1	XP_014958301.1	105603828	uncharacterized protein LOC105603828 isoform X1
20	35116420	35120250	LOC106991810	XR_001436403.1	ncRNA	ncRNA Predicted	+	?	?	35116419	35119353	35119239	35120250	XR_001436403.1	?	106991810	uncharacterized LOC106991810
20	35152435	35274946	LOC105603828	XM_015102816.1	mRNA	mRNA Predicted	-	35271662	35274747	35152434	35175342	35271542	35273463	35274345	35152472	35175377	35271792	35273543	35274946	XP_014958302.1	XP_014958302.1	105603828	uncharacterized protein LOC105603828 isoform X1
20	35171924	35274946	LOC105603828	XM_012101215.2	mRNA	mRNA Predicted	-	35271662	35274747	35171923	35271542	35273463	35274345	35175377	35271792	35273543	35274946	XP_011956605.1	XP_011956605.1	105603828	uncharacterized protein LOC105603828 isoform X1
20	35200454	35274940	LOC105603828	XM_012101214.2	mRNA	mRNA Predicted	-	35271662	35274747	35200453	35214987	35271542	35273463	35274345	35200793	35215115	35271792	35273543	35274940	XP_011956604.1	XP_011956604.1	105603828	uncharacterized protein LOC105603828 isoform X1
20	35329579	35331256	SOX4	XM_015102817.1	mRNA	mRNA Predicted	-	35329668	35331112	35329578	35329918	35330004	35330043	35330127	35330324	35330360	35330466	35330520	35330628	35329916	35330002	35330042	35330125	35330322	35330358	35330464	35330519	35330626	35331256	XP_014958303.1	XP_014958303.1	101110976	LOW QUALITY PROTEIN: transcription factor SOX-4
20	35331640	35335435	LOC106991811	XR_001436404.1	ncRNA	ncRNA Predicted	+	?	?	35331639	35334467	35333631	35335435	XR_001436404.1	?	106991811	uncharacterized LOC106991811
20	35367290	35387593	LOC106990346	XR_001436405.1	ncRNA	ncRNA Predicted	+	?	?	35367289	35380516	35380854	35368959	35380649	35387593	XR_001436405.1	?	106990346	uncharacterized LOC106990346	transcript variant X1
20	35488284	36181026	CDKAL1	XM_015102823.1	mRNA	mRNA Predicted	-	35496335	36180325	35488283	35555408	35665780	35669395	35757724	35787388	35842640	35882372	35972633	36038852	36065325	36083828	36148439	36180297	35496566	35555564	35665945	35669479	35757787	35787569	35842786	35882539	35972737	36038973	36065374	36083925	36148524	36181026	XP_014958309.1	XP_014958309.1	101121212	threonylcarbamoyladenosine tRNA methylthiotransferase isoform X4
20	35488284	36251819	CDKAL1	XM_012101224.2	mRNA	mRNA Predicted	-	35496335	36251693	35488283	35555408	35665780	35669395	35757724	35787388	35842640	35882372	35972633	36038852	36065325	36083828	36148439	36245367	36246679	36251683	35496566	35555564	35665945	35669479	35757787	35787569	35842786	35882539	35972737	36038973	36065374	36083925	36148524	36245480	36246854	36251819	XP_011956614.1	XP_011956614.1	101121212	threonylcarbamoyladenosine tRNA methylthiotransferase isoform X1
20	35488284	36255314	CDKAL1	XM_015102820.1	mRNA	mRNA Predicted	-	35496335	36246849	35488283	35555408	35665780	35669395	35757724	35787388	35842640	35882372	35972633	36038852	36065325	36083828	36148439	36245367	36246679	36254412	36255219	35496566	35555564	35665945	35669479	35757787	35787569	35842786	35882539	35972737	36038973	36065374	36083925	36148524	36245480	36246854	36254456	36255314	XP_014958306.1	XP_014958306.1	101121212	threonylcarbamoyladenosine tRNA methylthiotransferase isoform X2
20	35488284	36255316	CDKAL1	XM_015102821.1	mRNA	mRNA Predicted	-	35496335	36246849	35488283	35555408	35665780	35669395	35757724	35787388	35842640	35882372	35972633	36038852	36065325	36083828	36148439	36245367	36246679	36254412	36255267	35496566	35555564	35665945	35669479	35757787	35787569	35842786	35882539	35972737	36038973	36065374	36083925	36148524	36245480	36246854	36254456	36255316	XP_014958307.1	XP_014958307.1	101121212	threonylcarbamoyladenosine tRNA methylthiotransferase isoform X2
20	35488284	36255341	CDKAL1	XM_015102822.1	mRNA	mRNA Predicted	-	35496335	36246849	35488283	35555408	35665780	35669395	35757724	35787388	35842640	35882372	35972633	36038852	36065325	36083828	36148439	36245367	36246679	36255219	35496566	35555564	35665945	35669479	35757787	35787569	35842786	35882539	35972737	36038973	36065374	36083925	36148524	36245480	36246854	36255341	XP_014958308.1	XP_014958308.1	101121212	threonylcarbamoyladenosine tRNA methylthiotransferase isoform X2
20	35488284	36255356	CDKAL1	XM_015102819.1	mRNA	mRNA Predicted	-	35496335	36246849	35488283	35555408	35665780	35669395	35757724	35787388	35842640	35882372	35972633	36038852	36065325	36083828	36148439	36245367	36246679	36254412	36255265	35496566	35555564	35665945	35669479	35757787	35787569	35842786	35882539	35972737	36038973	36065374	36083925	36148524	36245480	36246854	36254470	36255356	XP_014958305.1	XP_014958305.1	101121212	threonylcarbamoyladenosine tRNA methylthiotransferase isoform X2
20	35488284	36255404	CDKAL1	XM_015102818.1	mRNA	mRNA Predicted	-	35496335	36246849	35488283	35555408	35665780	35669395	35757724	35787388	35842640	35882372	35972633	36038852	36065325	36083828	36148439	36245367	36246679	36255265	35496566	35555564	35665945	35669479	35757787	35787569	35842786	35882539	35972737	36038973	36065374	36083925	36148524	36245480	36246854	36255404	XP_014958304.1	XP_014958304.1	101121212	threonylcarbamoyladenosine tRNA methylthiotransferase isoform X2
20	35641943	35644708	LOC105603833	XR_001023138.1	ncRNA	ncRNA Predicted	+	?	?	35641942	35642928	35642858	35644708	XR_001023138.1	?	105603833	uncharacterized LOC105603833
20	35644689	36251819	CDKAL1	XM_012101226.1	mRNA	mRNA Predicted	-	35644963	36251693	35644688	35665780	35669395	35757724	35787388	35842640	35882372	35972633	36038852	36065325	36083828	36148439	36245367	36246679	36251683	35645155	35665945	35669479	35757787	35787569	35842786	35882539	35972737	36038973	36065374	36083925	36148524	36245480	36246854	36251819	XP_011956616.1	XP_011956616.1	101121212	threonylcarbamoyladenosine tRNA methylthiotransferase isoform X3
20	36297538	36381350	E2F3	XM_012101229.2	mRNA	mRNA Predicted	-	36300875	36381214	36297537	36302498	36304353	36307791	36309362	36310784	36380833	36301138	36302634	36304468	36307950	36309564	36310896	36381350	XP_011956619.1	XP_011956619.1	101121809	transcription factor E2F3 isoform X2
20	36297538	36381350	E2F3	XM_004019115.3	mRNA	mRNA Predicted	-	36300875	36381214	36297537	36302498	36304353	36307791	36309362	36310784	36380833	36301138	36302634	36304468	36307950	36309582	36310896	36381350	XP_004019164.1	XP_004019164.1	101121809	transcription factor E2F3 isoform X1
20	36535995	36650889	MBOAT1	XM_015102826.1	mRNA	mRNA Predicted	+	36603503	36649847	36535994	36602450	36603472	36609584	36624928	36627217	36633060	36635538	36637573	36640540	36649720	36536101	36602596	36603550	36609680	36625112	36627410	36633164	36635603	36637706	36640692	36650889	XP_014958312.1	XP_014958312.1	101111235	lysophospholipid acyltransferase 1 isoform X2
20	36535997	36650889	MBOAT1	XM_015102824.1	mRNA	mRNA Predicted	+	36603503	36649847	36535996	36602450	36603472	36609584	36620714	36622953	36624928	36627217	36633060	36635538	36637573	36640540	36649720	36536101	36602596	36603550	36609680	36620770	36623008	36625112	36627410	36633164	36635603	36637706	36640692	36650889	XP_014958310.1	XP_014958310.1	101111235	lysophospholipid acyltransferase 1 isoform X1
20	36601943	36650889	MBOAT1	XM_015102825.1	mRNA	mRNA Predicted	+	36603503	36649847	36601942	36603472	36609584	36620714	36622953	36624928	36627217	36633060	36635538	36637573	36640540	36649720	36602596	36603550	36609680	36620770	36623008	36625112	36627410	36633164	36635603	36637706	36640692	36650889	XP_014958311.1	XP_014958311.1	101111235	lysophospholipid acyltransferase 1 isoform X1
20	36907866	36910952	ID4	XM_015102827.1	mRNA	mRNA Predicted	-	36909962	36910809	36907865	36909948	36910374	36910455	36910565	36910718	36910783	36909380	36910006	36910453	36910564	36910717	36910782	36910952	XP_014958313.1	XP_014958313.1	101122061	LOW QUALITY PROTEIN: DNA-binding protein inhibitor ID-4 isoform X1
20	36921110	36922152	LOC105603838	LOC105603838	pseudo	mRNA Pseudo	-	?	?	36921109	36922152	?	?	105603838	?
[truncated: 44 more columns]

## Sheet: ROH208
﻿Chr	Start	Stop	Gene Name	Transcript Name	Type	Transcript Type	Strand	CDS Start	CDS Stop	Exon Starts	Exon Stops	Product ID	Protein ID	GeneID	Summary of Product
19	23146085	24070851	CNTN4	XM_012099619.1	mRNA	mRNA Predicted	-	23148621	23699615	23146084	23151675	23159902	23160446	23161191	23163927	23165250	23167410	23170302	23174553	23179816	23245907	23312607	23331125	23333782	23343238	23346996	23369608	23426701	23506615	23518414	23699560	23944337	24038511	24069238	23148722	23151844	23160015	23160633	23161304	23164162	23165321	23167560	23170461	23174674	23179992	23246035	23312758	23331255	23333919
19	23146085	24188060	CNTN4	XM_012099631.2	mRNA	mRNA Predicted	-	23148621	23699615	23146084	23151675	23159902	23160446	23161191	23163927	23165250	23167410	23170302	23174553	23179816	23245907	23312607	23331125	23333782	23343238	23346996	23369608	23426701	23506615	23518414	23699560	23944337	24038511	24183336	23148722	23151844	23160015	23160633	23161304	23164162	23165321	23167560	23170461	23174671	23179992	23246035	23312758	23331255	23333919
19	23146085	24188060	CNTN4	XM_012099621.2	mRNA	mRNA Predicted	-	23148621	23699615	23146084	23151675	23159902	23160446	23161191	23163927	23165250	23167410	23170302	23174553	23179816	23245907	23312607	23331125	23333782	23343238	23346996	23369608	23426701	23506615	23518414	23699560	23775339	23944337	24038511	24183336	23148722	23151844	23160015	23160633	23161304	23164162	23165321	23167560	23170461	23174674	23179992	23246035	23312758	23331255
19	23146085	24188060	CNTN4	XM_012099618.2	mRNA	mRNA Predicted	-	23148621	23699615	23146084	23151675	23159902	23160446	23161191	23163927	23165250	23167410	23170302	23174553	23179816	23245907	23312607	23331125	23333782	23343238	23346996	23369608	23426701	23506615	23518414	23699560	23944337	24038511	24183336	23148722	23151844	23160015	23160633	23161304	23164162	23165321	23167560	23170461	23174674	23179992	23246035	23312758	23331255	23333919
19	23146085	24188060	CNTN4	XM_012099622.2	mRNA	mRNA Predicted	-	23148621	23699615	23146084	23151675	23159902	23160446	23161191	23163927	23165250	23167410	23170302	23174553	23179816	23245907	23312607	23331125	23333782	23343238	23346996	23369608	23426701	23506615	23518414	23699560	23840678	23944337	24038511	24183336	23148722	23151844	23160015	23160633	23161304	23164162	23165321	23167560	23170461	23174674	23179992	23246035	23312758	23331255
19	23146085	24188060	CNTN4	XM_012099623.2	mRNA	mRNA Predicted	-	23148621	23699615	23146084	23151675	23159902	23160446	23161191	23163927	23165250	23167410	23170302	23174553	23179816	23245907	23312607	23331125	23333782	23343238	23346996	23369608	23426701	23506615	23518414	23699560	23793718	23944337	24038511	24183336	23148722	23151844	23160015	23160633	23161304	23164162	23165321	23167560	23170461	23174674	23179992	23246035	23312758	23331255
19	23149187	24188060	CNTN4	XM_012099632.2	mRNA	mRNA Predicted	-	23150807	23699615	23149186	23151675	23159902	23160446	23161191	23163927	23165250	23167410	23170302	23174553	23179816	23245907	23312607	23331125	23333782	23343238	23346996	23369608	23426701	23506615	23518414	23699560	23944337	24038511	24183336	23150896	23151844	23160015	23160633	23161304	23164162	23165321	23167560	23170461	23174674	23179992	23246035	23312758	23331255	23333919
19	24751094	24753709	LOC105603623	XM_012100338.2	mRNA	mRNA Predicted	+	24751093	24753603	24751093	24753177	24753214	24753404	24751222	24753213	24753288	24753709	XP_011955728.1	XP_011955728.1	105603623	LOW QUALITY PROTEIN: alpha-1	6-mannosylglycoprotein 6-beta-N-acetylglucosaminyltransferase B-like
19	24914180	25243315	CNTN6	XM_004018319.3	mRNA	mRNA Predicted	-	24917389	25174915	24914179	24917429	24918352	24919295	24931289	24933296	24933524	24936033	24938842	24939111	24939877	24940356	24962528	24990416	24992743	24994460	25000812	25023230	25024948	25043109	25087935	25097045	25174860	25242659	24917428	24917497	24918521	24919408	24931476	24933412	24933759	24936104	24938992	24939270	24939995	24940532	24962656	24990567	24992873	24994597
19	25939547	26158687	CHL1	XM_015102329.1	mRNA	mRNA Predicted	-	25939773	26031195	25939546	25944413	25946306	25947050	25950401	25955511	25955778	25956213	25958099	25963036	25964561	25964932	25968999	25975397	25979889	25981863	25982646	25993161	26001871	26007079	26009278	26010290	26011226	26022947	26026205	26031104	26118572	26158444	25939990	25944486	25946438	25947212	25950581	25955634	25955983	25956329	25958322	25963107	25964759	25965034
19	27123888	27420424	CNTN3	XM_015102330.1	mRNA	mRNA Predicted	+	27124221	27418530	27123887	27152071	27168470	27236093	27293073	27294724	27295336	27299206	27300822	27303580	27341384	27343764	27371982	27373121	27373379	27375427	27376544	27380779	27394303	27414851	27415584	27418429	27124276	27152198	27168646	27236189	27293277	27294827	27295521	27299343	27300952	27303731	27341512	27343940	27372100	27373280	27373529	27375498	27376779	27380895
19	27295572	27420424	CNTN3	XM_012099645.2	mRNA	mRNA Predicted	+	27298460	27418530	27295571	27299206	27300822	27303580	27341384	27343764	27371982	27373121	27373379	27375427	27376544	27380779	27394303	27414851	27415584	27418429	27298533	27299343	27300952	27303731	27341512	27343940	27372100	27373280	27373529	27375498	27376779	27380895	27394490	27414964	27415753	27420424	XP_011955035.1	XP_011955035.1	101113628	contactin-3 isoform X1
19	28149722	28152157	LOC105603436	XR_001022584.1	ncRNA	ncRNA Predicted	-	?	?	28149721	28151690	28150238	28152157	XR_001022584.1	?	105603436	uncharacterized LOC105603436
19	28150692	28419702	PDZRN3	XM_015102331.1	mRNA	mRNA Predicted	+	28150821	28418770	28150691	28151229	28168531	28176307	28396729	28400304	28411062	28412178	28415244	28416538	28417281	28417426	28151227	28151528	28168618	28176415	28396977	28400392	28411161	28412241	28415346	28416655	28417425	28419702	XP_014957817.1	XP_014957817.1	101104097	LOW QUALITY PROTEIN: E3 ubiquitin-protein ligase PDZRN3 isoform X1
19	28691222	28744287	PPP4R2	XM_015102332.1	mRNA	mRNA Predicted	-	28693211	28744195	28691221	28693783	28694742	28695119	28696054	28697552	28706865	28743137	28744161	28693528	28694073	28694880	28695194	28696092	28697646	28707036	28743219	28744287	XP_014957818.1	XP_014957818.1	101113890	serine/threonine-protein phosphatase 4 regulatory subunit 2
19	28766790	28844640	GXYLT2	XM_015102136.1	mRNA	mRNA Predicted	-	28767288	28844640	28766789	28772338	28783375	28784588	28816073	28822055	28844028	28844226	28844343	28767471	28772511	28783499	28784840	28816205	28822248	28844224	28844287	28844640	XP_014957622.1	XP_014957622.1	101104350	LOW QUALITY PROTEIN: glucoside xylosyltransferase 2 isoform X1
19	28870544	28974105	SHQ1	XM_004018326.3	mRNA	mRNA Predicted	+	28870677	28968971	28870543	28875285	28878343	28879443	28886075	28893224	28903931	28906436	28908922	28926817	28968418	28870820	28875350	28878466	28879604	28886188	28893352	28904086	28906490	28909046	28926938	28974105	XP_004018375.1	XP_004018375.1	101114143	protein SHQ1 homolog isoform X1
19	28895581	28903656	LOC105603438	XR_001022586.1	ncRNA	ncRNA Predicted	+	?	?	28895580	28899840	28899800	28903656	XR_001022586.1	?	105603438	uncharacterized LOC105603438
[truncated: 20 more columns]

## Sheet: ROH205
﻿Chr	Start	Stop	Gene Name	Transcript Name	Type	Transcript Type	Strand	CDS Start	CDS Stop	Exon Starts	Exon Stops	Product ID	Protein ID	GeneID	Summary of Product
18	55867213	56060671	SLC24A4	XM_012098945.2	mRNA	mRNA Predicted	+	55870091	56060519	55867212	55870029	56002408	56006979	56009824	56010438	56011344	56014164	56016676	56018574	56023489	56027334	56048684	56054046	56058452	56058904	56060366	55867427	55870140	56002485	56007054	56009909	56010542	56011419	56014190	56016730	56018717	56023659	56027539	56048851	56054161	56058565	56058970	56060671	XP_011954335.1	XP_011954335.1	101113961	sodium/potassium/calcium exchanger 4 isoform X3
18	55867872	56060671	SLC24A4	XM_004017955.2	mRNA	mRNA Predicted	+	55867874	56060519	55867871	55870029	56002408	56006979	56009824	56010438	56011344	56014164	56016676	56018574	56023489	56027334	56048684	56054046	56058452	56058904	56060366	55868004	55870140	56002485	56007054	56009909	56010542	56011419	56014190	56016730	56018717	56023659	56027539	56048851	56054161	56058565	56058970	56060671	XP_004018004.2	XP_004018004.2	101113961	sodium/potassium/calcium exchanger 4 isoform X1
18	55867872	56060671	SLC24A4	XM_004017956.2	mRNA	mRNA Predicted	+	55867874	56060519	55867871	55870029	56002408	56006979	56009824	56010438	56011344	56014164	56016676	56018574	56023489	56027334	56048684	56054046	56058452	56058904	56060366	55868004	55870140	56002485	56007054	56009909	56010542	56011419	56014190	56016730	56018660	56023659	56027539	56048851	56054161	56058565	56058970	56060671	XP_004018005.1	XP_004018005.1	101113961	sodium/potassium/calcium exchanger 4 isoform X2
18	55901489	56060671	SLC24A4	XM_012098946.1	mRNA	mRNA Predicted	+	56006988	56060519	55901488	56002408	56006979	56009824	56010438	56011344	56014164	56016676	56018574	56023489	56027334	56048684	56054046	56058452	56058904	56060366	55905315	56002485	56007054	56009909	56010542	56011419	56014190	56016730	56018717	56023659	56027539	56048851	56054161	56058565	56058970	56060671	XP_011954336.1	XP_011954336.1	101113961	sodium/potassium/calcium exchanger 4 isoform X4
18	56137678	56231051	RIN3	XM_015101810.1	mRNA	mRNA Predicted	+	56137677	56230372	56137677	56157643	56190781	56197171	56204498	56208491	56221900	56226866	56229961	56137905	56157761	56190854	56197263	56206070	56208800	56222032	56227030	56231051	XP_014957296.1	XP_014957296.1	101112263	LOW QUALITY PROTEIN: ras and Rab interactor 3 isoform X1
18	56239579	56276516	LGMN	XM_012098947.2	mRNA	mRNA Predicted	-	56240126	56265946	56239578	56240459	56242602	56244603	56246856	56247033	56248043	56250202	56250872	56252052	56253497	56254686	56265808	56276357	56240169	56240527	56242773	56244804	56246946	56247152	56248110	56250265	56250948	56252138	56253579	56254784	56265976	56276516	XP_011954337.1	XP_011954337.1	678680	legumain
18	56239579	56276718	LGMN	XM_004017957.2	mRNA	mRNA Predicted	-	56240126	56265946	56239578	56240459	56242602	56244603	56246856	56247033	56248043	56250202	56250872	56252052	56253497	56254686	56265808	56276569	56240169	56240527	56242773	56244804	56246946	56247152	56248110	56250265	56250948	56252138	56253579	56254784	56265976	56276718	XP_004018006.1	XP_004018006.1	678680	legumain
18	56323496	56324362	LOC101112517	LOC101112517	pseudo	mRNA Pseudo	+	?	?	56323495	56324362	?	?	101112517	?
18	56325709	56326188	LOC780772	NM_001093781.1	mRNA	mRNA	-	56325708	56326188	56325708	56326188	NP_001087250.1	NP_001087250.1	780772	succinate dehydrogenase complex subunit D
18	56333967	56361868	GOLGA5	XM_004017958.3	mRNA	mRNA Predicted	+	56336232	56361475	56333966	56336202	56342031	56343177	56343852	56345427	56349863	56352444	56354752	56355580	56357781	56360041	56361394	56334055	56336779	56342259	56343397	56343976	56345631	56350034	56352573	56354851	56355806	56357887	56360105	56361868	XP_004018007.1	XP_004018007.1	101114646	golgin subfamily A member 5 isoform X1
18	56333967	56361868	GOLGA5	XM_012098949.2	mRNA	mRNA Predicted	+	56336232	56361475	56333966	56336202	56342034	56343177	56343852	56345427	56349863	56352444	56354752	56355580	56357781	56360041	56361394	56334055	56336779	56342259	56343397	56343976	56345631	56350034	56352573	56354851	56355806	56357887	56360105	56361868	XP_011954339.1	XP_011954339.1	101114646	golgin subfamily A member 5 isoform X2
18	56334116	56361868	GOLGA5	XM_012098948.2	mRNA	mRNA Predicted	+	56336232	56361475	56334115	56336202	56342031	56343177	56343852	56345427	56349863	56352444	56354752	56355580	56357781	56360041	56361394	56334485	56336779	56342259	56343397	56343976	56345631	56350034	56352573	56354851	56355806	56357887	56360105	56361868	XP_011954338.1	XP_011954338.1	101114646	golgin subfamily A member 5 isoform X1
18	56428370	56441509	CHGA	XM_004017959.3	mRNA	mRNA Predicted	+	56428588	56441109	56428369	56429410	56431976	56432909	56435417	56437243	56438393	56438532	56441025	56428634	56429457	56432070	56432978	56435516	56437687	56438530	56438889	56441509	XP_004018008.2	XP_004018008.2	101114907	LOW QUALITY PROTEIN: chromogranin-A isoform X1
18	56446522	56603500	ITPK1	XM_004017960.3	mRNA	mRNA Predicted	-	56448243	56603397	56446521	56448469	56452723	56457891	56463462	56467358	56467683	56489575	56513783	56565603	56603302	56448467	56448595	56452886	56457959	56463628	56467399	56467782	56489709	56513893	56565628	56603500	XP_004018009.1	XP_004018009.1	101115161	LOW QUALITY PROTEIN: inositol-tetrakisphosphate 1-kinase isoform X1
18	56514379	56518765	LOC105603222	XR_001022265.2	ncRNA	ncRNA Predicted	+	?	?	56514378	56517013	56516388	56518765	XR_001022265.2	?	105603222	uncharacterized LOC105603222	transcript variant X1
18	56663203	56665406	TMEM251	XM_012098952.2	mRNA	mRNA Predicted	+	56663605	56664523	56663202	56664111	56663685	56665406	XP_011954342.1	XP_011954342.1	101115406	transmembrane protein 251
18	56671673	56681886	C18H14orf142	XM_004017962.3	mRNA	mRNA Predicted	-	56675197	56681815	56671672	56681607	56675289	56681886	XP_004018011.1	XP_004018011.1	101115656	uncharacterized protein C14orf142 homolog isoform X2
18	56675147	56681926	C18H14orf142	XM_012098950.2	mRNA	mRNA Predicted	-	56675285	56681815	56675146	56675620	56681607	56675289	56675780	56681926	XP_011954340.1	XP_011954340.1	101115656	uncharacterized protein C14orf142 homolog isoform X1
18	56675152	56682011	C18H14orf142	XM_012098951.2	mRNA	mRNA Predicted	-	56675193	56681815	56675151	56681662	56675289	56682011	XP_011954341.1	XP_011954341.1	101115656	uncharacterized protein C14orf142 homolog isoform X3
18	56682090	56697426	UBR7	XM_004018133.3	mRNA	mRNA Predicted	+	56682090	56697348	56682089	56684000	56684727	56685866	56687131	56687547	56689792	56690171	56690835	56692574	56697255	56682234	56684134	56684788	56685962	56687185	56687653	56690001	56690321	56690998	56692636	56697426	XP_004018182.1	XP_004018182.1	101113015	putative E3 ubiquitin-protein ligase UBR7 isoform X1
18	56708956	56763518	BTBD7	XM_004017963.3	mRNA	mRNA Predicted	-	56713437	56762475	56708955	56715689	56715741	56717729	56720678	56722617	56726999	56730168	56734758	56760826	56762393	56714250	56715739	56716099	56717908	56720868	56722761	56727160	56730244	56734967	56761906	56763518	XP_004018012.2	XP_004018012.2	101115910	LOW QUALITY PROTEIN: BTB/POZ domain-containing protein 7
18	56875567	57150236	UNC79	XM_012098963.2	mRNA	mRNA Predicted	+	56936622	57149813	56875566	56926504	56936564	56940859	56950132	56959003	56959731	56985026	56990207	56990914	56994508	57001326	57003432	57005130	57018520	57019399	57020005	57022630	57024833	57029804	57036467	57036631	57040913	57044732	57046968	57047806	57049402	57058221	57062210	57062955	57065651	57066382	57075774	57079523	57082248	57086966	57089593	57094046	57098051	57098252
18	56911640	57150236	UNC79	XM_012098955.2	mRNA	mRNA Predicted	+	56916124	57149813	56911639	56916076	56926504	56936564	56940859	56950132	56959003	56959731	56985026	56990207	56990914	56994508	57001326	57003432	57005130	57018520	57019399	57020005	57022630	57024833	57029804	57036467	57036631	57040913	57044732	57046968	57047806	57049402	57058221	57062210	57062955	57065651	57066382	57075774	57079523	57082248	57086966	57089593	57094046	57098051
18	56911640	57150236	UNC79	XM_012098961.2	mRNA	mRNA Predicted	+	56916124	57149813	56911639	56926504	56936723	56940859	56950132	56959003	56959731	56985026	56990207	56990914	56994508	57001326	57003432	57005130	57018520	57019399	57020005	57022630	57024833	57029804	57036467	57036631	57040913	57044732	57046968	57047806	57049402	57058221	57062210	57062955	57065651	57066382	57075774	57079523	57082248	57086966	57089593	57094046	57098051	57098252
18	56921127	57150236	UNC79	XM_012098962.2	mRNA	mRNA Predicted	+	56925520	57149813	56921126	56926504	56936564	56940859	56950132	56959003	56959731	56985026	56990207	56990914	56994508	57001326	57003432	57005130	57018520	57019399	57020005	57022630	57024833	57029804	57036467	57036631	57040913	57044732	57046968	57047806	57058221	57062210	57062955	57066382	57075774	57079523	57082248	57086966	57089593	57094046	57098051	57098252	57099482	57102352
18	56921127	57150236	UNC79	XM_012098964.2	mRNA	mRNA Predicted	+	56925520	57149813	56921126	56926504	56936564	56940859	56950132	56959003	56959731	56985026	56990207	56990914	56994508	57001326	57003432	57005130	57018520	57019399	57020005	57022630	57024833	57029804	57036467	57036631	57040913	57044732	57046968	57047806	57058221	57062210	57062955	57066382	57075774	57082248	57086966	57089593	57094046	57098051	57098252	57099482	57102352	57107463
18	56921127	57150236	UNC79	XM_012098958.2	mRNA	mRNA Predicted	+	56925520	57149813	56921126	56926504	56935065	56936723	56940859	56950132	56959003	56959731	56985026	56990207	56990914	56994508	57001326	57003432	57005130	57018520	57019399	57020005	57022630	57024833	57029804	57036467	57036631	57040913	57044732	57046968	57047806	57049402	57058221	57062210	57062955	57065651	57066382	57075774	57079523	57082248	57086966	57089593	57094046	57098051
18	56921127	57150236	UNC79	XM_012098959.2	mRNA	mRNA Predicted	+	56925520	57149813	56921126	56926504	56936564	56940859	56950132	56959003	56959731	56985026	56990207	56990914	56994508	57001326	57003432	57005130	57018520	57019399	57020005	57022630	57024833	57029804	57036467	57036631	57040913	57044732	57046968	57047806	57049402	57058221	57062210	57062955	57066382	57075774	57079523	57082248	57086966	57089593	57094046	57098051	57098252	57099482
18	56921127	57150236	UNC79	XM_012098956.2	mRNA	mRNA Predicted	+	56925520	57149813	56921126	56926504	56936564	56940859	56950132	56959003	56959731	56985026	56990207	56990914	56994508	57001326	57003432	57005130	57018520	57019399	57020005	57022630	57024833	57029804	57036467	57036631	57040913	57044732	57046968	57047806	57058221	57062210	57062955	57065651	57066382	57075774	57079523	57082248	57086966	57089593	57094046	57098051	57098252	57099482
18	56921127	57150236	UNC79	XM_012098953.2	mRNA	mRNA Predicted	+	56925520	57149813	56921126	56926504	56936564	56940859	56950132	56959003	56959731	56985026	56990207	56990914	56994508	57001326	57003432	57005130	57018520	57019399	57020005	57022630	57024833	57029804	57036467	57036631	57040913	57044732	57046968	57047806	57049402	57058221	57062210	57062955	57065651	57066382	57075774	57079523	57082248	57086966	57089593	57094046	57098051	57098252
18	56921127	57150236	UNC79	XM_012098957.2	mRNA	mRNA Predicted	+	56925520	57149813	56921126	56926504	56936564	56940859	56950132	56959003	56959731	56985026	56990207	56990914	56994508	57001326	57003432	57005130	57018520	57019399	57020005	57022630	57024833	57029804	57036467	57036631	57040913	57044732	57046968	57047806	57049402	57058221	57062210	57062955	57065651	57066382	57075774	57082248	57086966	57089593	57094046	57098051	57098252	57099482
18	56921127	57150236	UNC79	XM_012098960.2	mRNA	mRNA Predicted	+	56925520	57149813	56921126	56926504	56936723	56940859	56950132	56959003	56959731	56985026	56990207	56990914	56994508	57001326	57003432	57005130	57018520	57019399	57020005	57022630	57024833	57029804	57036467	57036631	57040913	57044732	57046968	57047806	57049402	57058221	57062210	57062955	57065651	57066382	57075774	57079523	57082248	57086966	57089593	57094046	57098051	57098252
18	56985038	57150236	UNC79	XM_012098965.1	mRNA	mRNA Predicted	+	56990937	57149813	56985037	56990207	56990914	57001326	57003432	57005130	57018520	57019399	57020005	57022630	57024833	57029804	57036467	57036631	57040913	57044732	57046968	57047806	57049402	57058221	57062210	57062955	57065651	57066382	57075774	57079523	57082248	57086966	57089593	57094046	57098051	57098252	57099482	57102352	57107463	57115236	57123518	57128875	57131389	57132760
18	57163825	57180884	LOC101113537	XR_001436110.1	ncRNA	ncRNA Predicted	-	?	?	57163824	57180573	57166997	57180884	XR_001436110.1	?	101113537	WAS/WASL-interacting protein family member 3	transcript variant X1
18	57331643	57344978	FAM181A	XM_012098967.2	mRNA	mRNA Predicted	+	57343929	57344811	57331642	57343842	57332229	57344978	XP_011954357.1	XP_011954357.1	101113799	protein FAM181A isoform X1
18	57349925	57397326	ASB2	XM_015101811.1	mRNA	mRNA Predicted	-	57350472	57383354	57349924	57351275	57354883	57355290	57356545	57363595	57367549	57370038	57371046	57374675	57383148	57397030	57350744	57351332	57354944	57355491	57356816	57363767	57367795	57370194	57371213	57374774	57383425	57397326	XP_014957297.1	XP_014957297.1	101114059	ankyrin repeat and SOCS box protein 2 isoform X1
18	57397279	57434992	LOC101114311	XM_012098969.1	mRNA	mRNA Predicted	+	57422772	57434942	57397278	57422623	57424132	57425979	57430746	57431111	57434738	57397411	57422879	57424215	57426158	57430815	57431225	57434992	XP_011954359.1	XP_011954359.1	101114311	uncharacterized protein LOC101114311 isoform X1
18	57397284	57434992	LOC101114311	XM_012098971.1	mRNA	mRNA Predicted	+	57422772	57434942	57397283	57413151	57422623	57424132	57425979	57430746	57431111	57434738	57397411	57413261	57422879	57424215	57426158	57430815	57431225	57434992	XP_011954361.1	XP_011954361.1	101114311	uncharacterized protein LOC101114311 isoform X1
18	57416829	57434992	LOC101114311	XM_012098968.2	mRNA	mRNA Predicted	+	57422772	57434942	57416828	57422623	57424132	57425979	57430746	57431111	57434738	57416986	57422879	57424215	57426158	57430815	57431225	57434992	XP_011954358.1	XP_011954358.1	101114311	uncharacterized protein LOC101114311 isoform X1
18	57416997	57434992	LOC101114311	XM_012098972.2	mRNA	mRNA Predicted	+	57422772	57434942	57416996	57422623	57424132	57425979	57430746	57431111	57434738	57417729	57422879	57424215	57426158	57430815	57431225	57434992	XP_011954362.1	XP_011954362.1	101114311	uncharacterized protein LOC101114311 isoform X1
18	57420922	57434992	LOC101114311	XM_012098973.2	mRNA	mRNA Predicted	+	57422772	57434942	57420921	57422623	57424132	57425979	57430746	57431111	57434738	57421913	57422879	57424215	57426158	57430815	57431225	57434992	XP_011954363.1	XP_011954363.1	101114311	uncharacterized protein LOC101114311 isoform X1
18	57421920	57434992	LOC101114311	XM_012098970.1	mRNA	mRNA Predicted	+	57422772	57434942	57421919	57422623	57424132	57425979	57430746	57431111	57434738	57422114	57422879	57424215	57426158	57430815	57431225	57434992	XP_011954360.1	XP_011954360.1	101114311	uncharacterized protein LOC101114311 isoform X1
18	57454172	57472677	OTUB2	XM_012098977.2	mRNA	mRNA Predicted	+	57454233	57472476	57454171	57465799	57467199	57470553	57471121	57472269	57454236	57465895	57467318	57470638	57471316	57472677	XP_011954367.1	XP_011954367.1	101114561	ubiquitin thioesterase OTUB2
18	57477226	57495381	DDX24	XM_012098980.2	mRNA	mRNA Predicted	-	57477503	57494175	57477225	57478350	57479780	57483087	57484089	57484922	57486336	57493460	57494573	57477778	57478480	57479969	57483163	57484605	57485076	57486840	57494177	57495381	XP_011954370.1	XP_011954370.1	101116607	ATP-dependent RNA helicase DDX24
18	57477226	57495381	DDX24	XM_012098979.2	mRNA	mRNA Predicted	-	57477503	57494175	57477225	57478350	57479780	57483087	57484089	57484922	57486336	57493460	57494573	57477778	57478480	57479969	57483163	57484605	57485076	57486840	57494180	57495381	XP_011954369.1	XP_011954369.1	101116607	ATP-dependent RNA helicase DDX24
18	57477226	57495522	DDX24	XM_012098978.1	mRNA	mRNA Predicted	-	57477503	57494175	57477225	57478350	57479780	57483087	57484089	57484922	57486336	57493460	57495472	57477778	57478480	57479969	57483163	57484605	57485076	57486840	57494177	57495522	XP_011954368.1	XP_011954368.1	101116607	ATP-dependent RNA helicase DDX24
18	57477226	57495522	DDX24	XM_004017966.2	mRNA	mRNA Predicted	-	57477503	57494175	57477225	57478350	57479780	57483087	57484089	57484922	57486336	57493460	57495472	57477778	57478480	57479969	57483163	57484605	57485076	57486840	57494180	57495522	XP_004018015.1	XP_004018015.1	101116607	ATP-dependent RNA helicase DDX24
18	57502344	57510956	LOC101116867	XM_015102031.1	mRNA	mRNA Predicted	+	57503440	57510935	57502343	57503395	57503893	57508931	57510025	57510126	57510693	57502612	57503513	57504037	57508961	57510124	57510162	57510956	XP_014957517.1	XP_014957517.1	101116867	LOW QUALITY PROTEIN: interferon alpha-inducible protein 27-like protein 2
18	57521275	57527081	LOC101117112	XM_004017967.2	mRNA	mRNA Predicted	-	57521434	57526044	57521274	57522048	57523013	57524874	57525920	57526928	57521517	57522210	57523043	57525003	57526070	57527081	XP_004018016.1	XP_004018016.1	101117112	interferon alpha-inducible protein 27	mitochondrial isoform X1
18	57521275	57527081	LOC101117112	XM_004017969.2	mRNA	mRNA Predicted	-	57521434	57526044	57521274	57522048	57524874	57525920	57526928	57521517	57522210	57525003	57526070	57527081	XP_004018018.1	XP_004018018.1	101117112	interferon alpha-inducible protein 27-like protein 1 isoform X2
18	57536980	57548458	LOC101117703	XM_012098982.1	mRNA	mRNA Predicted	-	57537110	57547653	57536979	57537821	57539032	57547061	57547580	57548332	57537220	57537983	57539062	57547199	57547702	57548458	XP_011954372.1	XP_011954372.1	101117703	interferon alpha-inducible protein 27-like protein 2
18	57565000	57576204	LOC105603225	XM_015101812.1	mRNA	mRNA Predicted	+	57565829	57576204	57564999	57565776	57566270	57569454	57570301	57576175	57565153	57565902	57566423	57569484	57570418	57576204	XP_014957298.1	XP_014957298.1	105603225	interferon alpha-inducible protein 27-like protein 2B isoform X1
18	57580150	57582260	LOC105603226	XM_012098985.2	mRNA	mRNA Predicted	-	57580168	57582023	57580149	57581855	57582016	57580371	57581885	57582260	XP_011954375.2	XP_011954375.2	105603226	interferon alpha-inducible protein 27-like protein 2 isoform X1
18	57632311	57736096	PPP4R4	XM_015102032.1	mRNA	mRNA Predicted	+	57671057	57735027	57632310	57634037	57671005	57681846	57685121	57685763	57687536	57688735	57689748	57692378	57693637	57694625	57697515	57698428	57699088	57708750	57710319	57714628	57717147	57717289	57723964	57724603	57724990	57726170	57731876	57735002	57632545	57634113	57671108	57681939	57685269	57685837	57687643	57688843	57689870	57692501	57693807	57694745	57697593	57698512
18	57632429	57736096	PPP4R4	XM_015102033.1	mRNA	mRNA Predicted	+	57632428	57735027	57632428	57634039	57671005	57685121	57685763	57687536	57688735	57689748	57692378	57693637	57694625	57697515	57698428	57699088	57708750	57710319	57714628	57717147	57717289	57723964	57724603	57724990	57726170	57731876	57735002	57632548	57634113	57671108	57685269	57685837	57687643	57688843	57689870	57692501	57693807	57694745	57697593	57698512	57699271	57708856
18	57634075	57736096	PPP4R4	XM_012098989.2	mRNA	mRNA Predicted	+	57671108	57735027	57634074	57671005	57681835	57685121	57685763	57687536	57688735	57689748	57692378	57693637	57694625	57697515	57698428	57699088	57708750	57710319	57714628	57717147	57717289	57723964	57724603	57724990	57726170	57731876	57735002	57634113	57671108	57681939	57685269	57685837	57687643	57688843	57689870	57692501	57693807	57694745	57697593	57698512	57699271	57708856
18	57671006	57736096	PPP4R4	XM_012098995.1	mRNA	mRNA Predicted	+	57685148	57735027	57671005	57683180	57685121	57685763	57687536	57688735	57689748	57692378	57693637	57694625	57697515	57698428	57699088	57708750	57710319	57714628	57717147	57717289	57723964	57724603	57724990	57726170	57731876	57735002	57671108	57683276	57685269	57685837	57687643	57688843	57689870	57692501	57693807	57694745	57697593	57698512	57699271	57708856	57710467	57714773
18	57681840	57736096	PPP4R4	XM_012098996.2	mRNA	mRNA Predicted	+	57685148	57735027	57681839	57683180	57685121	57685763	57687536	57688735	57689748	57692378	57693637	57694625	57697515	57698428	57699088	57708750	57710319	57714628	57717147	57717289	57723964	57724603	57724990	57726170	57731876	57735002	57681939	57683276	57685269	57685837	57687643	57688843	57689870	57692501	57693807	57694745	57697593	57698512	57699271	57708856	57710467	57714773
18	57735971	57750330	SERPINA10	XM_004017971.3	mRNA	mRNA Predicted	-	57739792	57747262	57735970	57741824	57744426	57746523	57750253	57739984	57741975	57744700	57747295	57750330	XP_004018020.1	XP_004018020.1	101117968	protein Z-dependent protease inhibitor
18	57735971	57750358	SERPINA10	XM_015102034.1	mRNA	mRNA Predicted	-	57739792	57747262	57735970	57741824	57744426	57746523	57750253	57739984	57741975	57744700	57747299	57750358	XP_014957520.1	XP_014957520.1	101117968	protein Z-dependent protease inhibitor
18	57758016	57783832	SERPINA6	XM_004017972.3	mRNA	mRNA Predicted	-	57758409	57770031	57758015	57760133	57764076	57769421	57783679	57758520	57760281	57764347	57770050	57783832	XP_004018021.2	XP_004018021.2	101118224	corticosteroid-binding globulin isoform X1
18	57826317	57841765	SERPINA1	XM_012098288.1	mRNA	mRNA Predicted	-	57826401	57830300	57826316	57827401	57828524	57829660	57841623	57826593	57827549	57828795	57830304	57841765	XP_011953678.1	XP_011953678.1	443388	alpha-1-antiproteinase isoform X1
18	57826323	57844098	SERPINA1	XM_012098289.2	mRNA	mRNA Predicted	-	57826401	57830300	57826322	57827401	57828524	57829660	57843919	57826593	57827549	57828795	57830304	57844098	XP_011953679.1	XP_011953679.1	443388	alpha-1-antiproteinase isoform X1
18	57826324	57830304	SERPINA1	NM_001009799.1	mRNA	mRNA	-	57826401	57830300	57826323	57827401	57828524	57829660	57826593	57827549	57828795	57830304	NP_001009799.1	NP_001009799.1	443388	alpha-1-antiproteinase precursor
18	57875175	57876141	LOC101118478	LOC101118478	pseudo	mRNA Pseudo	-	?	?	57875174	57876141	?	?	101118478	?
18	57905021	57918106	SERPINA11	XM_012098999.2	mRNA	mRNA Predicted	-	57905177	57914385	57905020	57908246	57911624	57913742	57917967	57905381	57908394	57911898	57914388	57918106	XP_011954389.1	XP_011954389.1	105603227	serpin A11
18	57920816	57931797	SERPINA14	NM_001009304.1	mRNA	mRNA	-	57920877	57929146	57920815	57923653	57925607	57928509	57931767	57921087	57923828	57925875	57929164	57931797	NP_001009304.1	NP_001009304.1	443315	uterine milk protein precursor
18	57920878	57931798	SERPINA14	XM_012098286.2	mRNA	mRNA Predicted	-	57920877	57929146	57920877	57923653	57925607	57928509	57931723	57921087	57923828	57925875	57929164	57931798	XP_011953676.1	XP_011953676.1	443315	uterine milk protein isoform X1
18	57960537	57976248	SERPINA12	XM_012099001.2	mRNA	mRNA Predicted	-	57960856	57970241	57960536	57963588	57967670	57969607	57976025	57961048	57963736	57967941	57970258	57976248	XP_011954391.1	XP_011954391.1	101118733	serpin A12
18	57960537	57976249	SERPINA12	XM_012099002.2	mRNA	mRNA Predicted	-	57960856	57970241	57960536	57963588	57967670	57969607	57975848	57961048	57963736	57967941	57970258	57976249	XP_011954392.1	XP_011954392.1	101118733	serpin A12
18	58019065	58026458	SERPINA4	XM_015102035.1	mRNA	mRNA Predicted	+	58019073	58026458	58019064	58019322	58023651	58025169	58025209	58026260	58019320	58019715	58023925	58025208	58025321	58026458	XP_014957521.1	XP_014957521.1	101118993	LOW QUALITY PROTEIN: kallistatin
18	58033790	58046625	SERPINA5	XM_004017976.2	mRNA	mRNA Predicted	+	58042080	58045783	58033789	58042063	58044274	58044898	58045594	58033901	58042687	58044545	58045046	58046625	XP_004018025.1	XP_004018025.1	101119257	plasma serine protease inhibitor
[truncated: 52 more rows]
[truncated: 70 more columns]

## Sheet: ROH200
﻿Chr	Start	Stop	Gene Name	Transcript Name	Type	Transcript Type	Strand	CDS Start	CDS Stop	Exon Starts	Exon Stops	Product ID	Protein ID	GeneID	Summary of Product
[truncated: 75 more rows]
[truncated: 20 more columns]

[truncated: 29 more sheets: ROH199, ROH187, ROH163, ROH143, ROH136, ROH135, ROH127, ROH125, ROH75, ROH58, ROH51, ROH11, ROH231, ROH219, ROH216, ROH185, ROH171, ROH158, ROH156, ROH153 …]
