# Supplementary material for: Runs of homozygosity analysis of South African sheep breeds from various production systems investigated using OvineSNP50k data
Source: BMC Genomics. 2021 Jan 6;22:7. doi: 10.1186/s12864-020-07314-2 (PMC7788743; doi:10.1186/s12864-020-07314-2)
Supplement: Supplementary file 6 — Additional file 6. [file 12864_2020_7314_MOESM6_ESM.zip]

Archive with 4 entries (4 files):
- S6a Results of the GLM analysis (ROH1-84) across breeds.xlsx
- S6b  Results of the GLM analysis (ROH85-130) across breeds.xlsx
- S6c Results of the GLM analysis(ROH131-199) across breeds.xlsx
- S6d Results of the GLM analysis (ROH200-244) across breeds.xlsx
