# Supplementary material for: Runs of homozygosity analysis of South African sheep breeds from various production systems investigated using OvineSNP50k data
Source: BMC Genomics. 2021 Jan 6;22:7. doi: 10.1186/s12864-020-07314-2 (PMC7788743; doi:10.1186/s12864-020-07314-2)
Supplement: Supplementary file 6 — Additional file 6. [file 12864_2020_7314_MOESM6_ESM.zip › S6a Results of the GLM analysis (ROH1-84) across breeds.xlsx]

## Sheet: Sheet1
The SAS System
The GLM Procedure
Dependent Variable: ROH1
Source	DF	Sum of Squares	Mean Square	F Value	Pr > F
Model	29	6.75889733	0.23306543	7.89	<.0001
Error	993	29.34315401	0.02955000
Corrected Total	1022	36.10205134
R-Square	Coeff Var	Root MSE	ROH1 Mean
0.187216	164.0526	0.171901	0.104784
Source	DF	Type I SS	Mean Square	F Value	Pr > F
Breed	29	6.75889733	0.23306543	7.89	<.0001
Source	DF	Type III SS	Mean Square	F Value	Pr > F
Breed	29	6.75889733	0.23306543	7.89	<.0001
The SAS System
The GLM Procedure
Dependent Variable: ROH2
Source	DF	Sum of Squares	Mean Square	F Value	Pr > F
Model	29	3.05265334	0.10526391	2.81	<.0001
Error	993	37.23146697	0.03749392
Corrected Total	1022	40.28412032
R-Square	Coeff Var	Root MSE	ROH2 Mean
0.075778	442.0205	0.193633	0.043806
Source	DF	Type I SS	Mean Square	F Value	Pr > F
Breed	29	3.05265334	0.10526391	2.81	<.0001
Source	DF	Type III SS	Mean Square	F Value	Pr > F
Breed	29	3.05265334	0.10526391	2.81	<.0001
The SAS System
The GLM Procedure
Dependent Variable: ROH3
Source	DF	Sum of Squares	Mean Square	F Value	Pr > F
Model	29	4.72857942	0.16305446	4.16	<.0001
Error	993	38.89724155	0.03917144
Corrected Total	1022	43.62582098
R-Square	Coeff Var	Root MSE	ROH3 Mean
0.108389	308.2207	0.197918	0.064213
Source	DF	Type I SS	Mean Square	F Value	Pr > F
Breed	29	4.72857942	0.16305446	4.16	<.0001
Source	DF	Type III SS	Mean Square	F Value	Pr > F
Breed	29	4.72857942	0.16305446	4.16	<.0001
The SAS System
The GLM Procedure
Dependent Variable: ROH4
Source	DF	Sum of Squares	Mean Square	F Value	Pr > F
Model	29	3.60101387	0.12417289	4.41	<.0001
Error	993	27.95715399	0.02815423
Corrected Total	1022	31.55816786
R-Square	Coeff Var	Root MSE	ROH4 Mean
0.114107	255.8468	0.167792	0.065583
Source	DF	Type I SS	Mean Square	F Value	Pr > F
Breed	29	3.60101387	0.12417289	4.41	<.0001
Source	DF	Type III SS	Mean Square	F Value	Pr > F
Breed	29	3.60101387	0.12417289	4.41	<.0001
The SAS System
The GLM Procedure
Dependent Variable: ROH5
Source	DF	Sum of Squares	Mean Square	F Value	Pr > F
Model	29	4.82447994	0.16636138	4.18	<.0001
Error	993	39.47729715	0.03975559
Corrected Total	1022	44.30177708
R-Square	Coeff Var	Root MSE	ROH5 Mean
0.108900	258.9281	0.199388	0.077005
Source	DF	Type I SS	Mean Square	F Value	Pr > F
Breed	29	4.82447994	0.16636138	4.18	<.0001
Source	DF	Type III SS	Mean Square	F Value	Pr > F
Breed	29	4.82447994	0.16636138	4.18	<.0001
The SAS System
The GLM Procedure
Dependent Variable: ROH6
Source	DF	Sum of Squares	Mean Square	F Value	Pr > F
Model	29	6.58406418	0.22703670	5.51	<.0001
Error	993	40.94564777	0.04123429
Corrected Total	1022	47.52971196
R-Square	Coeff Var	Root MSE	ROH6 Mean
0.138525	199.0091	0.203062	0.102037
Source	DF	Type I SS	Mean Square	F Value	Pr > F
Breed	29	6.58406418	0.22703670	5.51	<.0001
Source	DF	Type III SS	Mean Square	F Value	Pr > F
Breed	29	6.58406418	0.22703670	5.51	<.0001
The SAS System
The GLM Procedure
Dependent Variable: ROH7
Source	DF	Sum of Squares	Mean Square	F Value	Pr > F
Model	29	1.97051398	0.06794876	2.72	<.0001
Error	993	24.79651343	0.02497131
Corrected Total	1022	26.76702740
R-Square	Coeff Var	Root MSE	ROH7 Mean
0.073617	423.9490	0.158023	0.037274
Source	DF	Type I SS	Mean Square	F Value	Pr > F
Breed	29	1.97051398	0.06794876	2.72	<.0001
Source	DF	Type III SS	Mean Square	F Value	Pr > F
Breed	29	1.97051398	0.06794876	2.72	<.0001
The SAS System
The GLM Procedure
Dependent Variable: ROH8
Source	DF	Sum of Squares	Mean Square	F Value	Pr > F
Model	29	2.06104883	0.07107065	2.33	<.0001
Error	993	30.26435056	0.03047769
Corrected Total	1022	32.32539939
R-Square	Coeff Var	Root MSE	ROH8 Mean
0.063759	317.4918	0.174579	0.054987
Source	DF	Type I SS	Mean Square	F Value	Pr > F
Breed	29	2.06104883	0.07107065	2.33	<.0001
Source	DF	Type III SS	Mean Square	F Value	Pr > F
Breed	29	2.06104883	0.07107065	2.33	<.0001
The SAS System
The GLM Procedure
Dependent Variable: ROH9
Source	DF	Sum of Squares	Mean Square	F Value	Pr > F
Model	29	6.42404207	0.22151869	8.52	<.0001
Error	993	25.81515541	0.02599714
Corrected Total	1022	32.23919748
R-Square	Coeff Var	Root MSE	ROH9 Mean
0.199262	174.3340	0.161236	0.092487
Source	DF	Type I SS	Mean Square	F Value	Pr > F
Breed	29	6.42404207	0.22151869	8.52	<.0001
Source	DF	Type III SS	Mean Square	F Value	Pr > F
Breed	29	6.42404207	0.22151869	8.52	<.0001
The SAS System
The GLM Procedure
Dependent Variable: ROH10
Source	DF	Sum of Squares	Mean Square	F Value	Pr > F
Model	29	2.77203185	0.09558731	4.91	<.0001
Error	993	19.31526370	0.01945142
Corrected Total	1022	22.08729555
R-Square	Coeff Var	Root MSE	ROH10 Mean
0.125503	208.7379	0.139468	0.066815
Source	DF	Type I SS	Mean Square	F Value	Pr > F
Breed	29	2.77203185	0.09558731	4.91	<.0001
Source	DF	Type III SS	Mean Square	F Value	Pr > F
Breed	29	2.77203185	0.09558731	4.91	<.0001
The SAS System
The GLM Procedure
Dependent Variable: ROH11
Source	DF	Sum of Squares	Mean Square	F Value	Pr > F
Model	29	2.70502742	0.09327681	2.82	<.0001
Error	993	32.81667161	0.03304801
Corrected Total	1022	35.52169904
R-Square	Coeff Var	Root MSE	ROH11 Mean
0.076151	395.2149	0.181791	0.045998
Source	DF	Type I SS	Mean Square	F Value	Pr > F
Breed	29	2.70502742	0.09327681	2.82	<.0001
Source	DF	Type III SS	Mean Square	F Value	Pr > F
Breed	29	2.70502742	0.09327681	2.82	<.0001
The SAS System
The GLM Procedure
Dependent Variable: ROH12
Source	DF	Sum of Squares	Mean Square	F Value	Pr > F
Model	29	1.95920541	0.06755881	2.32	0.0001
Error	993	28.93322255	0.02913718
Corrected Total	1022	30.89242797
R-Square	Coeff Var	Root MSE	ROH12 Mean
0.063420	414.4979	0.170696	0.041181
Source	DF	Type I SS	Mean Square	F Value	Pr > F
Breed	29	1.95920541	0.06755881	2.32	0.0001
Source	DF	Type III SS	Mean Square	F Value	Pr > F
Breed	29	1.95920541	0.06755881	2.32	0.0001
The SAS System
The GLM Procedure
Dependent Variable: ROH13
Source	DF	Sum of Squares	Mean Square	F Value	Pr > F
Model	29	4.37055579	0.15070882	4.27	<.0001
Error	993	35.00886918	0.03525566
Corrected Total	1022	39.37942497
R-Square	Coeff Var	Root MSE	ROH13 Mean
0.110986	298.5760	0.187765	0.062887
Source	DF	Type I SS	Mean Square	F Value	Pr > F
Breed	29	4.37055579	0.15070882	4.27	<.0001
Source	DF	Type III SS	Mean Square	F Value	Pr > F
Breed	29	4.37055579	0.15070882	4.27	<.0001
The SAS System
The GLM Procedure
Dependent Variable: ROH14
Source	DF	Sum of Squares	Mean Square	F Value	Pr > F
Model	29	2.49014283	0.08586699	3.28	<.0001
Error	993	26.01396568	0.02619735
Corrected Total	1022	28.50410851
R-Square	Coeff Var	Root MSE	ROH14 Mean
0.087361	308.8883	0.161856	0.052400
Source	DF	Type I SS	Mean Square	F Value	Pr > F
Breed	29	2.49014283	0.08586699	3.28	<.0001
Source	DF	Type III SS	Mean Square	F Value	Pr > F
Breed	29	2.49014283	0.08586699	3.28	<.0001
The SAS System
The GLM Procedure
Dependent Variable: ROH15
Source	DF	Sum of Squares	Mean Square	F Value	Pr > F
Model	29	1.17108618	0.04038228	1.45	0.0600
Error	993	27.69870385	0.02789396
Corrected Total	1022	28.86979003
R-Square	Coeff Var	Root MSE	ROH15 Mean
0.040564	496.9639	0.167015	0.033607
Source	DF	Type I SS	Mean Square	F Value	Pr > F
Breed	29	1.17108618	0.04038228	1.45	0.0600
Source	DF	Type III SS	Mean Square	F Value	Pr > F
Breed	29	1.17108618	0.04038228	1.45	0.0600
The SAS System
The GLM Procedure
Dependent Variable: ROH16
Source	DF	Sum of Squares	Mean Square	F Value	Pr > F
Model	29	1.73156459	0.05970912	1.86	0.0038
Error	993	31.80124743	0.03202543
Corrected Total	1022	33.53281202
R-Square	Coeff Var	Root MSE	ROH16 Mean
0.051638	251.3624	0.178956	0.071195
Source	DF	Type I SS	Mean Square	F Value	Pr > F
Breed	29	1.73156459	0.05970912	1.86	0.0038
Source	DF	Type III SS	Mean Square	F Value	Pr > F
Breed	29	1.73156459	0.05970912	1.86	0.0038
The SAS System
The GLM Procedure
Dependent Variable: ROH17
Source	DF	Sum of Squares	Mean Square	F Value	Pr > F
Model	29	1.85819983	0.06407586	1.87	0.0037
Error	993	34.01413000	0.03425391
Corrected Total	1022	35.87232984
R-Square	Coeff Var	Root MSE	ROH17 Mean
0.051800	285.8969	0.185078	0.064736
Source	DF	Type I SS	Mean Square	F Value	Pr > F
Breed	29	1.85819983	0.06407586	1.87	0.0037
Source	DF	Type III SS	Mean Square	F Value	Pr > F
Breed	29	1.85819983	0.06407586	1.87	0.0037
The SAS System
The GLM Procedure
Dependent Variable: ROH18
Source	DF	Sum of Squares	Mean Square	F Value	Pr > F
Model	29	2.27416580	0.07841951	3.70	<.0001
Error	993	21.05187135	0.02120027
Corrected Total	1022	23.32603715
R-Square	Coeff Var	Root MSE	ROH18 Mean
0.097495	229.8596	0.145603	0.063344
Source	DF	Type I SS	Mean Square	F Value	Pr > F
Breed	29	2.27416580	0.07841951	3.70	<.0001
Source	DF	Type III SS	Mean Square	F Value	Pr > F
Breed	29	2.27416580	0.07841951	3.70	<.0001
The SAS System
The GLM Procedure
Dependent Variable: ROH19
Source	DF	Sum of Squares	Mean Square	F Value	Pr > F
Model	29	2.33729239	0.08059629	2.65	<.0001
Error	993	30.17370521	0.03038641
Corrected Total	1022	32.51099759
R-Square	Coeff Var	Root MSE	ROH19 Mean
0.071892	317.6236	0.174317	0.054882
Source	DF	Type I SS	Mean Square	F Value	Pr > F
Breed	29	2.33729239	0.08059629	2.65	<.0001
Source	DF	Type III SS	Mean Square	F Value	Pr > F
Breed	29	2.33729239	0.08059629	2.65	<.0001
The SAS System
The GLM Procedure
Dependent Variable: ROH20
Source	DF	Sum of Squares	Mean Square	F Value	Pr > F
Model	29	2.95602385	0.10193186	3.40	<.0001
Error	993	29.80430147	0.03001440
Corrected Total	1022	32.76032532
R-Square	Coeff Var	Root MSE	ROH20 Mean
0.090232	271.2381	0.173247	0.063873
Source	DF	Type I SS	Mean Square	F Value	Pr > F
Breed	29	2.95602385	0.10193186	3.40	<.0001
Source	DF	Type III SS	Mean Square	F Value	Pr > F
Breed	29	2.95602385	0.10193186	3.40	<.0001
The SAS System
The GLM Procedure
Dependent Variable: ROH21
Source	DF	Sum of Squares	Mean Square	F Value	Pr > F
Model	29	4.01990057	0.13861726	2.80	<.0001
Error	993	49.14346964	0.04948990
Corrected Total	1022	53.16337021
R-Square	Coeff Var	Root MSE	ROH21 Mean
0.075614	324.2179	0.222463	0.068615
Source	DF	Type I SS	Mean Square	F Value	Pr > F
Breed	29	4.01990057	0.13861726	2.80	<.0001
Source	DF	Type III SS	Mean Square	F Value	Pr > F
Breed	29	4.01990057	0.13861726	2.80	<.0001
The SAS System
The GLM Procedure
Dependent Variable: ROH22
Source	DF	Sum of Squares	Mean Square	F Value	Pr > F
Model	29	3.48953360	0.12032874	4.48	<.0001
Error	993	26.68191302	0.02687000
Corrected Total	1022	30.17144662
R-Square	Coeff Var	Root MSE	ROH22 Mean
0.115657	226.5637	0.163921	0.072351
Source	DF	Type I SS	Mean Square	F Value	Pr > F
Breed	29	3.48953360	0.12032874	4.48	<.0001
Source	DF	Type III SS	Mean Square	F Value	Pr > F
Breed	29	3.48953360	0.12032874	4.48	<.0001
The SAS System
The GLM Procedure
Dependent Variable: ROH23
Source	DF	Sum of Squares	Mean Square	F Value	Pr > F
Model	29	3.49729000	0.12059621	3.29	<.0001
Error	993	36.36124642	0.03661757
Corrected Total	1022	39.85853641
R-Square	Coeff Var	Root MSE	ROH23 Mean
0.087743	219.6763	0.191357	0.087109
Source	DF	Type I SS	Mean Square	F Value	Pr > F
Breed	29	3.49729000	0.12059621	3.29	<.0001
Source	DF	Type III SS	Mean Square	F Value	Pr > F
Breed	29	3.49729000	0.12059621	3.29	<.0001
The SAS System
The GLM Procedure
Dependent Variable: ROH24
Source	DF	Sum of Squares	Mean Square	F Value	Pr > F
Model	29	2.96774642	0.10233608	3.81	<.0001
Error	993	26.67874232	0.02686681
Corrected Total	1022	29.64648873
R-Square	Coeff Var	Root MSE	ROH24 Mean
0.100104	369.6026	0.163911	0.044348
Source	DF	Type I SS	Mean Square	F Value	Pr > F
Breed	29	2.96774642	0.10233608	3.81	<.0001
Source	DF	Type III SS	Mean Square	F Value	Pr > F
Breed	29	2.96774642	0.10233608	3.81	<.0001
The SAS System
The GLM Procedure
Dependent Variable: ROH25
Source	DF	Sum of Squares	Mean Square	F Value	Pr > F
Model	29	3.68903673	0.12720816	4.69	<.0001
Error	993	26.93590808	0.02712579
Corrected Total	1022	30.62494482
R-Square	Coeff Var	Root MSE	ROH25 Mean
0.120459	209.6428	0.164699	0.078562
Source	DF	Type I SS	Mean Square	F Value	Pr > F
Breed	29	3.68903673	0.12720816	4.69	<.0001
Source	DF	Type III SS	Mean Square	F Value	Pr > F
Breed	29	3.68903673	0.12720816	4.69	<.0001
The SAS System
The GLM Procedure
Dependent Variable: ROH26
Source	DF	Sum of Squares	Mean Square	F Value	Pr > F
Model	29	7.36615534	0.25400536	8.38	<.0001
Error	993	30.08084854	0.03029290
Corrected Total	1022	37.44700388
R-Square	Coeff Var	Root MSE	ROH26 Mean
0.196709	204.2259	0.174049	0.085224
Source	DF	Type I SS	Mean Square	F Value	Pr > F
Breed	29	7.36615534	0.25400536	8.38	<.0001
Source	DF	Type III SS	Mean Square	F Value	Pr > F
Breed	29	7.36615534	0.25400536	8.38	<.0001
The SAS System
The GLM Procedure
Dependent Variable: ROH27
Source	DF	Sum of Squares	Mean Square	F Value	Pr > F
Model	29	3.89613098	0.13434934	4.59	<.0001
Error	993	29.09177321	0.02929685
Corrected Total	1022	32.98790420
R-Square	Coeff Var	Root MSE	ROH27 Mean
0.118108	219.0700	0.171163	0.078132
Source	DF	Type I SS	Mean Square	F Value	Pr > F
Breed	29	3.89613098	0.13434934	4.59	<.0001
Source	DF	Type III SS	Mean Square	F Value	Pr > F
Breed	29	3.89613098	0.13434934	4.59	<.0001
The SAS System
The GLM Procedure
Dependent Variable: ROH28
Source	DF	Sum of Squares	Mean Square	F Value	Pr > F
Model	29	3.27167702	0.11281645	4.49	<.0001
Error	993	24.92466851	0.02510037
Corrected Total	1022	28.19634554
R-Square	Coeff Var	Root MSE	ROH28 Mean
0.116032	227.9457	0.158431	0.069504
Source	DF	Type I SS	Mean Square	F Value	Pr > F
Breed	29	3.27167702	0.11281645	4.49	<.0001
Source	DF	Type III SS	Mean Square	F Value	Pr > F
Breed	29	3.27167702	0.11281645	4.49	<.0001
The SAS System
The GLM Procedure
Dependent Variable: ROH29
Source	DF	Sum of Squares	Mean Square	F Value	Pr > F
Model	29	2.60306935	0.08976101	2.90	<.0001
Error	993	30.74557016	0.03096231
Corrected Total	1022	33.34863951
R-Square	Coeff Var	Root MSE	ROH29 Mean
0.078056	282.0283	0.175961	0.062391
Source	DF	Type I SS	Mean Square	F Value	Pr > F
Breed	29	2.60306935	0.08976101	2.90	<.0001
Source	DF	Type III SS	Mean Square	F Value	Pr > F
Breed	29	2.60306935	0.08976101	2.90	<.0001
The SAS System
The GLM Procedure
Dependent Variable: ROH30
Source	DF	Sum of Squares	Mean Square	F Value	Pr > F
Model	29	2.48965831	0.08585029	2.58	<.0001
Error	993	33.09820328	0.03333152
Corrected Total	1022	35.58786159
R-Square	Coeff Var	Root MSE	ROH30 Mean
0.069958	265.7924	0.182569	0.068689
Source	DF	Type I SS	Mean Square	F Value	Pr > F
Breed	29	2.48965831	0.08585029	2.58	<.0001
Source	DF	Type III SS	Mean Square	F Value	Pr > F
Breed	29	2.48965831	0.08585029	2.58	<.0001
The SAS System
The GLM Procedure
Dependent Variable: ROH31
Source	DF	Sum of Squares	Mean Square	F Value	Pr > F
Model	29	3.08391887	0.10634203	4.16	<.0001
Error	993	25.38000246	0.02555891
Corrected Total	1022	28.46392133
R-Square	Coeff Var	Root MSE	ROH31 Mean
0.108345	203.3223	0.159872	0.078630
Source	DF	Type I SS	Mean Square	F Value	Pr > F
Breed	29	3.08391887	0.10634203	4.16	<.0001
Source	DF	Type III SS	Mean Square	F Value	Pr > F
Breed	29	3.08391887	0.10634203	4.16	<.0001
The SAS System
The GLM Procedure
Dependent Variable: ROH32
Source	DF	Sum of Squares	Mean Square	F Value	Pr > F
Model	29	6.47710426	0.22334842	6.14	<.0001
Error	993	36.12147495	0.03637611
Corrected Total	1022	42.59857921
R-Square	Coeff Var	Root MSE	ROH32 Mean
0.152050	194.9098	0.190725	0.097853
Source	DF	Type I SS	Mean Square	F Value	Pr > F
Breed	29	6.47710426	0.22334842	6.14	<.0001
Source	DF	Type III SS	Mean Square	F Value	Pr > F
Breed	29	6.47710426	0.22334842	6.14	<.0001
The SAS System
The GLM Procedure
Dependent Variable: ROH33
Source	DF	Sum of Squares	Mean Square	F Value	Pr > F
Model	29	5.49197686	0.18937851	6.42	<.0001
Error	993	29.30459821	0.02951118
Corrected Total	1022	34.79657507
R-Square	Coeff Var	Root MSE	ROH33 Mean
0.157831	188.2200	0.171788	0.091270
Source	DF	Type I SS	Mean Square	F Value	Pr > F
Breed	29	5.49197686	0.18937851	6.42	<.0001
Source	DF	Type III SS	Mean Square	F Value	Pr > F
Breed	29	5.49197686	0.18937851	6.42	<.0001
The SAS System
The GLM Procedure
Dependent Variable: ROH34
Source	DF	Sum of Squares	Mean Square	F Value	Pr > F
Model	29	2.04492721	0.07051473	2.10	0.0007
Error	993	33.42002865	0.03365562
Corrected Total	1022	35.46495586
R-Square	Coeff Var	Root MSE	ROH34 Mean
0.057661	271.1118	0.183455	0.067668
Source	DF	Type I SS	Mean Square	F Value	Pr > F
Breed	29	2.04492721	0.07051473	2.10	0.0007
Source	DF	Type III SS	Mean Square	F Value	Pr > F
Breed	29	2.04492721	0.07051473	2.10	0.0007
The SAS System
The GLM Procedure
Dependent Variable: ROH35
Source	DF	Sum of Squares	Mean Square	F Value	Pr > F
Model	29	4.08608495	0.14089948	5.64	<.0001
Error	993	24.79710302	0.02497191
Corrected Total	1022	28.88318797
R-Square	Coeff Var	Root MSE	ROH35 Mean
0.141469	214.8400	0.158025	0.073555
Source	DF	Type I SS	Mean Square	F Value	Pr > F
Breed	29	4.08608495	0.14089948	5.64	<.0001
Source	DF	Type III SS	Mean Square	F Value	Pr > F
Breed	29	4.08608495	0.14089948	5.64	<.0001
The SAS System
The GLM Procedure
Dependent Variable: ROH36
Source	DF	Sum of Squares	Mean Square	F Value	Pr > F
Model	29	1.64643848	0.05677374	1.99	0.0015
Error	993	28.32233073	0.02852198
Corrected Total	1022	29.96876921
R-Square	Coeff Var	Root MSE	ROH36 Mean
0.054938	305.2594	0.168885	0.055325
Source	DF	Type I SS	Mean Square	F Value	Pr > F
Breed	29	1.64643848	0.05677374	1.99	0.0015
Source	DF	Type III SS	Mean Square	F Value	Pr > F
Breed	29	1.64643848	0.05677374	1.99	0.0015
The SAS System
The GLM Procedure
Dependent Variable: ROH37
Source	DF	Sum of Squares	Mean Square	F Value	Pr > F
Model	29	1.10208991	0.03800310	1.10	0.3234
Error	993	34.19943181	0.03444052
Corrected Total	1022	35.30152172
R-Square	Coeff Var	Root MSE	ROH37 Mean
0.031219	402.1231	0.185582	0.046150
Source	DF	Type I SS	Mean Square	F Value	Pr > F
Breed	29	1.10208991	0.03800310	1.10	0.3234
Source	DF	Type III SS	Mean Square	F Value	Pr > F
Breed	29	1.10208991	0.03800310	1.10	0.3234
The SAS System
The GLM Procedure
Dependent Variable: ROH38
Source	DF	Sum of Squares	Mean Square	F Value	Pr > F
Model	29	2.27216097	0.07835038	2.05	0.0010
Error	993	38.02003020	0.03828805
Corrected Total	1022	40.29219117
R-Square	Coeff Var	Root MSE	ROH38 Mean
0.056392	357.0547	0.195673	0.054802
Source	DF	Type I SS	Mean Square	F Value	Pr > F
Breed	29	2.27216097	0.07835038	2.05	0.0010
Source	DF	Type III SS	Mean Square	F Value	Pr > F
Breed	29	2.27216097	0.07835038	2.05	0.0010
The SAS System
The GLM Procedure
Dependent Variable: ROH39
Source	DF	Sum of Squares	Mean Square	F Value	Pr > F
Model	29	3.25775113	0.11233625	5.84	<.0001
Error	993	19.09529852	0.01922991
Corrected Total	1022	22.35304965
R-Square	Coeff Var	Root MSE	ROH39 Mean
0.145741	144.8320	0.138672	0.095747
Source	DF	Type I SS	Mean Square	F Value	Pr > F
Breed	29	3.25775113	0.11233625	5.84	<.0001
Source	DF	Type III SS	Mean Square	F Value	Pr > F
Breed	29	3.25775113	0.11233625	5.84	<.0001
The SAS System
The GLM Procedure
Dependent Variable: ROH40
Source	DF	Sum of Squares	Mean Square	F Value	Pr > F
Model	29	6.19377544	0.21357846	8.20	<.0001
Error	993	25.87501629	0.02605742
Corrected Total	1022	32.06879173
R-Square	Coeff Var	Root MSE	ROH40 Mean
0.193140	201.7695	0.161423	0.080004
Source	DF	Type I SS	Mean Square	F Value	Pr > F
Breed	29	6.19377544	0.21357846	8.20	<.0001
Source	DF	Type III SS	Mean Square	F Value	Pr > F
Breed	29	6.19377544	0.21357846	8.20	<.0001
The SAS System
The GLM Procedure
Dependent Variable: ROH41
Source	DF	Sum of Squares	Mean Square	F Value	Pr > F
Model	29	1.87456025	0.06464001	2.04	0.0010
Error	993	31.41779807	0.03163927
Corrected Total	1022	33.29235833
R-Square	Coeff Var	Root MSE	ROH41 Mean
0.056306	485.5312	0.177874	0.036635
Source	DF	Type I SS	Mean Square	F Value	Pr > F
Breed	29	1.87456025	0.06464001	2.04	0.0010
Source	DF	Type III SS	Mean Square	F Value	Pr > F
Breed	29	1.87456025	0.06464001	2.04	0.0010
The SAS System
The GLM Procedure
Dependent Variable: ROH42
Source	DF	Sum of Squares	Mean Square	F Value	Pr > F
Model	29	3.15969449	0.10895498	4.12	<.0001
Error	993	26.24764040	0.02643267
Corrected Total	1022	29.40733489
R-Square	Coeff Var	Root MSE	ROH42 Mean
0.107446	215.7447	0.162581	0.075358
Source	DF	Type I SS	Mean Square	F Value	Pr > F
Breed	29	3.15969449	0.10895498	4.12	<.0001
Source	DF	Type III SS	Mean Square	F Value	Pr > F
Breed	29	3.15969449	0.10895498	4.12	<.0001
The SAS System
The GLM Procedure
Dependent Variable: ROH43
Source	DF	Sum of Squares	Mean Square	F Value	Pr > F
Model	29	6.34259969	0.21871033	5.38	<.0001
Error	993	40.34322719	0.04062762
Corrected Total	1022	46.68582688
R-Square	Coeff Var	Root MSE	ROH43 Mean
0.135857	238.7166	0.201563	0.084436
Source	DF	Type I SS	Mean Square	F Value	Pr > F
Breed	29	6.34259969	0.21871033	5.38	<.0001
Source	DF	Type III SS	Mean Square	F Value	Pr > F
Breed	29	6.34259969	0.21871033	5.38	<.0001
The SAS System
The GLM Procedure
Dependent Variable: ROH44
Source	DF	Sum of Squares	Mean Square	F Value	Pr > F
Model	29	4.19031859	0.14449374	11.08	<.0001
Error	993	12.94446127	0.01303571
Corrected Total	1022	17.13477987
R-Square	Coeff Var	Root MSE	ROH44 Mean
0.244550	109.2910	0.114174	0.104468
Source	DF	Type I SS	Mean Square	F Value	Pr > F
Breed	29	4.19031859	0.14449374	11.08	<.0001
Source	DF	Type III SS	Mean Square	F Value	Pr > F
Breed	29	4.19031859	0.14449374	11.08	<.0001
The SAS System
The GLM Procedure
Dependent Variable: ROH45
Source	DF	Sum of Squares	Mean Square	F Value	Pr > F
Model	29	1.77439824	0.06118615	2.09	0.0007
Error	993	29.10567113	0.02931085
Corrected Total	1022	30.88006937
R-Square	Coeff Var	Root MSE	ROH45 Mean
0.057461	548.3875	0.171204	0.031220
Source	DF	Type I SS	Mean Square	F Value	Pr > F
Breed	29	1.77439824	0.06118615	2.09	0.0007
Source	DF	Type III SS	Mean Square	F Value	Pr > F
Breed	29	1.77439824	0.06118615	2.09	0.0007
The SAS System
The GLM Procedure
Dependent Variable: ROH46
Source	DF	Sum of Squares	Mean Square	F Value	Pr > F
Model	29	1.37211972	0.04731447	2.06	0.0008
Error	993	22.76358939	0.02292406
Corrected Total	1022	24.13570910
R-Square	Coeff Var	Root MSE	ROH46 Mean
0.056850	284.8979	0.151407	0.053144
Source	DF	Type I SS	Mean Square	F Value	Pr > F
Breed	29	1.37211972	0.04731447	2.06	0.0008
Source	DF	Type III SS	Mean Square	F Value	Pr > F
Breed	29	1.37211972	0.04731447	2.06	0.0008
The SAS System
The GLM Procedure
Dependent Variable: ROH47
Source	DF	Sum of Squares	Mean Square	F Value	Pr > F
Model	29	4.99430088	0.17221727	6.98	<.0001
Error	993	24.49301647	0.02466568
Corrected Total	1022	29.48731736
R-Square	Coeff Var	Root MSE	ROH47 Mean
0.169371	153.7610	0.157053	0.102141
Source	DF	Type I SS	Mean Square	F Value	Pr > F
Breed	29	4.99430088	0.17221727	6.98	<.0001
Source	DF	Type III SS	Mean Square	F Value	Pr > F
Breed	29	4.99430088	0.17221727	6.98	<.0001
The SAS System
The GLM Procedure
Dependent Variable: ROH48
Source	DF	Sum of Squares	Mean Square	F Value	Pr > F
Model	29	3.50794231	0.12096353	5.26	<.0001
Error	993	22.83922405	0.02300023
Corrected Total	1022	26.34716636
R-Square	Coeff Var	Root MSE	ROH48 Mean
0.133143	191.1254	0.151658	0.079350
Source	DF	Type I SS	Mean Square	F Value	Pr > F
Breed	29	3.50794231	0.12096353	5.26	<.0001
Source	DF	Type III SS	Mean Square	F Value	Pr > F
Breed	29	3.50794231	0.12096353	5.26	<.0001
The SAS System
The GLM Procedure
Dependent Variable: ROH49
Source	DF	Sum of Squares	Mean Square	F Value	Pr > F
Model	29	4.09273999	0.14112897	3.99	<.0001
Error	993	35.14548250	0.03539324
Corrected Total	1022	39.23822249
R-Square	Coeff Var	Root MSE	ROH49 Mean
0.104305	241.8676	0.188131	0.077783
Source	DF	Type I SS	Mean Square	F Value	Pr > F
Breed	29	4.09273999	0.14112897	3.99	<.0001
Source	DF	Type III SS	Mean Square	F Value	Pr > F
Breed	29	4.09273999	0.14112897	3.99	<.0001
The SAS System
The GLM Procedure
Dependent Variable: ROH50
Source	DF	Sum of Squares	Mean Square	F Value	Pr > F
Model	29	5.77925438	0.19928463	8.36	<.0001
Error	993	23.66764312	0.02383448
Corrected Total	1022	29.44689750
R-Square	Coeff Var	Root MSE	ROH50 Mean
0.196260	166.8444	0.154384	0.092532
Source	DF	Type I SS	Mean Square	F Value	Pr > F
Breed	29	5.77925438	0.19928463	8.36	<.0001
Source	DF	Type III SS	Mean Square	F Value	Pr > F
Breed	29	5.77925438	0.19928463	8.36	<.0001
The SAS System
The GLM Procedure
Dependent Variable: ROH51
Source	DF	Sum of Squares	Mean Square	F Value	Pr > F
Model	29	3.79102594	0.13072503	3.59	<.0001
Error	993	36.19675279	0.03645192
Corrected Total	1022	39.98777873
R-Square	Coeff Var	Root MSE	ROH51 Mean
0.094805	404.5282	0.190924	0.047197
Source	DF	Type I SS	Mean Square	F Value	Pr > F
Breed	29	3.79102594	0.13072503	3.59	<.0001
Source	DF	Type III SS	Mean Square	F Value	Pr > F
Breed	29	3.79102594	0.13072503	3.59	<.0001
The SAS System
The GLM Procedure
Dependent Variable: ROH52
Source	DF	Sum of Squares	Mean Square	F Value	Pr > F
Model	29	4.91631144	0.16952798	4.75	<.0001
Error	993	35.42395825	0.03567367
Corrected Total	1022	40.34026969
R-Square	Coeff Var	Root MSE	ROH52 Mean
0.121871	281.5871	0.188875	0.067075
Source	DF	Type I SS	Mean Square	F Value	Pr > F
Breed	29	4.91631144	0.16952798	4.75	<.0001
Source	DF	Type III SS	Mean Square	F Value	Pr > F
Breed	29	4.91631144	0.16952798	4.75	<.0001
The SAS System
The GLM Procedure
Dependent Variable: ROH53
Source	DF	Sum of Squares	Mean Square	F Value	Pr > F
Model	29	7.65555475	0.26398465	5.31	<.0001
Error	993	49.34638191	0.04969424
Corrected Total	1022	57.00193666
R-Square	Coeff Var	Root MSE	ROH53 Mean
0.134303	287.8134	0.222922	0.077454
Source	DF	Type I SS	Mean Square	F Value	Pr > F
Breed	29	7.65555475	0.26398465	5.31	<.0001
Source	DF	Type III SS	Mean Square	F Value	Pr > F
Breed	29	7.65555475	0.26398465	5.31	<.0001
The SAS System
The GLM Procedure
Dependent Variable: ROH54
Source	DF	Sum of Squares	Mean Square	F Value	Pr > F
Model	29	4.73545770	0.16329164	9.45	<.0001
Error	993	17.15331848	0.01727424
Corrected Total	1022	21.88877618
R-Square	Coeff Var	Root MSE	ROH54 Mean
0.216342	126.8924	0.131431	0.103577
Source	DF	Type I SS	Mean Square	F Value	Pr > F
Breed	29	4.73545770	0.16329164	9.45	<.0001
Source	DF	Type III SS	Mean Square	F Value	Pr > F
Breed	29	4.73545770	0.16329164	9.45	<.0001
The SAS System
The GLM Procedure
Dependent Variable: ROH55
Source	DF	Sum of Squares	Mean Square	F Value	Pr > F
Model	29	5.32733204	0.18370110	6.35	<.0001
Error	993	28.71493402	0.02891736
Corrected Total	1022	34.04226606
R-Square	Coeff Var	Root MSE	ROH55 Mean
0.156492	281.3766	0.170051	0.060435
Source	DF	Type I SS	Mean Square	F Value	Pr > F
Breed	29	5.32733204	0.18370110	6.35	<.0001
Source	DF	Type III SS	Mean Square	F Value	Pr > F
Breed	29	5.32733204	0.18370110	6.35	<.0001
The SAS System
The GLM Procedure
Dependent Variable: ROH56
Source	DF	Sum of Squares	Mean Square	F Value	Pr > F
Model	29	4.29922268	0.14824906	5.16	<.0001
Error	993	28.50859528	0.02870956
Corrected Total	1022	32.80781796
R-Square	Coeff Var	Root MSE	ROH56 Mean
0.131043	305.7640	0.169439	0.055415
Source	DF	Type I SS	Mean Square	F Value	Pr > F
Breed	29	4.29922268	0.14824906	5.16	<.0001
Source	DF	Type III SS	Mean Square	F Value	Pr > F
Breed	29	4.29922268	0.14824906	5.16	<.0001
The SAS System
The GLM Procedure
Dependent Variable: ROH57
Source	DF	Sum of Squares	Mean Square	F Value	Pr > F
Model	29	4.46429729	0.15394129	5.21	<.0001
Error	993	29.34355902	0.02955041
Corrected Total	1022	33.80785631
R-Square	Coeff Var	Root MSE	ROH57 Mean
0.132049	218.9228	0.171902	0.078522
Source	DF	Type I SS	Mean Square	F Value	Pr > F
Breed	29	4.46429729	0.15394129	5.21	<.0001
Source	DF	Type III SS	Mean Square	F Value	Pr > F
Breed	29	4.46429729	0.15394129	5.21	<.0001
The SAS System
The GLM Procedure
Dependent Variable: ROH58
Source	DF	Sum of Squares	Mean Square	F Value	Pr > F
Model	29	3.55563821	0.12260821	3.73	<.0001
Error	993	32.64977717	0.03287994
Corrected Total	1022	36.20541538
R-Square	Coeff Var	Root MSE	ROH58 Mean
0.098207	331.8826	0.181328	0.054636
Source	DF	Type I SS	Mean Square	F Value	Pr > F
Breed	29	3.55563821	0.12260821	3.73	<.0001
Source	DF	Type III SS	Mean Square	F Value	Pr > F
Breed	29	3.55563821	0.12260821	3.73	<.0001
The SAS System
The GLM Procedure
Dependent Variable: ROH59
Source	DF	Sum of Squares	Mean Square	F Value	Pr > F
Model	29	4.68224287	0.16145665	5.14	<.0001
Error	993	31.18541059	0.03140525
Corrected Total	1022	35.86765346
R-Square	Coeff Var	Root MSE	ROH59 Mean
0.130542	172.7376	0.177215	0.102592
Source	DF	Type I SS	Mean Square	F Value	Pr > F
Breed	29	4.68224287	0.16145665	5.14	<.0001
Source	DF	Type III SS	Mean Square	F Value	Pr > F
Breed	29	4.68224287	0.16145665	5.14	<.0001
The SAS System
The GLM Procedure
Dependent Variable: ROH60
Source	DF	Sum of Squares	Mean Square	F Value	Pr > F
Model	29	3.01761373	0.10405565	2.78	<.0001
Error	993	37.12695588	0.03738868
Corrected Total	1022	40.14456962
R-Square	Coeff Var	Root MSE	ROH60 Mean
0.075169	255.0480	0.193362	0.075814
Source	DF	Type I SS	Mean Square	F Value	Pr > F
Breed	29	3.01761373	0.10405565	2.78	<.0001
Source	DF	Type III SS	Mean Square	F Value	Pr > F
Breed	29	3.01761373	0.10405565	2.78	<.0001
The SAS System
The GLM Procedure
Dependent Variable: ROH61
Source	DF	Sum of Squares	Mean Square	F Value	Pr > F
Model	29	3.72643765	0.12849785	4.19	<.0001
Error	993	30.41873271	0.03063316
Corrected Total	1022	34.14517036
R-Square	Coeff Var	Root MSE	ROH61 Mean
0.109135	212.6895	0.175023	0.082291
Source	DF	Type I SS	Mean Square	F Value	Pr > F
Breed	29	3.72643765	0.12849785	4.19	<.0001
Source	DF	Type III SS	Mean Square	F Value	Pr > F
Breed	29	3.72643765	0.12849785	4.19	<.0001
The SAS System
The GLM Procedure
Dependent Variable: ROH62
Source	DF	Sum of Squares	Mean Square	F Value	Pr > F
Model	29	5.25117312	0.18107494	9.13	<.0001
Error	993	19.68511332	0.01982388
Corrected Total	1022	24.93628644
R-Square	Coeff Var	Root MSE	ROH62 Mean
0.210584	170.4467	0.140797	0.082605
Source	DF	Type I SS	Mean Square	F Value	Pr > F
Breed	29	5.25117312	0.18107494	9.13	<.0001
Source	DF	Type III SS	Mean Square	F Value	Pr > F
Breed	29	5.25117312	0.18107494	9.13	<.0001
The SAS System
The GLM Procedure
Dependent Variable: ROH63
Source	DF	Sum of Squares	Mean Square	F Value	Pr > F
Model	29	5.22358961	0.18012378	7.08	<.0001
Error	993	25.26134899	0.02543942
Corrected Total	1022	30.48493860
R-Square	Coeff Var	Root MSE	ROH63 Mean
0.171350	140.4973	0.159497	0.113523
Source	DF	Type I SS	Mean Square	F Value	Pr > F
Breed	29	5.22358961	0.18012378	7.08	<.0001
Source	DF	Type III SS	Mean Square	F Value	Pr > F
Breed	29	5.22358961	0.18012378	7.08	<.0001
The SAS System
The GLM Procedure
Dependent Variable: ROH64
Source	DF	Sum of Squares	Mean Square	F Value	Pr > F
Model	29	4.48266487	0.15457465	5.72	<.0001
Error	993	26.84643876	0.02703569
Corrected Total	1022	31.32910363
R-Square	Coeff Var	Root MSE	ROH64 Mean
0.143083	176.7011	0.164425	0.093053
Source	DF	Type I SS	Mean Square	F Value	Pr > F
Breed	29	4.48266487	0.15457465	5.72	<.0001
Source	DF	Type III SS	Mean Square	F Value	Pr > F
Breed	29	4.48266487	0.15457465	5.72	<.0001
The SAS System
The GLM Procedure
Dependent Variable: ROH65
Source	DF	Sum of Squares	Mean Square	F Value	Pr > F
Model	29	5.11015665	0.17621230	5.76	<.0001
Error	993	30.35763873	0.03057164
Corrected Total	1022	35.46779539
R-Square	Coeff Var	Root MSE	ROH65 Mean
0.144079	219.4084	0.174847	0.079690
Source	DF	Type I SS	Mean Square	F Value	Pr > F
Breed	29	5.11015665	0.17621230	5.76	<.0001
Source	DF	Type III SS	Mean Square	F Value	Pr > F
Breed	29	5.11015665	0.17621230	5.76	<.0001
The SAS System
The GLM Procedure
Dependent Variable: ROH66
Source	DF	Sum of Squares	Mean Square	F Value	Pr > F
Model	29	1.96981776	0.06792475	2.41	<.0001
Error	993	27.97803391	0.02817526
Corrected Total	1022	29.94785167
R-Square	Coeff Var	Root MSE	ROH66 Mean
0.065775	360.0933	0.167855	0.046614
Source	DF	Type I SS	Mean Square	F Value	Pr > F
Breed	29	1.96981776	0.06792475	2.41	<.0001
Source	DF	Type III SS	Mean Square	F Value	Pr > F
Breed	29	1.96981776	0.06792475	2.41	<.0001
The SAS System
The GLM Procedure
Dependent Variable: ROH67
Source	DF	Sum of Squares	Mean Square	F Value	Pr > F
Model	29	3.38519144	0.11673074	5.57	<.0001
Error	993	20.81448809	0.02096122
Corrected Total	1022	24.19967953
R-Square	Coeff Var	Root MSE	ROH67 Mean
0.139886	178.9341	0.144780	0.080912
Source	DF	Type I SS	Mean Square	F Value	Pr > F
Breed	29	3.38519144	0.11673074	5.57	<.0001
Source	DF	Type III SS	Mean Square	F Value	Pr > F
Breed	29	3.38519144	0.11673074	5.57	<.0001
The SAS System
The GLM Procedure
Dependent Variable: ROH68
Source	DF	Sum of Squares	Mean Square	F Value	Pr > F
Model	29	3.02951282	0.10446596	2.57	<.0001
Error	993	40.29387423	0.04057792
Corrected Total	1022	43.32338705
R-Square	Coeff Var	Root MSE	ROH68 Mean
0.069928	246.3338	0.201440	0.081775
Source	DF	Type I SS	Mean Square	F Value	Pr > F
Breed	29	3.02951282	0.10446596	2.57	<.0001
Source	DF	Type III SS	Mean Square	F Value	Pr > F
Breed	29	3.02951282	0.10446596	2.57	<.0001
The SAS System
The GLM Procedure
Dependent Variable: ROH69
Source	DF	Sum of Squares	Mean Square	F Value	Pr > F
Model	29	7.02274482	0.24216361	8.09	<.0001
Error	993	29.71997481	0.02992948
Corrected Total	1022	36.74271963
R-Square	Coeff Var	Root MSE	ROH69 Mean
0.191133	147.5519	0.173001	0.117248
Source	DF	Type I SS	Mean Square	F Value	Pr > F
Breed	29	7.02274482	0.24216361	8.09	<.0001
Source	DF	Type III SS	Mean Square	F Value	Pr > F
Breed	29	7.02274482	0.24216361	8.09	<.0001
The SAS System
The GLM Procedure
Dependent Variable: ROH70
Source	DF	Sum of Squares	Mean Square	F Value	Pr > F
Model	29	4.05127337	0.13969908	2.70	<.0001
Error	993	51.33095262	0.05169280
Corrected Total	1022	55.38222600
R-Square	Coeff Var	Root MSE	ROH70 Mean
0.073151	227.7865	0.227361	0.099813
Source	DF	Type I SS	Mean Square	F Value	Pr > F
Breed	29	4.05127337	0.13969908	2.70	<.0001
Source	DF	Type III SS	Mean Square	F Value	Pr > F
Breed	29	4.05127337	0.13969908	2.70	<.0001
The SAS System
The GLM Procedure
Dependent Variable: ROH71
Source	DF	Sum of Squares	Mean Square	F Value	Pr > F
Model	29	4.45268807	0.15354097	6.46	<.0001
Error	993	23.60524911	0.02377165
Corrected Total	1022	28.05793718
R-Square	Coeff Var	Root MSE	ROH71 Mean
0.158696	191.2829	0.154181	0.080603
Source	DF	Type I SS	Mean Square	F Value	Pr > F
Breed	29	4.45268807	0.15354097	6.46	<.0001
Source	DF	Type III SS	Mean Square	F Value	Pr > F
Breed	29	4.45268807	0.15354097	6.46	<.0001
The SAS System
The GLM Procedure
Dependent Variable: ROH72
Source	DF	Sum of Squares	Mean Square	F Value	Pr > F
Model	29	4.29369429	0.14805842	6.05	<.0001
Error	993	24.28981822	0.02446105
Corrected Total	1022	28.58351251
R-Square	Coeff Var	Root MSE	ROH72 Mean
0.150216	203.1363	0.156400	0.076993
Source	DF	Type I SS	Mean Square	F Value	Pr > F
Breed	29	4.29369429	0.14805842	6.05	<.0001
Source	DF	Type III SS	Mean Square	F Value	Pr > F
Breed	29	4.29369429	0.14805842	6.05	<.0001
The SAS System
The GLM Procedure
Dependent Variable: ROH73
Source	DF	Sum of Squares	Mean Square	F Value	Pr > F
Model	29	4.18844341	0.14442908	5.67	<.0001
Error	993	25.29921227	0.02547756
Corrected Total	1022	29.48765568
R-Square	Coeff Var	Root MSE	ROH73 Mean
0.142041	176.0686	0.159617	0.090656
Source	DF	Type I SS	Mean Square	F Value	Pr > F
Breed	29	4.18844341	0.14442908	5.67	<.0001
Source	DF	Type III SS	Mean Square	F Value	Pr > F
Breed	29	4.18844341	0.14442908	5.67	<.0001
The SAS System
The GLM Procedure
Dependent Variable: ROH74
Source	DF	Sum of Squares	Mean Square	F Value	Pr > F
Model	29	5.30195713	0.18282611	7.09	<.0001
Error	993	25.58928549	0.02576967
Corrected Total	1022	30.89124262
R-Square	Coeff Var	Root MSE	ROH74 Mean
0.171633	153.8228	0.160529	0.104360
Source	DF	Type I SS	Mean Square	F Value	Pr > F
Breed	29	5.30195713	0.18282611	7.09	<.0001
Source	DF	Type III SS	Mean Square	F Value	Pr > F
Breed	29	5.30195713	0.18282611	7.09	<.0001
The SAS System
The GLM Procedure
Dependent Variable: ROH75
Source	DF	Sum of Squares	Mean Square	F Value	Pr > F
Model	29	1.73697360	0.05989564	2.67	<.0001
Error	993	22.24223102	0.02239902
Corrected Total	1022	23.97920462
R-Square	Coeff Var	Root MSE	ROH75 Mean
0.072437	417.9368	0.149663	0.035810
Source	DF	Type I SS	Mean Square	F Value	Pr > F
Breed	29	1.73697360	0.05989564	2.67	<.0001
Source	DF	Type III SS	Mean Square	F Value	Pr > F
Breed	29	1.73697360	0.05989564	2.67	<.0001
The SAS System
The GLM Procedure
Dependent Variable: ROH76
Source	DF	Sum of Squares	Mean Square	F Value	Pr > F
Model	29	10.40808106	0.35889935	9.82	<.0001
Error	993	36.28410386	0.03653988
Corrected Total	1022	46.69218491
R-Square	Coeff Var	Root MSE	ROH76 Mean
0.222908	178.4117	0.191154	0.107142
Source	DF	Type I SS	Mean Square	F Value	Pr > F
Breed	29	10.40808106	0.35889935	9.82	<.0001
Source	DF	Type III SS	Mean Square	F Value	Pr > F
Breed	29	10.40808106	0.35889935	9.82	<.0001
The SAS System
The GLM Procedure
Dependent Variable: ROH77
Source	DF	Sum of Squares	Mean Square	F Value	Pr > F
Model	29	7.30210142	0.25179660	6.58	<.0001
Error	993	38.00292069	0.03827082
Corrected Total	1022	45.30502211
R-Square	Coeff Var	Root MSE	ROH77 Mean
0.161176	189.5649	0.195629	0.103199
Source	DF	Type I SS	Mean Square	F Value	Pr > F
Breed	29	7.30210142	0.25179660	6.58	<.0001
Source	DF	Type III SS	Mean Square	F Value	Pr > F
Breed	29	7.30210142	0.25179660	6.58	<.0001
The SAS System
The GLM Procedure
Dependent Variable: ROH78
Source	DF	Sum of Squares	Mean Square	F Value	Pr > F
Model	29	6.44097390	0.22210255	6.86	<.0001
Error	993	32.14714195	0.03237376
Corrected Total	1022	38.58811585
R-Square	Coeff Var	Root MSE	ROH78 Mean
0.166916	217.5066	0.179927	0.082723
Source	DF	Type I SS	Mean Square	F Value	Pr > F
Breed	29	6.44097390	0.22210255	6.86	<.0001
Source	DF	Type III SS	Mean Square	F Value	Pr > F
Breed	29	6.44097390	0.22210255	6.86	<.0001
The SAS System
The GLM Procedure
Dependent Variable: ROH79
Source	DF	Sum of Squares	Mean Square	F Value	Pr > F
Model	29	3.57790272	0.12337596	3.56	<.0001
Error	993	34.40269862	0.03464522
Corrected Total	1022	37.98060133
R-Square	Coeff Var	Root MSE	ROH79 Mean
0.094203	262.7793	0.186132	0.070832
Source	DF	Type I SS	Mean Square	F Value	Pr > F
Breed	29	3.57790272	0.12337596	3.56	<.0001
Source	DF	Type III SS	Mean Square	F Value	Pr > F
Breed	29	3.57790272	0.12337596	3.56	<.0001
The SAS System
The GLM Procedure
Dependent Variable: ROH80
Source	DF	Sum of Squares	Mean Square	F Value	Pr > F
Model	29	3.50214911	0.12076376	3.74	<.0001
Error	993	32.02954139	0.03225533
Corrected Total	1022	35.53169050
R-Square	Coeff Var	Root MSE	ROH80 Mean
0.098564	203.8598	0.179598	0.088099
Source	DF	Type I SS	Mean Square	F Value	Pr > F
Breed	29	3.50214911	0.12076376	3.74	<.0001
Source	DF	Type III SS	Mean Square	F Value	Pr > F
Breed	29	3.50214911	0.12076376	3.74	<.0001
The SAS System
The GLM Procedure
Dependent Variable: ROH81
Source	DF	Sum of Squares	Mean Square	F Value	Pr > F
Model	29	5.45703694	0.18817369	4.43	<.0001
Error	993	42.19686644	0.04249433
Corrected Total	1022	47.65390338
R-Square	Coeff Var	Root MSE	ROH81 Mean
0.114514	189.9070	0.206142	0.108549
Source	DF	Type I SS	Mean Square	F Value	Pr > F
Breed	29	5.45703694	0.18817369	4.43	<.0001
Source	DF	Type III SS	Mean Square	F Value	Pr > F
Breed	29	5.45703694	0.18817369	4.43	<.0001
The SAS System
The GLM Procedure
Dependent Variable: ROH82
Source	DF	Sum of Squares	Mean Square	F Value	Pr > F
Model	29	5.40827124	0.18649211	9.05	<.0001
Error	993	20.45971319	0.02060394
Corrected Total	1022	25.86798442
R-Square	Coeff Var	Root MSE	ROH82 Mean
0.209072	149.5690	0.143541	0.095970
Source	DF	Type I SS	Mean Square	F Value	Pr > F
Breed	29	5.40827124	0.18649211	9.05	<.0001
Source	DF	Type III SS	Mean Square	F Value	Pr > F
Breed	29	5.40827124	0.18649211	9.05	<.0001
The SAS System
The GLM Procedure
Dependent Variable: ROH83
Source	DF	Sum of Squares	Mean Square	F Value	Pr > F
Model	29	4.66777644	0.16095781	4.51	<.0001
Error	993	35.47700152	0.03572709
Corrected Total	1022	40.14477796
R-Square	Coeff Var	Root MSE	ROH83 Mean
0.116274	199.5316	0.189016	0.094730
Source	DF	Type I SS	Mean Square	F Value	Pr > F
Breed	29	4.66777644	0.16095781	4.51	<.0001
Source	DF	Type III SS	Mean Square	F Value	Pr > F
Breed	29	4.66777644	0.16095781	4.51	<.0001
The SAS System
The GLM Procedure
Dependent Variable: ROH84
Source	DF	Sum of Squares	Mean Square	F Value	Pr > F
Model	29	4.51392526	0.15565260	4.72	<.0001
Error	993	32.74948627	0.03298035
Corrected Total	1022	37.26341153
R-Square	Coeff Var	Root MSE	ROH84 Mean
0.121136	192.1354	0.181605	0.094519
Source	DF	Type I SS	Mean Square	F Value	Pr > F
Breed	29	4.51392526	0.15565260	4.72	<.0001
Source	DF	Type III SS	Mean Square	F Value	Pr > F
Breed	29	4.51392526	0.15565260	4.72	<.0001
