# Supplementary material for: Runs of homozygosity analysis of South African sheep breeds from various production systems investigated using OvineSNP50k data
Source: BMC Genomics. 2021 Jan 6;22:7. doi: 10.1186/s12864-020-07314-2 (PMC7788743; doi:10.1186/s12864-020-07314-2)
Supplement: Supplementary file 6 — Additional file 6. [file 12864_2020_7314_MOESM6_ESM.zip › S6b Results of the GLM analysis (ROH85-130) across breeds.xlsx]

## Sheet: Sheet1
The SAS System
The GLM Procedure
Dependent Variable: ROH89
Source	DF	Sum of Squares	Mean Square	F Value	Pr > F
Model	29	0.92097726	0.03175784	1.21	0.2101
Error	993	26.15258129	0.02633694
Corrected Total	1022	27.07355855
R-Square	Coeff Var	Root MSE	ROH89 Mean
0.034018	512.2610	0.162287	0.031680
Source	DF	Type I SS	Mean Square	F Value	Pr > F
Breed	29	0.92097726	0.03175784	1.21	0.2101
Source	DF	Type III SS	Mean Square	F Value	Pr > F
Breed	29	0.92097726	0.03175784	1.21	0.2101
The SAS System
The GLM Procedure
Dependent Variable: ROH90
Source	DF	Sum of Squares	Mean Square	F Value	Pr > F
Model	29	2.62342157	0.09046281	3.19	<.0001
Error	993	28.20227190	0.02840108
Corrected Total	1022	30.82569348
R-Square	Coeff Var	Root MSE	ROH90 Mean
0.085105	228.4040	0.168526	0.073784
Source	DF	Type I SS	Mean Square	F Value	Pr > F
Breed	29	2.62342157	0.09046281	3.19	<.0001
Source	DF	Type III SS	Mean Square	F Value	Pr > F
Breed	29	2.62342157	0.09046281	3.19	<.0001
The SAS System
The GLM Procedure
Dependent Variable: ROH91
Source	DF	Sum of Squares	Mean Square	F Value	Pr > F
Model	29	4.79456893	0.16532996	4.90	<.0001
Error	993	33.52341651	0.03375973
Corrected Total	1022	38.31798544
R-Square	Coeff Var	Root MSE	ROH91 Mean
0.125126	217.2012	0.183738	0.084594
Source	DF	Type I SS	Mean Square	F Value	Pr > F
Breed	29	4.79456893	0.16532996	4.90	<.0001
Source	DF	Type III SS	Mean Square	F Value	Pr > F
Breed	29	4.79456893	0.16532996	4.90	<.0001
The SAS System
The GLM Procedure
Dependent Variable: ROH92
Source	DF	Sum of Squares	Mean Square	F Value	Pr > F
Model	29	8.09434870	0.27911547	5.56	<.0001
Error	993	49.82269229	0.05017391
Corrected Total	1022	57.91704099
R-Square	Coeff Var	Root MSE	ROH92 Mean
0.139758	183.6146	0.223995	0.121992
Source	DF	Type I SS	Mean Square	F Value	Pr > F
Breed	29	8.09434870	0.27911547	5.56	<.0001
Source	DF	Type III SS	Mean Square	F Value	Pr > F
Breed	29	8.09434870	0.27911547	5.56	<.0001
The SAS System
The GLM Procedure
Dependent Variable: ROH93
Source	DF	Sum of Squares	Mean Square	F Value	Pr > F
Model	29	1.46583678	0.05054610	2.00	0.0014
Error	993	25.08863279	0.02526549
Corrected Total	1022	26.55446957
R-Square	Coeff Var	Root MSE	ROH93 Mean
0.055201	569.4962	0.158951	0.027911
Source	DF	Type I SS	Mean Square	F Value	Pr > F
Breed	29	1.46583678	0.05054610	2.00	0.0014
Source	DF	Type III SS	Mean Square	F Value	Pr > F
Breed	29	1.46583678	0.05054610	2.00	0.0014
The SAS System
The GLM Procedure
Dependent Variable: ROH94
Source	DF	Sum of Squares	Mean Square	F Value	Pr > F
Model	29	7.06586118	0.24365039	7.87	<.0001
Error	993	30.75547780	0.03097228
Corrected Total	1022	37.82133898
R-Square	Coeff Var	Root MSE	ROH94 Mean
0.186822	161.1634	0.175989	0.109199
Source	DF	Type I SS	Mean Square	F Value	Pr > F
Breed	29	7.06586118	0.24365039	7.87	<.0001
Source	DF	Type III SS	Mean Square	F Value	Pr > F
Breed	29	7.06586118	0.24365039	7.87	<.0001
The SAS System
The GLM Procedure
Dependent Variable: ROH95
Source	DF	Sum of Squares	Mean Square	F Value	Pr > F
Model	29	7.94348226	0.27391318	8.16	<.0001
Error	993	33.34426806	0.03357932
Corrected Total	1022	41.28775032
R-Square	Coeff Var	Root MSE	ROH95 Mean
0.192393	216.7328	0.183247	0.084550
Source	DF	Type I SS	Mean Square	F Value	Pr > F
Breed	29	7.94348226	0.27391318	8.16	<.0001
Source	DF	Type III SS	Mean Square	F Value	Pr > F
Breed	29	7.94348226	0.27391318	8.16	<.0001
The SAS System
The GLM Procedure
Dependent Variable: ROH96
Source	DF	Sum of Squares	Mean Square	F Value	Pr > F
Model	29	7.98082324	0.27520080	10.43	<.0001
Error	993	26.19344750	0.02637809
Corrected Total	1022	34.17427074
R-Square	Coeff Var	Root MSE	ROH96 Mean
0.233533	162.3010	0.162413	0.100069
Source	DF	Type I SS	Mean Square	F Value	Pr > F
Breed	29	7.98082324	0.27520080	10.43	<.0001
Source	DF	Type III SS	Mean Square	F Value	Pr > F
Breed	29	7.98082324	0.27520080	10.43	<.0001
The SAS System
The GLM Procedure
Dependent Variable: ROH97
Source	DF	Sum of Squares	Mean Square	F Value	Pr > F
Model	29	5.48410500	0.18910707	4.95	<.0001
Error	993	37.96689090	0.03823453
Corrected Total	1022	43.45099590
R-Square	Coeff Var	Root MSE	ROH97 Mean
0.126214	334.3896	0.195537	0.058476
Source	DF	Type I SS	Mean Square	F Value	Pr > F
Breed	29	5.48410500	0.18910707	4.95	<.0001
Source	DF	Type III SS	Mean Square	F Value	Pr > F
Breed	29	5.48410500	0.18910707	4.95	<.0001
The SAS System
The GLM Procedure
Dependent Variable: ROH98
Source	DF	Sum of Squares	Mean Square	F Value	Pr > F
Model	29	8.81190648	0.30385884	9.00	<.0001
Error	993	33.53034365	0.03376671
Corrected Total	1022	42.34225013
R-Square	Coeff Var	Root MSE	ROH98 Mean
0.208111	205.1947	0.183757	0.089553
Source	DF	Type I SS	Mean Square	F Value	Pr > F
Breed	29	8.81190648	0.30385884	9.00	<.0001
Source	DF	Type III SS	Mean Square	F Value	Pr > F
Breed	29	8.81190648	0.30385884	9.00	<.0001
The SAS System
The GLM Procedure
Dependent Variable: ROH99
Source	DF	Sum of Squares	Mean Square	F Value	Pr > F
Model	29	8.46148371	0.29177530	7.14	<.0001
Error	993	40.55721571	0.04084312
Corrected Total	1022	49.01869941
R-Square	Coeff Var	Root MSE	ROH99 Mean
0.172617	204.8727	0.202097	0.098645
Source	DF	Type I SS	Mean Square	F Value	Pr > F
Breed	29	8.46148371	0.29177530	7.14	<.0001
Source	DF	Type III SS	Mean Square	F Value	Pr > F
Breed	29	8.46148371	0.29177530	7.14	<.0001
The SAS System
The GLM Procedure
Dependent Variable: ROH100
Source	DF	Sum of Squares	Mean Square	F Value	Pr > F
Model	29	2.42479790	0.08361372	1.53	0.0363
Error	993	54.19936927	0.05458144
Corrected Total	1022	56.62416718
R-Square	Coeff Var	Root MSE	ROH100 Mean
0.042823	334.0641	0.233627	0.069935
Source	DF	Type I SS	Mean Square	F Value	Pr > F
Breed	29	2.42479790	0.08361372	1.53	0.0363
Source	DF	Type III SS	Mean Square	F Value	Pr > F
Breed	29	2.42479790	0.08361372	1.53	0.0363
The SAS System
The GLM Procedure
Dependent Variable: ROH101
Source	DF	Sum of Squares	Mean Square	F Value	Pr > F
Model	29	2.87903640	0.09927712	3.66	<.0001
Error	993	26.94928587	0.02713926
Corrected Total	1022	29.82832227
R-Square	Coeff Var	Root MSE	ROH101 Mean
0.096520	441.7999	0.164740	0.037288
Source	DF	Type I SS	Mean Square	F Value	Pr > F
Breed	29	2.87903640	0.09927712	3.66	<.0001
Source	DF	Type III SS	Mean Square	F Value	Pr > F
Breed	29	2.87903640	0.09927712	3.66	<.0001
The SAS System
The GLM Procedure
Dependent Variable: ROH102
Source	DF	Sum of Squares	Mean Square	F Value	Pr > F
Model	29	5.37846454	0.18546429	5.33	<.0001
Error	993	34.54785197	0.03479139
Corrected Total	1022	39.92631651
R-Square	Coeff Var	Root MSE	ROH102 Mean
0.134710	240.4487	0.186525	0.077574
Source	DF	Type I SS	Mean Square	F Value	Pr > F
Breed	29	5.37846454	0.18546429	5.33	<.0001
Source	DF	Type III SS	Mean Square	F Value	Pr > F
Breed	29	5.37846454	0.18546429	5.33	<.0001
The SAS System
The GLM Procedure
Dependent Variable: ROH103
Source	DF	Sum of Squares	Mean Square	F Value	Pr > F
Model	29	5.90069028	0.20347208	10.13	<.0001
Error	993	19.94720763	0.02008782
Corrected Total	1022	25.84789791
R-Square	Coeff Var	Root MSE	ROH103 Mean
0.228285	145.0494	0.141732	0.097713
Source	DF	Type I SS	Mean Square	F Value	Pr > F
Breed	29	5.90069028	0.20347208	10.13	<.0001
Source	DF	Type III SS	Mean Square	F Value	Pr > F
Breed	29	5.90069028	0.20347208	10.13	<.0001
The SAS System
The GLM Procedure
Dependent Variable: ROH104
Source	DF	Sum of Squares	Mean Square	F Value	Pr > F
Model	29	4.64615199	0.16021214	6.45	<.0001
Error	993	24.64753975	0.02482129
Corrected Total	1022	29.29369174
R-Square	Coeff Var	Root MSE	ROH104 Mean
0.158606	172.9213	0.157548	0.091109
Source	DF	Type I SS	Mean Square	F Value	Pr > F
Breed	29	4.64615199	0.16021214	6.45	<.0001
Source	DF	Type III SS	Mean Square	F Value	Pr > F
Breed	29	4.64615199	0.16021214	6.45	<.0001
The SAS System
The GLM Procedure
Dependent Variable: ROH105
Source	DF	Sum of Squares	Mean Square	F Value	Pr > F
Model	29	4.00284837	0.13802925	5.28	<.0001
Error	993	25.98237343	0.02616553
Corrected Total	1022	29.98522180
R-Square	Coeff Var	Root MSE	ROH105 Mean
0.133494	242.3071	0.161758	0.066757
Source	DF	Type I SS	Mean Square	F Value	Pr > F
Breed	29	4.00284837	0.13802925	5.28	<.0001
Source	DF	Type III SS	Mean Square	F Value	Pr > F
Breed	29	4.00284837	0.13802925	5.28	<.0001
The SAS System
The GLM Procedure
Dependent Variable: ROH106
Source	DF	Sum of Squares	Mean Square	F Value	Pr > F
Model	29	1.50466664	0.05188506	1.63	0.0196
Error	993	31.61881376	0.03184171
Corrected Total	1022	33.12348040
R-Square	Coeff Var	Root MSE	ROH106 Mean
0.045426	301.4484	0.178442	0.059195
Source	DF	Type I SS	Mean Square	F Value	Pr > F
Breed	29	1.50466664	0.05188506	1.63	0.0196
Source	DF	Type III SS	Mean Square	F Value	Pr > F
Breed	29	1.50466664	0.05188506	1.63	0.0196
The SAS System
The GLM Procedure
Dependent Variable: ROH107
Source	DF	Sum of Squares	Mean Square	F Value	Pr > F
Model	29	2.22934381	0.07687392	2.70	<.0001
Error	993	28.23508216	0.02843412
Corrected Total	1022	30.46442596
R-Square	Coeff Var	Root MSE	ROH107 Mean
0.073179	320.9529	0.168624	0.052539
Source	DF	Type I SS	Mean Square	F Value	Pr > F
Breed	29	2.22934381	0.07687392	2.70	<.0001
Source	DF	Type III SS	Mean Square	F Value	Pr > F
Breed	29	2.22934381	0.07687392	2.70	<.0001
The SAS System
The GLM Procedure
Dependent Variable: ROH108
Source	DF	Sum of Squares	Mean Square	F Value	Pr > F
Model	29	1.61269412	0.05561014	2.45	<.0001
Error	993	22.55330456	0.02271229
Corrected Total	1022	24.16599867
R-Square	Coeff Var	Root MSE	ROH108 Mean
0.066734	551.5093	0.150706	0.027326
Source	DF	Type I SS	Mean Square	F Value	Pr > F
Breed	29	1.61269412	0.05561014	2.45	<.0001
Source	DF	Type III SS	Mean Square	F Value	Pr > F
Breed	29	1.61269412	0.05561014	2.45	<.0001
The SAS System
The GLM Procedure
Dependent Variable: ROH109
Source	DF	Sum of Squares	Mean Square	F Value	Pr > F
Model	29	3.62389637	0.12496194	5.89	<.0001
Error	993	21.05049070	0.02119888
Corrected Total	1022	24.67438707
R-Square	Coeff Var	Root MSE	ROH109 Mean
0.146869	148.3680	0.145598	0.098133
Source	DF	Type I SS	Mean Square	F Value	Pr > F
Breed	29	3.62389637	0.12496194	5.89	<.0001
Source	DF	Type III SS	Mean Square	F Value	Pr > F
Breed	29	3.62389637	0.12496194	5.89	<.0001
The SAS System
The GLM Procedure
Dependent Variable: ROH110
Source	DF	Sum of Squares	Mean Square	F Value	Pr > F
Model	29	4.61266630	0.15905746	5.62	<.0001
Error	993	28.09380089	0.02829184
Corrected Total	1022	32.70646720
R-Square	Coeff Var	Root MSE	ROH110 Mean
0.141032	205.2222	0.168202	0.081961
Source	DF	Type I SS	Mean Square	F Value	Pr > F
Breed	29	4.61266630	0.15905746	5.62	<.0001
Source	DF	Type III SS	Mean Square	F Value	Pr > F
Breed	29	4.61266630	0.15905746	5.62	<.0001
The SAS System
The GLM Procedure
Dependent Variable: ROH111
Source	DF	Sum of Squares	Mean Square	F Value	Pr > F
Model	29	5.77322103	0.19907659	3.10	<.0001
Error	993	63.75643740	0.06420588
Corrected Total	1022	69.52965843
R-Square	Coeff Var	Root MSE	ROH111 Mean
0.083032	332.5316	0.253389	0.076200
Source	DF	Type I SS	Mean Square	F Value	Pr > F
Breed	29	5.77322103	0.19907659	3.10	<.0001
Source	DF	Type III SS	Mean Square	F Value	Pr > F
Breed	29	5.77322103	0.19907659	3.10	<.0001
The SAS System
The GLM Procedure
Dependent Variable: ROH112
Source	DF	Sum of Squares	Mean Square	F Value	Pr > F
Model	29	2.36517342	0.08155770	3.21	<.0001
Error	993	25.19036291	0.02536794
Corrected Total	1022	27.55553632
R-Square	Coeff Var	Root MSE	ROH112 Mean
0.085833	328.7123	0.159273	0.048454
Source	DF	Type I SS	Mean Square	F Value	Pr > F
Breed	29	2.36517342	0.08155770	3.21	<.0001
Source	DF	Type III SS	Mean Square	F Value	Pr > F
Breed	29	2.36517342	0.08155770	3.21	<.0001
The SAS System
The GLM Procedure
Dependent Variable: ROH113
Source	DF	Sum of Squares	Mean Square	F Value	Pr > F
Model	29	6.32822896	0.21821479	7.62	<.0001
Error	993	28.43775283	0.02863822
Corrected Total	1022	34.76598179
R-Square	Coeff Var	Root MSE	ROH113 Mean
0.182024	188.3512	0.169228	0.089847
Source	DF	Type I SS	Mean Square	F Value	Pr > F
Breed	29	6.32822896	0.21821479	7.62	<.0001
Source	DF	Type III SS	Mean Square	F Value	Pr > F
Breed	29	6.32822896	0.21821479	7.62	<.0001
The SAS System
The GLM Procedure
Dependent Variable: ROH114
Source	DF	Sum of Squares	Mean Square	F Value	Pr > F
Model	29	3.17344743	0.10942922	4.14	<.0001
Error	993	26.24261149	0.02642760
Corrected Total	1022	29.41605892
R-Square	Coeff Var	Root MSE	ROH114 Mean
0.107881	220.8600	0.162566	0.073606
Source	DF	Type I SS	Mean Square	F Value	Pr > F
Breed	29	3.17344743	0.10942922	4.14	<.0001
Source	DF	Type III SS	Mean Square	F Value	Pr > F
Breed	29	3.17344743	0.10942922	4.14	<.0001
The SAS System
The GLM Procedure
Dependent Variable: ROH115
Source	DF	Sum of Squares	Mean Square	F Value	Pr > F
Model	29	2.13314230	0.07355663	2.62	<.0001
Error	993	27.92756076	0.02812443
Corrected Total	1022	30.06070307
R-Square	Coeff Var	Root MSE	ROH115 Mean
0.070961	256.9799	0.167703	0.065259
Source	DF	Type I SS	Mean Square	F Value	Pr > F
Breed	29	2.13314230	0.07355663	2.62	<.0001
Source	DF	Type III SS	Mean Square	F Value	Pr > F
Breed	29	2.13314230	0.07355663	2.62	<.0001
The SAS System
The GLM Procedure
Dependent Variable: ROH116
Source	DF	Sum of Squares	Mean Square	F Value	Pr > F
Model	29	4.41739253	0.15232388	4.67	<.0001
Error	993	32.36624450	0.03259441
Corrected Total	1022	36.78363703
R-Square	Coeff Var	Root MSE	ROH116 Mean
0.120091	317.3074	0.180539	0.056897
Source	DF	Type I SS	Mean Square	F Value	Pr > F
Breed	29	4.41739253	0.15232388	4.67	<.0001
Source	DF	Type III SS	Mean Square	F Value	Pr > F
Breed	29	4.41739253	0.15232388	4.67	<.0001
The SAS System
The GLM Procedure
Dependent Variable: ROH117
Source	DF	Sum of Squares	Mean Square	F Value	Pr > F
Model	29	4.66439539	0.16084122	4.62	<.0001
Error	993	34.58692314	0.03483074
Corrected Total	1022	39.25131853
R-Square	Coeff Var	Root MSE	ROH117 Mean
0.118834	233.3724	0.186630	0.079971
Source	DF	Type I SS	Mean Square	F Value	Pr > F
Breed	29	4.66439539	0.16084122	4.62	<.0001
Source	DF	Type III SS	Mean Square	F Value	Pr > F
Breed	29	4.66439539	0.16084122	4.62	<.0001
The SAS System
The GLM Procedure
Dependent Variable: ROH118
Source	DF	Sum of Squares	Mean Square	F Value	Pr > F
Model	29	4.72622634	0.16297332	7.34	<.0001
Error	993	22.04638759	0.02220180
Corrected Total	1022	26.77261393
R-Square	Coeff Var	Root MSE	ROH118 Mean
0.176532	175.0253	0.149003	0.085132
Source	DF	Type I SS	Mean Square	F Value	Pr > F
Breed	29	4.72622634	0.16297332	7.34	<.0001
Source	DF	Type III SS	Mean Square	F Value	Pr > F
Breed	29	4.72622634	0.16297332	7.34	<.0001
The SAS System
The GLM Procedure
Dependent Variable: ROH119
Source	DF	Sum of Squares	Mean Square	F Value	Pr > F
Model	29	2.71366052	0.09357450	2.70	<.0001
Error	993	34.35979057	0.03460200
Corrected Total	1022	37.07345109
R-Square	Coeff Var	Root MSE	ROH119 Mean
0.073197	269.1452	0.186016	0.069114
Source	DF	Type I SS	Mean Square	F Value	Pr > F
Breed	29	2.71366052	0.09357450	2.70	<.0001
Source	DF	Type III SS	Mean Square	F Value	Pr > F
Breed	29	2.71366052	0.09357450	2.70	<.0001
The SAS System
The GLM Procedure
Dependent Variable: ROH120
Source	DF	Sum of Squares	Mean Square	F Value	Pr > F
Model	29	2.70285887	0.09320203	3.08	<.0001
Error	993	30.07969796	0.03029174
Corrected Total	1022	32.78255683
R-Square	Coeff Var	Root MSE	ROH120 Mean
0.082448	299.6074	0.174045	0.058091
Source	DF	Type I SS	Mean Square	F Value	Pr > F
Breed	29	2.70285887	0.09320203	3.08	<.0001
Source	DF	Type III SS	Mean Square	F Value	Pr > F
Breed	29	2.70285887	0.09320203	3.08	<.0001
The SAS System
The GLM Procedure
Dependent Variable: ROH121
Source	DF	Sum of Squares	Mean Square	F Value	Pr > F
Model	29	2.11278433	0.07285463	2.09	0.0007
Error	993	34.63702415	0.03488119
Corrected Total	1022	36.74980848
R-Square	Coeff Var	Root MSE	ROH121 Mean
0.057491	420.7301	0.186765	0.044391
Source	DF	Type I SS	Mean Square	F Value	Pr > F
Breed	29	2.11278433	0.07285463	2.09	0.0007
Source	DF	Type III SS	Mean Square	F Value	Pr > F
Breed	29	2.11278433	0.07285463	2.09	0.0007
The SAS System
The GLM Procedure
Dependent Variable: ROH122
Source	DF	Sum of Squares	Mean Square	F Value	Pr > F
Model	29	7.01924563	0.24204295	6.50	<.0001
Error	993	36.95595937	0.03721647
Corrected Total	1022	43.97520500
R-Square	Coeff Var	Root MSE	ROH122 Mean
0.159618	193.6842	0.192916	0.099603
Source	DF	Type I SS	Mean Square	F Value	Pr > F
Breed	29	7.01924563	0.24204295	6.50	<.0001
Source	DF	Type III SS	Mean Square	F Value	Pr > F
Breed	29	7.01924563	0.24204295	6.50	<.0001
The SAS System
The GLM Procedure
Dependent Variable: ROH123
Source	DF	Sum of Squares	Mean Square	F Value	Pr > F
Model	29	4.13526381	0.14259530	5.06	<.0001
Error	993	27.96534826	0.02816249
Corrected Total	1022	32.10061207
R-Square	Coeff Var	Root MSE	ROH123 Mean
0.128822	194.0989	0.167817	0.086459
Source	DF	Type I SS	Mean Square	F Value	Pr > F
Breed	29	4.13526381	0.14259530	5.06	<.0001
Source	DF	Type III SS	Mean Square	F Value	Pr > F
Breed	29	4.13526381	0.14259530	5.06	<.0001
The SAS System
The GLM Procedure
Dependent Variable: ROH124
Source	DF	Sum of Squares	Mean Square	F Value	Pr > F
Model	29	4.12164360	0.14212564	6.45	<.0001
Error	993	21.88826404	0.02204256
Corrected Total	1022	26.00990764
R-Square	Coeff Var	Root MSE	ROH124 Mean
0.158464	179.4037	0.148467	0.082756
Source	DF	Type I SS	Mean Square	F Value	Pr > F
Breed	29	4.12164360	0.14212564	6.45	<.0001
Source	DF	Type III SS	Mean Square	F Value	Pr > F
Breed	29	4.12164360	0.14212564	6.45	<.0001
The SAS System
The GLM Procedure
Dependent Variable: ROH125
Source	DF	Sum of Squares	Mean Square	F Value	Pr > F
Model	29	1.89182291	0.06523527	2.04	0.0010
Error	993	31.72298372	0.03194661
Corrected Total	1022	33.61480663
R-Square	Coeff Var	Root MSE	ROH125 Mean
0.056279	396.6598	0.178736	0.045060
Source	DF	Type I SS	Mean Square	F Value	Pr > F
Breed	29	1.89182291	0.06523527	2.04	0.0010
Source	DF	Type III SS	Mean Square	F Value	Pr > F
Breed	29	1.89182291	0.06523527	2.04	0.0010
The SAS System
The GLM Procedure
Dependent Variable: ROH126
Source	DF	Sum of Squares	Mean Square	F Value	Pr > F
Model	29	3.98568163	0.13743730	5.82	<.0001
Error	993	23.43369587	0.02359889
Corrected Total	1022	27.41937750
R-Square	Coeff Var	Root MSE	ROH126 Mean
0.145360	207.1768	0.153619	0.074149
Source	DF	Type I SS	Mean Square	F Value	Pr > F
Breed	29	3.98568163	0.13743730	5.82	<.0001
Source	DF	Type III SS	Mean Square	F Value	Pr > F
Breed	29	3.98568163	0.13743730	5.82	<.0001
The SAS System
The GLM Procedure
Dependent Variable: ROH127
Source	DF	Sum of Squares	Mean Square	F Value	Pr > F
Model	29	5.47172527	0.18868018	6.06	<.0001
Error	993	30.91829305	0.03113625
Corrected Total	1022	36.39001833
R-Square	Coeff Var	Root MSE	ROH127 Mean
0.150363	439.2047	0.176455	0.040176
Source	DF	Type I SS	Mean Square	F Value	Pr > F
Breed	29	5.47172527	0.18868018	6.06	<.0001
Source	DF	Type III SS	Mean Square	F Value	Pr > F
Breed	29	5.47172527	0.18868018	6.06	<.0001
The SAS System
The GLM Procedure
Dependent Variable: ROH128
Source	DF	Sum of Squares	Mean Square	F Value	Pr > F
Model	29	5.02567144	0.17329902	9.29	<.0001
Error	993	18.52876284	0.01865938
Corrected Total	1022	23.55443428
R-Square	Coeff Var	Root MSE	ROH128 Mean
0.213364	158.7011	0.136599	0.086073
Source	DF	Type I SS	Mean Square	F Value	Pr > F
Breed	29	5.02567144	0.17329902	9.29	<.0001
Source	DF	Type III SS	Mean Square	F Value	Pr > F
Breed	29	5.02567144	0.17329902	9.29	<.0001
The SAS System
The GLM Procedure
Dependent Variable: ROH129
Source	DF	Sum of Squares	Mean Square	F Value	Pr > F
Model	29	1.95299887	0.06734479	2.48	<.0001
Error	993	26.99365664	0.02718394
Corrected Total	1022	28.94665551
R-Square	Coeff Var	Root MSE	ROH129 Mean
0.067469	313.0502	0.164876	0.052667
Source	DF	Type I SS	Mean Square	F Value	Pr > F
Breed	29	1.95299887	0.06734479	2.48	<.0001
Source	DF	Type III SS	Mean Square	F Value	Pr > F
Breed	29	1.95299887	0.06734479	2.48	<.0001
The SAS System
The GLM Procedure
Dependent Variable: ROH130
Source	DF	Sum of Squares	Mean Square	F Value	Pr > F
Model	29	8.53185191	0.29420179	9.74	<.0001
Error	993	29.99078474	0.03020220
Corrected Total	1022	38.52263665
R-Square	Coeff Var	Root MSE	ROH130 Mean
0.221476	151.4525	0.173788	0.114747
Source	DF	Type I SS	Mean Square	F Value	Pr > F
Breed	29	8.53185191	0.29420179	9.74	<.0001
Source	DF	Type III SS	Mean Square	F Value	Pr > F
Breed	29	8.53185191	0.29420179	9.74	<.0001
