# Supplementary material for: Runs of homozygosity analysis of South African sheep breeds from various production systems investigated using OvineSNP50k data
Source: BMC Genomics. 2021 Jan 6;22:7. doi: 10.1186/s12864-020-07314-2 (PMC7788743; doi:10.1186/s12864-020-07314-2)
Supplement: Supplementary file 6 — Additional file 6. [file 12864_2020_7314_MOESM6_ESM.zip › S6c Results of the GLM analysis(ROH131-199) across breeds.xlsx]

## Sheet: Sheet1
The SAS System
The GLM Procedure
Dependent Variable: ROH131
Source	DF	Sum of Squares	Mean Square	F Value	Pr > F
Model	29	3.39660366	0.11712426	2.71	<.0001
Error	993	42.97899997	0.04328197
Corrected Total	1022	46.37560363
R-Square	Coeff Var	Root MSE	ROH131 Mean
0.073241	217.8768	0.208043	0.095487
Source	DF	Type I SS	Mean Square	F Value	Pr > F
Breed	29	3.39660366	0.11712426	2.71	<.0001
Source	DF	Type III SS	Mean Square	F Value	Pr > F
Breed	29	3.39660366	0.11712426	2.71	<.0001
The SAS System
The GLM Procedure
Dependent Variable: ROH132
Source	DF	Sum of Squares	Mean Square	F Value	Pr > F
Model	29	4.60546137	0.15880901	5.02	<.0001
Error	993	31.40045110	0.03162180
Corrected Total	1022	36.00591248
R-Square	Coeff Var	Root MSE	ROH132 Mean
0.127908	141.2236	0.177825	0.125917
Source	DF	Type I SS	Mean Square	F Value	Pr > F
Breed	29	4.60546137	0.15880901	5.02	<.0001
Source	DF	Type III SS	Mean Square	F Value	Pr > F
Breed	29	4.60546137	0.15880901	5.02	<.0001
The SAS System
The GLM Procedure
Dependent Variable: ROH133
Source	DF	Sum of Squares	Mean Square	F Value	Pr > F
Model	29	4.55578292	0.15709596	6.41	<.0001
Error	993	24.33356116	0.02450510
Corrected Total	1022	28.88934408
R-Square	Coeff Var	Root MSE	ROH133 Mean
0.157698	273.7911	0.156541	0.057175
Source	DF	Type I SS	Mean Square	F Value	Pr > F
Breed	29	4.55578292	0.15709596	6.41	<.0001
Source	DF	Type III SS	Mean Square	F Value	Pr > F
Breed	29	4.55578292	0.15709596	6.41	<.0001
The SAS System
The GLM Procedure
Dependent Variable: ROH134
Source	DF	Sum of Squares	Mean Square	F Value	Pr > F
Model	29	5.83493945	0.20120481	5.59	<.0001
Error	993	35.75238985	0.03600442
Corrected Total	1022	41.58732931
R-Square	Coeff Var	Root MSE	ROH134 Mean
0.140306	206.1174	0.189748	0.092058
Source	DF	Type I SS	Mean Square	F Value	Pr > F
Breed	29	5.83493945	0.20120481	5.59	<.0001
Source	DF	Type III SS	Mean Square	F Value	Pr > F
Breed	29	5.83493945	0.20120481	5.59	<.0001
The SAS System
The GLM Procedure
Dependent Variable: ROH135
Source	DF	Sum of Squares	Mean Square	F Value	Pr > F
Model	29	1.94882304	0.06720079	2.48	<.0001
Error	993	26.88440092	0.02707392
Corrected Total	1022	28.83322396
R-Square	Coeff Var	Root MSE	ROH135 Mean
0.067589	441.5954	0.164542	0.037261
Source	DF	Type I SS	Mean Square	F Value	Pr > F
Breed	29	1.94882304	0.06720079	2.48	<.0001
Source	DF	Type III SS	Mean Square	F Value	Pr > F
Breed	29	1.94882304	0.06720079	2.48	<.0001
The SAS System
The GLM Procedure
Dependent Variable: ROH136
Source	DF	Sum of Squares	Mean Square	F Value	Pr > F
Model	29	2.22153101	0.07660452	2.07	0.0008
Error	993	36.66759744	0.03692608
Corrected Total	1022	38.88912845
R-Square	Coeff Var	Root MSE	ROH136 Mean
0.057125	417.0717	0.192162	0.046074
Source	DF	Type I SS	Mean Square	F Value	Pr > F
Breed	29	2.22153101	0.07660452	2.07	0.0008
Source	DF	Type III SS	Mean Square	F Value	Pr > F
Breed	29	2.22153101	0.07660452	2.07	0.0008
The SAS System
The GLM Procedure
Dependent Variable: ROH137
Source	DF	Sum of Squares	Mean Square	F Value	Pr > F
Model	29	1.57296155	0.05424005	1.47	0.0532
Error	993	36.67773186	0.03693629
Corrected Total	1022	38.25069341
R-Square	Coeff Var	Root MSE	ROH137 Mean
0.041122	450.9348	0.192188	0.042620
Source	DF	Type I SS	Mean Square	F Value	Pr > F
Breed	29	1.57296155	0.05424005	1.47	0.0532
Source	DF	Type III SS	Mean Square	F Value	Pr > F
Breed	29	1.57296155	0.05424005	1.47	0.0532
The SAS System
The GLM Procedure
Dependent Variable: ROH138
Source	DF	Sum of Squares	Mean Square	F Value	Pr > F
Model	29	3.76278161	0.12975109	6.92	<.0001
Error	993	18.61662013	0.01874786
Corrected Total	1022	22.37940174
R-Square	Coeff Var	Root MSE	ROH138 Mean
0.168136	190.7024	0.136923	0.071799
Source	DF	Type I SS	Mean Square	F Value	Pr > F
Breed	29	3.76278161	0.12975109	6.92	<.0001
Source	DF	Type III SS	Mean Square	F Value	Pr > F
Breed	29	3.76278161	0.12975109	6.92	<.0001
The SAS System
The GLM Procedure
Dependent Variable: ROH139
Source	DF	Sum of Squares	Mean Square	F Value	Pr > F
Model	29	1.65911825	0.05721097	2.78	<.0001
Error	993	20.41101022	0.02055489
Corrected Total	1022	22.07012847
R-Square	Coeff Var	Root MSE	ROH139 Mean
0.075175	597.9635	0.143370	0.023976
Source	DF	Type I SS	Mean Square	F Value	Pr > F
Breed	29	1.65911825	0.05721097	2.78	<.0001
Source	DF	Type III SS	Mean Square	F Value	Pr > F
Breed	29	1.65911825	0.05721097	2.78	<.0001
The SAS System
The GLM Procedure
Dependent Variable: ROH140
Source	DF	Sum of Squares	Mean Square	F Value	Pr > F
Model	29	1.84708300	0.06369252	2.59	<.0001
Error	993	24.42578195	0.02459797
Corrected Total	1022	26.27286495
R-Square	Coeff Var	Root MSE	ROH140 Mean
0.070304	517.1347	0.156837	0.030328
Source	DF	Type I SS	Mean Square	F Value	Pr > F
Breed	29	1.84708300	0.06369252	2.59	<.0001
Source	DF	Type III SS	Mean Square	F Value	Pr > F
Breed	29	1.84708300	0.06369252	2.59	<.0001
The SAS System
The GLM Procedure
Dependent Variable: ROH141
Source	DF	Sum of Squares	Mean Square	F Value	Pr > F
Model	29	1.89693759	0.06541164	2.88	<.0001
Error	993	22.52528504	0.02268407
Corrected Total	1022	24.42222263
R-Square	Coeff Var	Root MSE	ROH141 Mean
0.077673	574.3762	0.150612	0.026222
Source	DF	Type I SS	Mean Square	F Value	Pr > F
Breed	29	1.89693759	0.06541164	2.88	<.0001
Source	DF	Type III SS	Mean Square	F Value	Pr > F
Breed	29	1.89693759	0.06541164	2.88	<.0001
The SAS System
The GLM Procedure
Dependent Variable: ROH142
Source	DF	Sum of Squares	Mean Square	F Value	Pr > F
Model	29	4.67385194	0.16116731	3.76	<.0001
Error	993	42.53460159	0.04283444
Corrected Total	1022	47.20845353
R-Square	Coeff Var	Root MSE	ROH142 Mean
0.099005	259.2430	0.206965	0.079834
Source	DF	Type I SS	Mean Square	F Value	Pr > F
Breed	29	4.67385194	0.16116731	3.76	<.0001
Source	DF	Type III SS	Mean Square	F Value	Pr > F
Breed	29	4.67385194	0.16116731	3.76	<.0001
The SAS System
The GLM Procedure
Dependent Variable: ROH143
Source	DF	Sum of Squares	Mean Square	F Value	Pr > F
Model	29	2.23083729	0.07692542	2.14	0.0005
Error	993	35.76049860	0.03601259
Corrected Total	1022	37.99133589
R-Square	Coeff Var	Root MSE	ROH143 Mean
0.058720	293.7845	0.189770	0.064595
Source	DF	Type I SS	Mean Square	F Value	Pr > F
Breed	29	2.23083729	0.07692542	2.14	0.0005
Source	DF	Type III SS	Mean Square	F Value	Pr > F
Breed	29	2.23083729	0.07692542	2.14	0.0005
The SAS System
The GLM Procedure
Dependent Variable: ROH144
Source	DF	Sum of Squares	Mean Square	F Value	Pr > F
Model	29	5.84730629	0.20163125	5.28	<.0001
Error	993	37.94135987	0.03820882
Corrected Total	1022	43.78866616
R-Square	Coeff Var	Root MSE	ROH144 Mean
0.133535	172.5428	0.195471	0.113288
Source	DF	Type I SS	Mean Square	F Value	Pr > F
Breed	29	5.84730629	0.20163125	5.28	<.0001
Source	DF	Type III SS	Mean Square	F Value	Pr > F
Breed	29	5.84730629	0.20163125	5.28	<.0001
The SAS System
The GLM Procedure
Dependent Variable: ROH145
Source	DF	Sum of Squares	Mean Square	F Value	Pr > F
Model	29	0.95433289	0.03290803	1.15	0.2638
Error	993	28.32299476	0.02852265
Corrected Total	1022	29.27732765
R-Square	Coeff Var	Root MSE	ROH145 Mean
0.032596	461.5076	0.168887	0.036595
Source	DF	Type I SS	Mean Square	F Value	Pr > F
Breed	29	0.95433289	0.03290803	1.15	0.2638
Source	DF	Type III SS	Mean Square	F Value	Pr > F
Breed	29	0.95433289	0.03290803	1.15	0.2638
The SAS System
The GLM Procedure
Dependent Variable: ROH146
Source	DF	Sum of Squares	Mean Square	F Value	Pr > F
Model	29	1.68144391	0.05798082	2.51	<.0001
Error	993	22.92085527	0.02308243
Corrected Total	1022	24.60229918
R-Square	Coeff Var	Root MSE	ROH146 Mean
0.068345	494.5270	0.151929	0.030722
Source	DF	Type I SS	Mean Square	F Value	Pr > F
Breed	29	1.68144391	0.05798082	2.51	<.0001
Source	DF	Type III SS	Mean Square	F Value	Pr > F
Breed	29	1.68144391	0.05798082	2.51	<.0001
The SAS System
The GLM Procedure
Dependent Variable: ROH147
Source	DF	Sum of Squares	Mean Square	F Value	Pr > F
Model	29	1.74956198	0.06032972	2.43	<.0001
Error	993	24.62030510	0.02479386
Corrected Total	1022	26.36986708
R-Square	Coeff Var	Root MSE	ROH147 Mean
0.066347	262.1837	0.157461	0.060057
Source	DF	Type I SS	Mean Square	F Value	Pr > F
Breed	29	1.74956198	0.06032972	2.43	<.0001
Source	DF	Type III SS	Mean Square	F Value	Pr > F
Breed	29	1.74956198	0.06032972	2.43	<.0001
The SAS System
The GLM Procedure
Dependent Variable: ROH148
Source	DF	Sum of Squares	Mean Square	F Value	Pr > F
Model	29	14.30743122	0.49335970	11.27	<.0001
Error	993	43.46215477	0.04376853
Corrected Total	1022	57.76958599
R-Square	Coeff Var	Root MSE	ROH148 Mean
0.247664	233.9192	0.209209	0.089437
Source	DF	Type I SS	Mean Square	F Value	Pr > F
Breed	29	14.30743122	0.49335970	11.27	<.0001
Source	DF	Type III SS	Mean Square	F Value	Pr > F
Breed	29	14.30743122	0.49335970	11.27	<.0001
The SAS System
The GLM Procedure
Dependent Variable: ROH149
Source	DF	Sum of Squares	Mean Square	F Value	Pr > F
Model	29	1.80033471	0.06208051	2.42	<.0001
Error	993	25.52311558	0.02570304
Corrected Total	1022	27.32345029
R-Square	Coeff Var	Root MSE	ROH149 Mean
0.065890	472.6241	0.160322	0.033922
Source	DF	Type I SS	Mean Square	F Value	Pr > F
Breed	29	1.80033471	0.06208051	2.42	<.0001
Source	DF	Type III SS	Mean Square	F Value	Pr > F
Breed	29	1.80033471	0.06208051	2.42	<.0001
The SAS System
The GLM Procedure
Dependent Variable: ROH150
Source	DF	Sum of Squares	Mean Square	F Value	Pr > F
Model	29	2.72912634	0.09410780	4.61	<.0001
Error	993	20.28782475	0.02043084
Corrected Total	1022	23.01695109
R-Square	Coeff Var	Root MSE	ROH150 Mean
0.118570	205.8455	0.142936	0.069439
Source	DF	Type I SS	Mean Square	F Value	Pr > F
Breed	29	2.72912634	0.09410780	4.61	<.0001
Source	DF	Type III SS	Mean Square	F Value	Pr > F
Breed	29	2.72912634	0.09410780	4.61	<.0001
The SAS System
The GLM Procedure
Dependent Variable: ROH151
Source	DF	Sum of Squares	Mean Square	F Value	Pr > F
Model	29	2.76985674	0.09551230	2.89	<.0001
Error	993	32.83657259	0.03306805
Corrected Total	1022	35.60642933
R-Square	Coeff Var	Root MSE	ROH151 Mean
0.077791	338.1510	0.181846	0.053777
Source	DF	Type I SS	Mean Square	F Value	Pr > F
Breed	29	2.76985674	0.09551230	2.89	<.0001
Source	DF	Type III SS	Mean Square	F Value	Pr > F
Breed	29	2.76985674	0.09551230	2.89	<.0001
The SAS System
The GLM Procedure
Dependent Variable: ROH152
Source	DF	Sum of Squares	Mean Square	F Value	Pr > F
Model	29	3.82189218	0.13178939	4.39	<.0001
Error	993	29.83312445	0.03004343
Corrected Total	1022	33.65501663
R-Square	Coeff Var	Root MSE	ROH152 Mean
0.113561	234.6285	0.173330	0.073874
Source	DF	Type I SS	Mean Square	F Value	Pr > F
Breed	29	3.82189218	0.13178939	4.39	<.0001
Source	DF	Type III SS	Mean Square	F Value	Pr > F
Breed	29	3.82189218	0.13178939	4.39	<.0001
The SAS System
The GLM Procedure
Dependent Variable: ROH153
Source	DF	Sum of Squares	Mean Square	F Value	Pr > F
Model	29	4.40806102	0.15200210	7.88	<.0001
Error	993	19.14425729	0.01927921
Corrected Total	1022	23.55231831
R-Square	Coeff Var	Root MSE	ROH153 Mean
0.187160	569.3705	0.138850	0.024387
Source	DF	Type I SS	Mean Square	F Value	Pr > F
Breed	29	4.40806102	0.15200210	7.88	<.0001
Source	DF	Type III SS	Mean Square	F Value	Pr > F
Breed	29	4.40806102	0.15200210	7.88	<.0001
The SAS System
The GLM Procedure
Dependent Variable: ROH154
Source	DF	Sum of Squares	Mean Square	F Value	Pr > F
Model	29	3.08279972	0.10630344	3.19	<.0001
Error	993	33.06307011	0.03329614
Corrected Total	1022	36.14586984
R-Square	Coeff Var	Root MSE	ROH154 Mean
0.085288	223.0750	0.182472	0.081799
Source	DF	Type I SS	Mean Square	F Value	Pr > F
Breed	29	3.08279972	0.10630344	3.19	<.0001
Source	DF	Type III SS	Mean Square	F Value	Pr > F
Breed	29	3.08279972	0.10630344	3.19	<.0001
The SAS System
The GLM Procedure
Dependent Variable: ROH155
Source	DF	Sum of Squares	Mean Square	F Value	Pr > F
Model	29	5.44625542	0.18780191	8.77	<.0001
Error	993	21.25428345	0.02140411
Corrected Total	1022	26.70053888
R-Square	Coeff Var	Root MSE	ROH155 Mean
0.203975	146.6054	0.146301	0.099793
Source	DF	Type I SS	Mean Square	F Value	Pr > F
Breed	29	5.44625542	0.18780191	8.77	<.0001
Source	DF	Type III SS	Mean Square	F Value	Pr > F
Breed	29	5.44625542	0.18780191	8.77	<.0001
The SAS System
The GLM Procedure
Dependent Variable: ROH156
Source	DF	Sum of Squares	Mean Square	F Value	Pr > F
Model	29	1.59310649	0.05493471	1.81	0.0058
Error	993	30.20675822	0.03041970
Corrected Total	1022	31.79986471
R-Square	Coeff Var	Root MSE	ROH156 Mean
0.050098	473.2730	0.174412	0.036852
Source	DF	Type I SS	Mean Square	F Value	Pr > F
Breed	29	1.59310649	0.05493471	1.81	0.0058
Source	DF	Type III SS	Mean Square	F Value	Pr > F
Breed	29	1.59310649	0.05493471	1.81	0.0058
The SAS System
The GLM Procedure
Dependent Variable: ROH157
Source	DF	Sum of Squares	Mean Square	F Value	Pr > F
Model	29	3.39987086	0.11723693	3.45	<.0001
Error	993	33.76707859	0.03400511
Corrected Total	1022	37.16694945
R-Square	Coeff Var	Root MSE	ROH157 Mean
0.091476	271.1129	0.184405	0.068018
Source	DF	Type I SS	Mean Square	F Value	Pr > F
Breed	29	3.39987086	0.11723693	3.45	<.0001
Source	DF	Type III SS	Mean Square	F Value	Pr > F
Breed	29	3.39987086	0.11723693	3.45	<.0001
The SAS System
The GLM Procedure
Dependent Variable: ROH158
Source	DF	Sum of Squares	Mean Square	F Value	Pr > F
Model	29	1.05449252	0.03636181	1.27	0.1547
Error	993	28.41161582	0.02861190
Corrected Total	1022	29.46610834
R-Square	Coeff Var	Root MSE	ROH158 Mean
0.035787	500.3079	0.169151	0.033809
Source	DF	Type I SS	Mean Square	F Value	Pr > F
Breed	29	1.05449252	0.03636181	1.27	0.1547
Source	DF	Type III SS	Mean Square	F Value	Pr > F
Breed	29	1.05449252	0.03636181	1.27	0.1547
The SAS System
The GLM Procedure
Dependent Variable: ROH159
Source	DF	Sum of Squares	Mean Square	F Value	Pr > F
Model	29	4.00066019	0.13795380	4.39	<.0001
Error	993	31.16937740	0.03138910
Corrected Total	1022	35.17003759
R-Square	Coeff Var	Root MSE	ROH159 Mean
0.113752	355.7310	0.177170	0.049804
Source	DF	Type I SS	Mean Square	F Value	Pr > F
Breed	29	4.00066019	0.13795380	4.39	<.0001
Source	DF	Type III SS	Mean Square	F Value	Pr > F
Breed	29	4.00066019	0.13795380	4.39	<.0001
The SAS System
The GLM Procedure
Dependent Variable: ROH160
Source	DF	Sum of Squares	Mean Square	F Value	Pr > F
Model	29	5.64665926	0.19471239	6.85	<.0001
Error	993	28.22913233	0.02842813
Corrected Total	1022	33.87579160
R-Square	Coeff Var	Root MSE	ROH160 Mean
0.166687	231.7473	0.168606	0.072754
Source	DF	Type I SS	Mean Square	F Value	Pr > F
Breed	29	5.64665926	0.19471239	6.85	<.0001
Source	DF	Type III SS	Mean Square	F Value	Pr > F
Breed	29	5.64665926	0.19471239	6.85	<.0001
The SAS System
The GLM Procedure
Dependent Variable: ROH161
Source	DF	Sum of Squares	Mean Square	F Value	Pr > F
Model	29	7.71896602	0.26617124	9.20	<.0001
Error	993	28.71770288	0.02892014
Corrected Total	1022	36.43666889
R-Square	Coeff Var	Root MSE	ROH161 Mean
0.211846	156.6617	0.170059	0.108552
Source	DF	Type I SS	Mean Square	F Value	Pr > F
Breed	29	7.71896602	0.26617124	9.20	<.0001
Source	DF	Type III SS	Mean Square	F Value	Pr > F
Breed	29	7.71896602	0.26617124	9.20	<.0001
The SAS System
The GLM Procedure
Dependent Variable: ROH162
Source	DF	Sum of Squares	Mean Square	F Value	Pr > F
Model	29	5.11215247	0.17628112	4.33	<.0001
Error	993	40.40803750	0.04069289
Corrected Total	1022	45.52018997
R-Square	Coeff Var	Root MSE	ROH162 Mean
0.112305	322.1696	0.201725	0.062614
Source	DF	Type I SS	Mean Square	F Value	Pr > F
Breed	29	5.11215247	0.17628112	4.33	<.0001
Source	DF	Type III SS	Mean Square	F Value	Pr > F
Breed	29	5.11215247	0.17628112	4.33	<.0001
The SAS System
The GLM Procedure
Dependent Variable: ROH163
Source	DF	Sum of Squares	Mean Square	F Value	Pr > F
Model	29	3.66331417	0.12632118	4.14	<.0001
Error	993	30.28505514	0.03049854
Corrected Total	1022	33.94836930
R-Square	Coeff Var	Root MSE	ROH163 Mean
0.107908	477.3209	0.174638	0.036587
Source	DF	Type I SS	Mean Square	F Value	Pr > F
Breed	29	3.66331417	0.12632118	4.14	<.0001
Source	DF	Type III SS	Mean Square	F Value	Pr > F
Breed	29	3.66331417	0.12632118	4.14	<.0001
The SAS System
The GLM Procedure
Dependent Variable: ROH164
Source	DF	Sum of Squares	Mean Square	F Value	Pr > F
Model	29	4.15418834	0.14324787	5.44	<.0001
Error	993	26.14701439	0.02633133
Corrected Total	1022	30.30120273
R-Square	Coeff Var	Root MSE	ROH164 Mean
0.137096	176.5335	0.162269	0.091920
Source	DF	Type I SS	Mean Square	F Value	Pr > F
Breed	29	4.15418834	0.14324787	5.44	<.0001
Source	DF	Type III SS	Mean Square	F Value	Pr > F
Breed	29	4.15418834	0.14324787	5.44	<.0001
The SAS System
The GLM Procedure
Dependent Variable: ROH165
Source	DF	Sum of Squares	Mean Square	F Value	Pr > F
Model	29	4.88322174	0.16838696	5.59	<.0001
Error	993	29.90283414	0.03011363
Corrected Total	1022	34.78605589
R-Square	Coeff Var	Root MSE	ROH165 Mean
0.140379	233.0483	0.173533	0.074462
Source	DF	Type I SS	Mean Square	F Value	Pr > F
Breed	29	4.88322174	0.16838696	5.59	<.0001
Source	DF	Type III SS	Mean Square	F Value	Pr > F
Breed	29	4.88322174	0.16838696	5.59	<.0001
The SAS System
The GLM Procedure
Dependent Variable: ROH166
Source	DF	Sum of Squares	Mean Square	F Value	Pr > F
Model	29	1.61282299	0.05561459	1.90	0.0029
Error	993	29.04320526	0.02924794
Corrected Total	1022	30.65602825
R-Square	Coeff Var	Root MSE	ROH166 Mean
0.052610	488.6963	0.171020	0.034995
Source	DF	Type I SS	Mean Square	F Value	Pr > F
Breed	29	1.61282299	0.05561459	1.90	0.0029
Source	DF	Type III SS	Mean Square	F Value	Pr > F
Breed	29	1.61282299	0.05561459	1.90	0.0029
The SAS System
The GLM Procedure
Dependent Variable: ROH167
Source	DF	Sum of Squares	Mean Square	F Value	Pr > F
Model	29	6.73726013	0.23231931	9.33	<.0001
Error	993	24.71314081	0.02488735
Corrected Total	1022	31.45040094
R-Square	Coeff Var	Root MSE	ROH167 Mean
0.214219	181.6312	0.157757	0.086856
Source	DF	Type I SS	Mean Square	F Value	Pr > F
Breed	29	6.73726013	0.23231931	9.33	<.0001
Source	DF	Type III SS	Mean Square	F Value	Pr > F
Breed	29	6.73726013	0.23231931	9.33	<.0001
The SAS System
The GLM Procedure
Dependent Variable: ROH168
Source	DF	Sum of Squares	Mean Square	F Value	Pr > F
Model	29	4.44659186	0.15333075	4.18	<.0001
Error	993	36.43495440	0.03669180
Corrected Total	1022	40.88154625
R-Square	Coeff Var	Root MSE	ROH168 Mean
0.108768	237.7893	0.191551	0.080555
Source	DF	Type I SS	Mean Square	F Value	Pr > F
Breed	29	4.44659186	0.15333075	4.18	<.0001
Source	DF	Type III SS	Mean Square	F Value	Pr > F
Breed	29	4.44659186	0.15333075	4.18	<.0001
The SAS System
The GLM Procedure
Dependent Variable: ROH169
Source	DF	Sum of Squares	Mean Square	F Value	Pr > F
Model	29	6.25322383	0.21562841	4.50	<.0001
Error	993	47.56913624	0.04790447
Corrected Total	1022	53.82236008
R-Square	Coeff Var	Root MSE	ROH169 Mean
0.116183	228.8066	0.218871	0.095658
Source	DF	Type I SS	Mean Square	F Value	Pr > F
Breed	29	6.25322383	0.21562841	4.50	<.0001
Source	DF	Type III SS	Mean Square	F Value	Pr > F
Breed	29	6.25322383	0.21562841	4.50	<.0001
The SAS System
The GLM Procedure
Dependent Variable: ROH170
Source	DF	Sum of Squares	Mean Square	F Value	Pr > F
Model	29	7.55967947	0.26067860	5.92	<.0001
Error	993	43.71716488	0.04402534
Corrected Total	1022	51.27684435
R-Square	Coeff Var	Root MSE	ROH170 Mean
0.147429	223.0066	0.209822	0.094088
Source	DF	Type I SS	Mean Square	F Value	Pr > F
Breed	29	7.55967947	0.26067860	5.92	<.0001
Source	DF	Type III SS	Mean Square	F Value	Pr > F
Breed	29	7.55967947	0.26067860	5.92	<.0001
The SAS System
The GLM Procedure
Dependent Variable: ROH171
Source	DF	Sum of Squares	Mean Square	F Value	Pr > F
Model	29	1.85729220	0.06404456	2.33	<.0001
Error	993	27.26662843	0.02745884
Corrected Total	1022	29.12392063
R-Square	Coeff Var	Root MSE	ROH171 Mean
0.063772	406.8418	0.165707	0.040730
Source	DF	Type I SS	Mean Square	F Value	Pr > F
Breed	29	1.85729220	0.06404456	2.33	<.0001
Source	DF	Type III SS	Mean Square	F Value	Pr > F
Breed	29	1.85729220	0.06404456	2.33	<.0001
The SAS System
The GLM Procedure
Dependent Variable: ROH172
Source	DF	Sum of Squares	Mean Square	F Value	Pr > F
Model	29	4.03995239	0.13930870	5.17	<.0001
Error	993	26.73873911	0.02692723
Corrected Total	1022	30.77869150
R-Square	Coeff Var	Root MSE	ROH172 Mean
0.131258	153.0917	0.164095	0.107187
Source	DF	Type I SS	Mean Square	F Value	Pr > F
Breed	29	4.03995239	0.13930870	5.17	<.0001
Source	DF	Type III SS	Mean Square	F Value	Pr > F
Breed	29	4.03995239	0.13930870	5.17	<.0001
The SAS System
The GLM Procedure
Dependent Variable: ROH173
Source	DF	Sum of Squares	Mean Square	F Value	Pr > F
Model	29	0.79013605	0.02724607	1.29	0.1434
Error	993	21.03551989	0.02118381
Corrected Total	1022	21.82565595
R-Square	Coeff Var	Root MSE	ROH173 Mean
0.036202	622.4958	0.145547	0.023381
Source	DF	Type I SS	Mean Square	F Value	Pr > F
Breed	29	0.79013605	0.02724607	1.29	0.1434
Source	DF	Type III SS	Mean Square	F Value	Pr > F
Breed	29	0.79013605	0.02724607	1.29	0.1434
The SAS System
The GLM Procedure
Dependent Variable: ROH174
Source	DF	Sum of Squares	Mean Square	F Value	Pr > F
Model	29	2.01636479	0.06952982	2.15	0.0004
Error	993	32.06570522	0.03229175
Corrected Total	1022	34.08207000
R-Square	Coeff Var	Root MSE	ROH174 Mean
0.059162	496.0780	0.179699	0.036224
Source	DF	Type I SS	Mean Square	F Value	Pr > F
Breed	29	2.01636479	0.06952982	2.15	0.0004
Source	DF	Type III SS	Mean Square	F Value	Pr > F
Breed	29	2.01636479	0.06952982	2.15	0.0004
The SAS System
The GLM Procedure
Dependent Variable: ROH175
Source	DF	Sum of Squares	Mean Square	F Value	Pr > F
Model	29	14.41363382	0.49702186	6.97	<.0001
Error	993	70.80235481	0.07130147
Corrected Total	1022	85.21598863
R-Square	Coeff Var	Root MSE	ROH175 Mean
0.169142	200.8556	0.267023	0.132943
Source	DF	Type I SS	Mean Square	F Value	Pr > F
Breed	29	14.41363382	0.49702186	6.97	<.0001
Source	DF	Type III SS	Mean Square	F Value	Pr > F
Breed	29	14.41363382	0.49702186	6.97	<.0001
The SAS System
The GLM Procedure
Dependent Variable: ROH176
Source	DF	Sum of Squares	Mean Square	F Value	Pr > F
Model	29	3.46532965	0.11949413	4.75	<.0001
Error	993	25.00661645	0.02518290
Corrected Total	1022	28.47194610
R-Square	Coeff Var	Root MSE	ROH176 Mean
0.121710	251.7701	0.158691	0.063030
Source	DF	Type I SS	Mean Square	F Value	Pr > F
Breed	29	3.46532965	0.11949413	4.75	<.0001
Source	DF	Type III SS	Mean Square	F Value	Pr > F
Breed	29	3.46532965	0.11949413	4.75	<.0001
The SAS System
The GLM Procedure
Dependent Variable: ROH177
Source	DF	Sum of Squares	Mean Square	F Value	Pr > F
Model	29	2.74192418	0.09454911	3.85	<.0001
Error	993	24.40999606	0.02458207
Corrected Total	1022	27.15192024
R-Square	Coeff Var	Root MSE	ROH177 Mean
0.100985	215.2441	0.156787	0.072841
Source	DF	Type I SS	Mean Square	F Value	Pr > F
Breed	29	2.74192418	0.09454911	3.85	<.0001
Source	DF	Type III SS	Mean Square	F Value	Pr > F
Breed	29	2.74192418	0.09454911	3.85	<.0001
The SAS System
The GLM Procedure
Dependent Variable: ROH178
Source	DF	Sum of Squares	Mean Square	F Value	Pr > F
Model	29	4.67604299	0.16124286	6.73	<.0001
Error	993	23.79168316	0.02395940
Corrected Total	1022	28.46772615
R-Square	Coeff Var	Root MSE	ROH178 Mean
0.164258	170.5702	0.154788	0.090748
Source	DF	Type I SS	Mean Square	F Value	Pr > F
Breed	29	4.67604299	0.16124286	6.73	<.0001
Source	DF	Type III SS	Mean Square	F Value	Pr > F
Breed	29	4.67604299	0.16124286	6.73	<.0001
The SAS System
The GLM Procedure
Dependent Variable: ROH179
Source	DF	Sum of Squares	Mean Square	F Value	Pr > F
Model	29	1.23040906	0.04242790	1.87	0.0036
Error	993	22.50822480	0.02266689
Corrected Total	1022	23.73863385
R-Square	Coeff Var	Root MSE	ROH179 Mean
0.051832	613.0975	0.150555	0.024557
Source	DF	Type I SS	Mean Square	F Value	Pr > F
Breed	29	1.23040906	0.04242790	1.87	0.0036
Source	DF	Type III SS	Mean Square	F Value	Pr > F
Breed	29	1.23040906	0.04242790	1.87	0.0036
The SAS System
The GLM Procedure
Dependent Variable: ROH180
Source	DF	Sum of Squares	Mean Square	F Value	Pr > F
Model	29	3.55464543	0.12257398	5.79	<.0001
Error	993	21.01271143	0.02116084
Corrected Total	1022	24.56735686
R-Square	Coeff Var	Root MSE	ROH180 Mean
0.144690	193.6903	0.145468	0.075103
Source	DF	Type I SS	Mean Square	F Value	Pr > F
Breed	29	3.55464543	0.12257398	5.79	<.0001
Source	DF	Type III SS	Mean Square	F Value	Pr > F
Breed	29	3.55464543	0.12257398	5.79	<.0001
The SAS System
The GLM Procedure
Dependent Variable: ROH181
Source	DF	Sum of Squares	Mean Square	F Value	Pr > F
Model	29	4.23372163	0.14599040	4.21	<.0001
Error	993	34.46244287	0.03470538
Corrected Total	1022	38.69616450
R-Square	Coeff Var	Root MSE	ROH181 Mean
0.109409	189.9309	0.186294	0.098085
Source	DF	Type I SS	Mean Square	F Value	Pr > F
Breed	29	4.23372163	0.14599040	4.21	<.0001
Source	DF	Type III SS	Mean Square	F Value	Pr > F
Breed	29	4.23372163	0.14599040	4.21	<.0001
The SAS System
The GLM Procedure
Dependent Variable: ROH182
Source	DF	Sum of Squares	Mean Square	F Value	Pr > F
Model	29	3.28742540	0.11335950	2.79	<.0001
Error	993	40.33130957	0.04061562
Corrected Total	1022	43.61873497
R-Square	Coeff Var	Root MSE	ROH182 Mean
0.075367	332.6853	0.201533	0.060578
Source	DF	Type I SS	Mean Square	F Value	Pr > F
Breed	29	3.28742540	0.11335950	2.79	<.0001
Source	DF	Type III SS	Mean Square	F Value	Pr > F
Breed	29	3.28742540	0.11335950	2.79	<.0001
The SAS System
The GLM Procedure
Dependent Variable: ROH183
Source	DF	Sum of Squares	Mean Square	F Value	Pr > F
Model	29	7.93515064	0.27362588	3.84	<.0001
Error	993	70.83327061	0.07133260
Corrected Total	1022	78.76842125
R-Square	Coeff Var	Root MSE	ROH183 Mean
0.100740	286.9538	0.267082	0.093075
Source	DF	Type I SS	Mean Square	F Value	Pr > F
Breed	29	7.93515064	0.27362588	3.84	<.0001
Source	DF	Type III SS	Mean Square	F Value	Pr > F
Breed	29	7.93515064	0.27362588	3.84	<.0001
The SAS System
The GLM Procedure
Dependent Variable: ROH184
Source	DF	Sum of Squares	Mean Square	F Value	Pr > F
Model	29	4.34342330	0.14977322	6.45	<.0001
Error	993	23.07199322	0.02323464
Corrected Total	1022	27.41541652
R-Square	Coeff Var	Root MSE	ROH184 Mean
0.158430	152.8595	0.152429	0.099718
Source	DF	Type I SS	Mean Square	F Value	Pr > F
Breed	29	4.34342330	0.14977322	6.45	<.0001
Source	DF	Type III SS	Mean Square	F Value	Pr > F
Breed	29	4.34342330	0.14977322	6.45	<.0001
The SAS System
The GLM Procedure
Dependent Variable: ROH185
Source	DF	Sum of Squares	Mean Square	F Value	Pr > F
Model	29	2.96409344	0.10221012	3.41	<.0001
Error	993	29.72346588	0.02993300
Corrected Total	1022	32.68755932
R-Square	Coeff Var	Root MSE	ROH185 Mean
0.090680	416.2952	0.173012	0.041560
Source	DF	Type I SS	Mean Square	F Value	Pr > F
Breed	29	2.96409344	0.10221012	3.41	<.0001
Source	DF	Type III SS	Mean Square	F Value	Pr > F
Breed	29	2.96409344	0.10221012	3.41	<.0001
The SAS System
The GLM Procedure
Dependent Variable: ROH186
Source	DF	Sum of Squares	Mean Square	F Value	Pr > F
Model	29	2.92481755	0.10085578	2.84	<.0001
Error	993	35.26674847	0.03551536
Corrected Total	1022	38.19156602
R-Square	Coeff Var	Root MSE	ROH186 Mean
0.076583	209.5922	0.188455	0.089915
Source	DF	Type I SS	Mean Square	F Value	Pr > F
Breed	29	2.92481755	0.10085578	2.84	<.0001
Source	DF	Type III SS	Mean Square	F Value	Pr > F
Breed	29	2.92481755	0.10085578	2.84	<.0001
The SAS System
The GLM Procedure
Dependent Variable: ROH187
Source	DF	Sum of Squares	Mean Square	F Value	Pr > F
Model	29	3.34967233	0.11550594	3.03	<.0001
Error	993	37.80806504	0.03807459
Corrected Total	1022	41.15773737
R-Square	Coeff Var	Root MSE	ROH187 Mean
0.081386	326.2622	0.195127	0.059807
Source	DF	Type I SS	Mean Square	F Value	Pr > F
Breed	29	3.34967233	0.11550594	3.03	<.0001
Source	DF	Type III SS	Mean Square	F Value	Pr > F
Breed	29	3.34967233	0.11550594	3.03	<.0001
The SAS System
The GLM Procedure
Dependent Variable: ROH188
Source	DF	Sum of Squares	Mean Square	F Value	Pr > F
Model	29	1.92540154	0.06639316	1.79	0.0066
Error	993	36.85553773	0.03711535
Corrected Total	1022	38.78093927
R-Square	Coeff Var	Root MSE	ROH188 Mean
0.049648	300.9713	0.192653	0.064011
Source	DF	Type I SS	Mean Square	F Value	Pr > F
Breed	29	1.92540154	0.06639316	1.79	0.0066
Source	DF	Type III SS	Mean Square	F Value	Pr > F
Breed	29	1.92540154	0.06639316	1.79	0.0066
The SAS System
The GLM Procedure
Dependent Variable: ROH189
Source	DF	Sum of Squares	Mean Square	F Value	Pr > F
Model	29	6.86621846	0.23676615	8.84	<.0001
Error	993	26.58642763	0.02677384
Corrected Total	1022	33.45264609
R-Square	Coeff Var	Root MSE	ROH189 Mean
0.205252	159.9765	0.163627	0.102282
Source	DF	Type I SS	Mean Square	F Value	Pr > F
Breed	29	6.86621846	0.23676615	8.84	<.0001
Source	DF	Type III SS	Mean Square	F Value	Pr > F
Breed	29	6.86621846	0.23676615	8.84	<.0001
The SAS System
The GLM Procedure
Dependent Variable: ROH190
Source	DF	Sum of Squares	Mean Square	F Value	Pr > F
Model	29	8.73129222	0.30107904	3.86	<.0001
Error	993	77.47980440	0.07802599
Corrected Total	1022	86.21109661
R-Square	Coeff Var	Root MSE	ROH190 Mean
0.101278	263.8978	0.279331	0.105848
Source	DF	Type I SS	Mean Square	F Value	Pr > F
Breed	29	8.73129222	0.30107904	3.86	<.0001
Source	DF	Type III SS	Mean Square	F Value	Pr > F
Breed	29	8.73129222	0.30107904	3.86	<.0001
The SAS System
The GLM Procedure
Dependent Variable: ROH191
Source	DF	Sum of Squares	Mean Square	F Value	Pr > F
Model	29	1.05583618	0.03640814	1.26	0.1623
Error	993	28.67041086	0.02887252
Corrected Total	1022	29.72624704
R-Square	Coeff Var	Root MSE	ROH191 Mean
0.035519	406.5774	0.169919	0.041793
Source	DF	Type I SS	Mean Square	F Value	Pr > F
Breed	29	1.05583618	0.03640814	1.26	0.1623
Source	DF	Type III SS	Mean Square	F Value	Pr > F
Breed	29	1.05583618	0.03640814	1.26	0.1623
The SAS System
The GLM Procedure
Dependent Variable: ROH192
Source	DF	Sum of Squares	Mean Square	F Value	Pr > F
Model	29	5.59153806	0.19281166	5.13	<.0001
Error	993	37.34550411	0.03760877
Corrected Total	1022	42.93704217
R-Square	Coeff Var	Root MSE	ROH192 Mean
0.130226	296.6768	0.193930	0.065367
Source	DF	Type I SS	Mean Square	F Value	Pr > F
Breed	29	5.59153806	0.19281166	5.13	<.0001
Source	DF	Type III SS	Mean Square	F Value	Pr > F
Breed	29	5.59153806	0.19281166	5.13	<.0001
The SAS System
The GLM Procedure
Dependent Variable: ROH193
Source	DF	Sum of Squares	Mean Square	F Value	Pr > F
Model	29	3.23855786	0.11167441	4.09	<.0001
Error	993	27.08658220	0.02727752
Corrected Total	1022	30.32514006
R-Square	Coeff Var	Root MSE	ROH193 Mean
0.106794	271.6262	0.165159	0.060804
Source	DF	Type I SS	Mean Square	F Value	Pr > F
Breed	29	3.23855786	0.11167441	4.09	<.0001
Source	DF	Type III SS	Mean Square	F Value	Pr > F
Breed	29	3.23855786	0.11167441	4.09	<.0001
The SAS System
The GLM Procedure
Dependent Variable: ROH194
Source	DF	Sum of Squares	Mean Square	F Value	Pr > F
Model	29	5.05563616	0.17433228	9.63	<.0001
Error	993	17.98185089	0.01810861
Corrected Total	1022	23.03748705
R-Square	Coeff Var	Root MSE	ROH194 Mean
0.219453	135.7653	0.134568	0.099118
Source	DF	Type I SS	Mean Square	F Value	Pr > F
Breed	29	5.05563616	0.17433228	9.63	<.0001
Source	DF	Type III SS	Mean Square	F Value	Pr > F
Breed	29	5.05563616	0.17433228	9.63	<.0001
The SAS System
The GLM Procedure
Dependent Variable: ROH195
Source	DF	Sum of Squares	Mean Square	F Value	Pr > F
Model	29	3.89031531	0.13414880	3.69	<.0001
Error	993	36.08749523	0.03634189
Corrected Total	1022	39.97781054
R-Square	Coeff Var	Root MSE	ROH195 Mean
0.097312	455.3491	0.190635	0.041866
Source	DF	Type I SS	Mean Square	F Value	Pr > F
Breed	29	3.89031531	0.13414880	3.69	<.0001
Source	DF	Type III SS	Mean Square	F Value	Pr > F
Breed	29	3.89031531	0.13414880	3.69	<.0001
The SAS System
The GLM Procedure
Dependent Variable: ROH196
Source	DF	Sum of Squares	Mean Square	F Value	Pr > F
Model	29	3.28803945	0.11338067	3.84	<.0001
Error	993	29.34118185	0.02954802
Corrected Total	1022	32.62922130
R-Square	Coeff Var	Root MSE	ROH196 Mean
0.100770	200.2142	0.171895	0.085856
Source	DF	Type I SS	Mean Square	F Value	Pr > F
Breed	29	3.28803945	0.11338067	3.84	<.0001
Source	DF	Type III SS	Mean Square	F Value	Pr > F
Breed	29	3.28803945	0.11338067	3.84	<.0001
The SAS System
The GLM Procedure
Dependent Variable: ROH197
Source	DF	Sum of Squares	Mean Square	F Value	Pr > F
Model	29	1.15642621	0.03987677	1.84	0.0045
Error	993	21.49601177	0.02164754
Corrected Total	1022	22.65243798
R-Square	Coeff Var	Root MSE	ROH197 Mean
0.051051	614.7035	0.147131	0.023935
Source	DF	Type I SS	Mean Square	F Value	Pr > F
Breed	29	1.15642621	0.03987677	1.84	0.0045
Source	DF	Type III SS	Mean Square	F Value	Pr > F
Breed	29	1.15642621	0.03987677	1.84	0.0045
The SAS System
The GLM Procedure
Dependent Variable: ROH198
Source	DF	Sum of Squares	Mean Square	F Value	Pr > F
Model	29	3.29658444	0.11367533	7.63	<.0001
Error	993	14.79254477	0.01489682
Corrected Total	1022	18.08912921
R-Square	Coeff Var	Root MSE	ROH198 Mean
0.182241	160.0107	0.122053	0.076278
Source	DF	Type I SS	Mean Square	F Value	Pr > F
Breed	29	3.29658444	0.11367533	7.63	<.0001
Source	DF	Type III SS	Mean Square	F Value	Pr > F
Breed	29	3.29658444	0.11367533	7.63	<.0001
The SAS System
The GLM Procedure
Dependent Variable: ROH199
Source	DF	Sum of Squares	Mean Square	F Value	Pr > F
Model	29	2.09079407	0.07209635	2.65	<.0001
Error	993	26.96981009	0.02715993
Corrected Total	1022	29.06060417
R-Square	Coeff Var	Root MSE	ROH199 Mean
0.071946	433.8063	0.164803	0.037990
Source	DF	Type I SS	Mean Square	F Value	Pr > F
Breed	29	2.09079407	0.07209635	2.65	<.0001
Source	DF	Type III SS	Mean Square	F Value	Pr > F
Breed	29	2.09079407	0.07209635	2.65	<.0001
