# Supplementary material for: Runs of homozygosity analysis of South African sheep breeds from various production systems investigated using OvineSNP50k data
Source: BMC Genomics. 2021 Jan 6;22:7. doi: 10.1186/s12864-020-07314-2 (PMC7788743; doi:10.1186/s12864-020-07314-2)
Supplement: Supplementary file 6 — Additional file 6. [file 12864_2020_7314_MOESM6_ESM.zip › S6d Results of the GLM analysis (ROH200-244) across breeds.xlsx]

## Sheet: Sheet1
The SAS System
The GLM Procedure
Dependent Variable: ROH200
Source	DF	Sum of Squares	Mean Square	F Value	Pr > F
Model	29	2.02615343	0.06986736	2.37	<.0001
Error	993	29.27036581	0.02947670
Corrected Total	1022	31.29651925
R-Square	Coeff Var	Root MSE	ROH200 Mean
0.064741	408.4582	0.171688	0.042033
Source	DF	Type I SS	Mean Square	F Value	Pr > F
Breed	29	2.02615343	0.06986736	2.37	<.0001
Source	DF	Type III SS	Mean Square	F Value	Pr > F
Breed	29	2.02615343	0.06986736	2.37	<.0001
The SAS System
The GLM Procedure
Dependent Variable: ROH201
Source	DF	Sum of Squares	Mean Square	F Value	Pr > F
Model	29	1.65389091	0.05703072	1.98	0.0017
Error	993	28.65775353	0.02885977
Corrected Total	1022	30.31164444
R-Square	Coeff Var	Root MSE	ROH201 Mean
0.054563	297.0964	0.169882	0.057181
Source	DF	Type I SS	Mean Square	F Value	Pr > F
Breed	29	1.65389091	0.05703072	1.98	0.0017
Source	DF	Type III SS	Mean Square	F Value	Pr > F
Breed	29	1.65389091	0.05703072	1.98	0.0017
The SAS System
The GLM Procedure
Dependent Variable: ROH202
Source	DF	Sum of Squares	Mean Square	F Value	Pr > F
Model	29	3.73417217	0.12876456	3.70	<.0001
Error	993	34.51748797	0.03476081
Corrected Total	1022	38.25166013
R-Square	Coeff Var	Root MSE	ROH202 Mean
0.097621	313.6219	0.186443	0.059448
Source	DF	Type I SS	Mean Square	F Value	Pr > F
Breed	29	3.73417217	0.12876456	3.70	<.0001
Source	DF	Type III SS	Mean Square	F Value	Pr > F
Breed	29	3.73417217	0.12876456	3.70	<.0001
The SAS System
The GLM Procedure
Dependent Variable: ROH203
Source	DF	Sum of Squares	Mean Square	F Value	Pr > F
Model	29	1.77725043	0.06128450	1.87	0.0037
Error	993	32.56743602	0.03279702
Corrected Total	1022	34.34468645
R-Square	Coeff Var	Root MSE	ROH203 Mean
0.051747	470.4193	0.181099	0.038497
Source	DF	Type I SS	Mean Square	F Value	Pr > F
Breed	29	1.77725043	0.06128450	1.87	0.0037
Source	DF	Type III SS	Mean Square	F Value	Pr > F
Breed	29	1.77725043	0.06128450	1.87	0.0037
The SAS System
The GLM Procedure
Dependent Variable: ROH204
Source	DF	Sum of Squares	Mean Square	F Value	Pr > F
Model	29	3.01010710	0.10379680	3.95	<.0001
Error	993	26.07349710	0.02625730
Corrected Total	1022	29.08360420
R-Square	Coeff Var	Root MSE	ROH204 Mean
0.103498	344.1112	0.162041	0.047090
Source	DF	Type I SS	Mean Square	F Value	Pr > F
Breed	29	3.01010710	0.10379680	3.95	<.0001
Source	DF	Type III SS	Mean Square	F Value	Pr > F
Breed	29	3.01010710	0.10379680	3.95	<.0001
The SAS System
The GLM Procedure
Dependent Variable: ROH205
Source	DF	Sum of Squares	Mean Square	F Value	Pr > F
Model	29	4.22803727	0.14579439	5.13	<.0001
Error	993	28.21207621	0.02841095
Corrected Total	1022	32.44011348
R-Square	Coeff Var	Root MSE	ROH205 Mean
0.130334	308.6561	0.168555	0.054609
Source	DF	Type I SS	Mean Square	F Value	Pr > F
Breed	29	4.22803727	0.14579439	5.13	<.0001
Source	DF	Type III SS	Mean Square	F Value	Pr > F
Breed	29	4.22803727	0.14579439	5.13	<.0001
The SAS System
The GLM Procedure
Dependent Variable: ROH206
Source	DF	Sum of Squares	Mean Square	F Value	Pr > F
Model	29	2.61086922	0.09002997	3.61	<.0001
Error	993	24.76568820	0.02494027
Corrected Total	1022	27.37655742
R-Square	Coeff Var	Root MSE	ROH206 Mean
0.095369	275.0344	0.157925	0.057420
Source	DF	Type I SS	Mean Square	F Value	Pr > F
Breed	29	2.61086922	0.09002997	3.61	<.0001
Source	DF	Type III SS	Mean Square	F Value	Pr > F
Breed	29	2.61086922	0.09002997	3.61	<.0001
The SAS System
The GLM Procedure
Dependent Variable: ROH207
Source	DF	Sum of Squares	Mean Square	F Value	Pr > F
Model	29	4.70837283	0.16235768	6.23	<.0001
Error	993	25.85826635	0.02604055
Corrected Total	1022	30.56663918
R-Square	Coeff Var	Root MSE	ROH207 Mean
0.154036	149.5940	0.161371	0.107873
Source	DF	Type I SS	Mean Square	F Value	Pr > F
Breed	29	4.70837283	0.16235768	6.23	<.0001
Source	DF	Type III SS	Mean Square	F Value	Pr > F
Breed	29	4.70837283	0.16235768	6.23	<.0001
The SAS System
The GLM Procedure
Dependent Variable: ROH208
Source	DF	Sum of Squares	Mean Square	F Value	Pr > F
Model	29	2.80330503	0.09666569	3.34	<.0001
Error	993	28.77141184	0.02897423
Corrected Total	1022	31.57471686
R-Square	Coeff Var	Root MSE	ROH208 Mean
0.088783	364.2741	0.170218	0.046728
Source	DF	Type I SS	Mean Square	F Value	Pr > F
Breed	29	2.80330503	0.09666569	3.34	<.0001
Source	DF	Type III SS	Mean Square	F Value	Pr > F
Breed	29	2.80330503	0.09666569	3.34	<.0001
The SAS System
The GLM Procedure
Dependent Variable: ROH209
Source	DF	Sum of Squares	Mean Square	F Value	Pr > F
Model	29	10.06083753	0.34692543	11.94	<.0001
Error	993	28.84876340	0.02905213
Corrected Total	1022	38.90960093
R-Square	Coeff Var	Root MSE	ROH209 Mean
0.258570	151.2805	0.170447	0.112669
Source	DF	Type I SS	Mean Square	F Value	Pr > F
Breed	29	10.06083753	0.34692543	11.94	<.0001
Source	DF	Type III SS	Mean Square	F Value	Pr > F
Breed	29	10.06083753	0.34692543	11.94	<.0001
The SAS System
The GLM Procedure
Dependent Variable: ROH210
Source	DF	Sum of Squares	Mean Square	F Value	Pr > F
Model	29	2.43615895	0.08400548	2.89	<.0001
Error	993	28.84135835	0.02904467
Corrected Total	1022	31.27751729
R-Square	Coeff Var	Root MSE	ROH210 Mean
0.077889	246.2190	0.170425	0.069217
Source	DF	Type I SS	Mean Square	F Value	Pr > F
Breed	29	2.43615895	0.08400548	2.89	<.0001
Source	DF	Type III SS	Mean Square	F Value	Pr > F
Breed	29	2.43615895	0.08400548	2.89	<.0001
The SAS System
The GLM Procedure
Dependent Variable: ROH211
Source	DF	Sum of Squares	Mean Square	F Value	Pr > F
Model	29	2.64774738	0.09130163	3.31	<.0001
Error	993	27.36614400	0.02755906
Corrected Total	1022	30.01389138
R-Square	Coeff Var	Root MSE	ROH211 Mean
0.088217	246.4035	0.166009	0.067373
Source	DF	Type I SS	Mean Square	F Value	Pr > F
Breed	29	2.64774738	0.09130163	3.31	<.0001
Source	DF	Type III SS	Mean Square	F Value	Pr > F
Breed	29	2.64774738	0.09130163	3.31	<.0001
The SAS System
The GLM Procedure
Dependent Variable: ROH212
Source	DF	Sum of Squares	Mean Square	F Value	Pr > F
Model	29	2.98682011	0.10299380	3.24	<.0001
Error	993	31.53357328	0.03175586
Corrected Total	1022	34.52039339
R-Square	Coeff Var	Root MSE	ROH212 Mean
0.086523	289.0867	0.178202	0.061643
Source	DF	Type I SS	Mean Square	F Value	Pr > F
Breed	29	2.98682011	0.10299380	3.24	<.0001
Source	DF	Type III SS	Mean Square	F Value	Pr > F
Breed	29	2.98682011	0.10299380	3.24	<.0001
The SAS System
The GLM Procedure
Dependent Variable: ROH213
Source	DF	Sum of Squares	Mean Square	F Value	Pr > F
Model	29	6.02367484	0.20771293	8.65	<.0001
Error	993	23.83222222	0.02400022
Corrected Total	1022	29.85589706
R-Square	Coeff Var	Root MSE	ROH213 Mean
0.201758	143.3548	0.154920	0.108068
Source	DF	Type I SS	Mean Square	F Value	Pr > F
Breed	29	6.02367484	0.20771293	8.65	<.0001
Source	DF	Type III SS	Mean Square	F Value	Pr > F
Breed	29	6.02367484	0.20771293	8.65	<.0001
The SAS System
The GLM Procedure
Dependent Variable: ROH214
Source	DF	Sum of Squares	Mean Square	F Value	Pr > F
Model	29	2.03868752	0.07029957	2.93	<.0001
Error	993	23.84691940	0.02401502
Corrected Total	1022	25.88560692
R-Square	Coeff Var	Root MSE	ROH214 Mean
0.078758	380.5150	0.154968	0.040726
Source	DF	Type I SS	Mean Square	F Value	Pr > F
Breed	29	2.03868752	0.07029957	2.93	<.0001
Source	DF	Type III SS	Mean Square	F Value	Pr > F
Breed	29	2.03868752	0.07029957	2.93	<.0001
The SAS System
The GLM Procedure
Dependent Variable: ROH215
Source	DF	Sum of Squares	Mean Square	F Value	Pr > F
Model	29	4.62982771	0.15964923	7.06	<.0001
Error	993	22.43994555	0.02259813
Corrected Total	1022	27.06977325
R-Square	Coeff Var	Root MSE	ROH215 Mean
0.171033	184.8109	0.150327	0.081341
Source	DF	Type I SS	Mean Square	F Value	Pr > F
Breed	29	4.62982771	0.15964923	7.06	<.0001
Source	DF	Type III SS	Mean Square	F Value	Pr > F
Breed	29	4.62982771	0.15964923	7.06	<.0001
The SAS System
The GLM Procedure
Dependent Variable: ROH216
Source	DF	Sum of Squares	Mean Square	F Value	Pr > F
Model	29	1.75880512	0.06064845	2.70	<.0001
Error	993	22.34152262	0.02249902
Corrected Total	1022	24.10032774
R-Square	Coeff Var	Root MSE	ROH216 Mean
0.072978	617.7724	0.149997	0.024280
Source	DF	Type I SS	Mean Square	F Value	Pr > F
Breed	29	1.75880512	0.06064845	2.70	<.0001
Source	DF	Type III SS	Mean Square	F Value	Pr > F
Breed	29	1.75880512	0.06064845	2.70	<.0001
The SAS System
The GLM Procedure
Dependent Variable: ROH217
Source	DF	Sum of Squares	Mean Square	F Value	Pr > F
Model	29	3.59680656	0.12402781	3.60	<.0001
Error	993	34.21944217	0.03446067
Corrected Total	1022	37.81624872
R-Square	Coeff Var	Root MSE	ROH217 Mean
0.095113	238.3229	0.185636	0.077893
Source	DF	Type I SS	Mean Square	F Value	Pr > F
Breed	29	3.59680656	0.12402781	3.60	<.0001
Source	DF	Type III SS	Mean Square	F Value	Pr > F
Breed	29	3.59680656	0.12402781	3.60	<.0001
The SAS System
The GLM Procedure
Dependent Variable: ROH218
Source	DF	Sum of Squares	Mean Square	F Value	Pr > F
Model	29	5.36652810	0.18505269	5.09	<.0001
Error	993	36.12366026	0.03637831
Corrected Total	1022	41.49018836
R-Square	Coeff Var	Root MSE	ROH218 Mean
0.129345	206.8936	0.190731	0.092188
Source	DF	Type I SS	Mean Square	F Value	Pr > F
Breed	29	5.36652810	0.18505269	5.09	<.0001
Source	DF	Type III SS	Mean Square	F Value	Pr > F
Breed	29	5.36652810	0.18505269	5.09	<.0001
The SAS System
The GLM Procedure
Dependent Variable: ROH219
Source	DF	Sum of Squares	Mean Square	F Value	Pr > F
Model	29	2.59392691	0.08944576	3.98	<.0001
Error	993	22.33374909	0.02249119
Corrected Total	1022	24.92767600
R-Square	Coeff Var	Root MSE	ROH219 Mean
0.104058	221.9566	0.149971	0.067568
Source	DF	Type I SS	Mean Square	F Value	Pr > F
Breed	29	2.59392691	0.08944576	3.98	<.0001
Source	DF	Type III SS	Mean Square	F Value	Pr > F
Breed	29	2.59392691	0.08944576	3.98	<.0001
The SAS System
The GLM Procedure
Dependent Variable: ROH220
Source	DF	Sum of Squares	Mean Square	F Value	Pr > F
Model	29	1.78954601	0.06170848	1.91	0.0028
Error	993	32.12463539	0.03235109
Corrected Total	1022	33.91418141
R-Square	Coeff Var	Root MSE	ROH220 Mean
0.052767	408.3692	0.179864	0.044044
Source	DF	Type I SS	Mean Square	F Value	Pr > F
Breed	29	1.78954601	0.06170848	1.91	0.0028
Source	DF	Type III SS	Mean Square	F Value	Pr > F
Breed	29	1.78954601	0.06170848	1.91	0.0028
The SAS System
The GLM Procedure
Dependent Variable: ROH221
Source	DF	Sum of Squares	Mean Square	F Value	Pr > F
Model	29	5.73418679	0.19773058	7.79	<.0001
Error	993	25.20371708	0.02538139
Corrected Total	1022	30.93790386
R-Square	Coeff Var	Root MSE	ROH221 Mean
0.185345	183.5170	0.159315	0.086812
Source	DF	Type I SS	Mean Square	F Value	Pr > F
Breed	29	5.73418679	0.19773058	7.79	<.0001
Source	DF	Type III SS	Mean Square	F Value	Pr > F
Breed	29	5.73418679	0.19773058	7.79	<.0001
The SAS System
The GLM Procedure
Dependent Variable: ROH222
Source	DF	Sum of Squares	Mean Square	F Value	Pr > F
Model	29	2.90853841	0.10029443	6.02	<.0001
Error	993	16.53744058	0.01665402
Corrected Total	1022	19.44597899
R-Square	Coeff Var	Root MSE	ROH222 Mean
0.149570	125.5484	0.129050	0.102789
Source	DF	Type I SS	Mean Square	F Value	Pr > F
Breed	29	2.90853841	0.10029443	6.02	<.0001
Source	DF	Type III SS	Mean Square	F Value	Pr > F
Breed	29	2.90853841	0.10029443	6.02	<.0001
The SAS System
The GLM Procedure
Dependent Variable: ROH223
Source	DF	Sum of Squares	Mean Square	F Value	Pr > F
Model	29	6.54213302	0.22559079	4.40	<.0001
Error	993	50.86904293	0.05122764
Corrected Total	1022	57.41117596
R-Square	Coeff Var	Root MSE	ROH223 Mean
0.113952	256.6321	0.226335	0.088194
Source	DF	Type I SS	Mean Square	F Value	Pr > F
Breed	29	6.54213302	0.22559079	4.40	<.0001
Source	DF	Type III SS	Mean Square	F Value	Pr > F
Breed	29	6.54213302	0.22559079	4.40	<.0001
The SAS System
The GLM Procedure
Dependent Variable: ROH224
Source	DF	Sum of Squares	Mean Square	F Value	Pr > F
Model	29	1.14960858	0.03964168	1.81	0.0055
Error	993	21.70071211	0.02185369
Corrected Total	1022	22.85032069
R-Square	Coeff Var	Root MSE	ROH224 Mean
0.050310	638.4327	0.147830	0.023155
Source	DF	Type I SS	Mean Square	F Value	Pr > F
Breed	29	1.14960858	0.03964168	1.81	0.0055
Source	DF	Type III SS	Mean Square	F Value	Pr > F
Breed	29	1.14960858	0.03964168	1.81	0.0055
The SAS System
The GLM Procedure
Dependent Variable: ROH225
Source	DF	Sum of Squares	Mean Square	F Value	Pr > F
Model	29	2.98361953	0.10288343	3.89	<.0001
Error	993	26.29423608	0.02647959
Corrected Total	1022	29.27785561
R-Square	Coeff Var	Root MSE	ROH225 Mean
0.101907	279.0759	0.162726	0.058309
Source	DF	Type I SS	Mean Square	F Value	Pr > F
Breed	29	2.98361953	0.10288343	3.89	<.0001
Source	DF	Type III SS	Mean Square	F Value	Pr > F
Breed	29	2.98361953	0.10288343	3.89	<.0001
The SAS System
The GLM Procedure
Dependent Variable: ROH226
Source	DF	Sum of Squares	Mean Square	F Value	Pr > F
Model	29	1.02420210	0.03531731	1.52	0.0399
Error	993	23.12208757	0.02328508
Corrected Total	1022	24.14628966
R-Square	Coeff Var	Root MSE	ROH226 Mean
0.042417	532.4045	0.152595	0.028661
Source	DF	Type I SS	Mean Square	F Value	Pr > F
Breed	29	1.02420210	0.03531731	1.52	0.0399
Source	DF	Type III SS	Mean Square	F Value	Pr > F
Breed	29	1.02420210	0.03531731	1.52	0.0399
The SAS System
The GLM Procedure
Dependent Variable: ROH227
Source	DF	Sum of Squares	Mean Square	F Value	Pr > F
Model	29	4.43194298	0.15282562	5.44	<.0001
Error	993	27.88327968	0.02807984
Corrected Total	1022	32.31522266
R-Square	Coeff Var	Root MSE	ROH227 Mean
0.137147	229.0045	0.167570	0.073173
Source	DF	Type I SS	Mean Square	F Value	Pr > F
Breed	29	4.43194298	0.15282562	5.44	<.0001
Source	DF	Type III SS	Mean Square	F Value	Pr > F
Breed	29	4.43194298	0.15282562	5.44	<.0001
The SAS System
The GLM Procedure
Dependent Variable: ROH228
Source	DF	Sum of Squares	Mean Square	F Value	Pr > F
Model	29	1.45920924	0.05031756	1.94	0.0021
Error	993	25.71727194	0.02589856
Corrected Total	1022	27.17648118
R-Square	Coeff Var	Root MSE	ROH228 Mean
0.053694	535.6141	0.160930	0.030046
Source	DF	Type I SS	Mean Square	F Value	Pr > F
Breed	29	1.45920924	0.05031756	1.94	0.0021
Source	DF	Type III SS	Mean Square	F Value	Pr > F
Breed	29	1.45920924	0.05031756	1.94	0.0021
The SAS System
The GLM Procedure
Dependent Variable: ROH229
Source	DF	Sum of Squares	Mean Square	F Value	Pr > F
Model	29	5.18325420	0.17873290	5.78	<.0001
Error	993	30.72462583	0.03094121
Corrected Total	1022	35.90788003
R-Square	Coeff Var	Root MSE	ROH229 Mean
0.144349	256.1642	0.175901	0.068667
Source	DF	Type I SS	Mean Square	F Value	Pr > F
Breed	29	5.18325420	0.17873290	5.78	<.0001
Source	DF	Type III SS	Mean Square	F Value	Pr > F
Breed	29	5.18325420	0.17873290	5.78	<.0001
The SAS System
The GLM Procedure
Dependent Variable: ROH230
Source	DF	Sum of Squares	Mean Square	F Value	Pr > F
Model	29	1.94213658	0.06697023	2.78	<.0001
Error	993	23.94490685	0.02411370
Corrected Total	1022	25.88704343
R-Square	Coeff Var	Root MSE	ROH230 Mean
0.075023	244.5398	0.155286	0.063501
Source	DF	Type I SS	Mean Square	F Value	Pr > F
Breed	29	1.94213658	0.06697023	2.78	<.0001
Source	DF	Type III SS	Mean Square	F Value	Pr > F
Breed	29	1.94213658	0.06697023	2.78	<.0001
The SAS System
The GLM Procedure
Dependent Variable: ROH231
Source	DF	Sum of Squares	Mean Square	F Value	Pr > F
Model	29	2.64829270	0.09132044	2.85	<.0001
Error	993	31.87226959	0.03209695
Corrected Total	1022	34.52056229
R-Square	Coeff Var	Root MSE	ROH231 Mean
0.076716	278.9890	0.179156	0.064216
Source	DF	Type I SS	Mean Square	F Value	Pr > F
Breed	29	2.64829270	0.09132044	2.85	<.0001
Source	DF	Type III SS	Mean Square	F Value	Pr > F
Breed	29	2.64829270	0.09132044	2.85	<.0001
The SAS System
The GLM Procedure
Dependent Variable: ROH232
Source	DF	Sum of Squares	Mean Square	F Value	Pr > F
Model	29	5.01605319	0.17296735	9.29	<.0001
Error	993	18.47839307	0.01860865
Corrected Total	1022	23.49444626
R-Square	Coeff Var	Root MSE	ROH232 Mean
0.213500	140.9748	0.136414	0.096765
Source	DF	Type I SS	Mean Square	F Value	Pr > F
Breed	29	5.01605319	0.17296735	9.29	<.0001
Source	DF	Type III SS	Mean Square	F Value	Pr > F
Breed	29	5.01605319	0.17296735	9.29	<.0001
The SAS System
The GLM Procedure
Dependent Variable: ROH233
Source	DF	Sum of Squares	Mean Square	F Value	Pr > F
Model	29	2.61714994	0.09024655	2.17	0.0004
Error	993	41.31853017	0.04160980
Corrected Total	1022	43.93568011
R-Square	Coeff Var	Root MSE	ROH233 Mean
0.059568	376.2872	0.203985	0.054210
Source	DF	Type I SS	Mean Square	F Value	Pr > F
Breed	29	2.61714994	0.09024655	2.17	0.0004
Source	DF	Type III SS	Mean Square	F Value	Pr > F
Breed	29	2.61714994	0.09024655	2.17	0.0004
The SAS System
The GLM Procedure
Dependent Variable: ROH234
Source	DF	Sum of Squares	Mean Square	F Value	Pr > F
Model	29	1.94917428	0.06721291	2.45	<.0001
Error	993	27.25315465	0.02744527
Corrected Total	1022	29.20232893
R-Square	Coeff Var	Root MSE	ROH234 Mean
0.066747	344.5519	0.165666	0.048082
Source	DF	Type I SS	Mean Square	F Value	Pr > F
Breed	29	1.94917428	0.06721291	2.45	<.0001
Source	DF	Type III SS	Mean Square	F Value	Pr > F
Breed	29	1.94917428	0.06721291	2.45	<.0001
The SAS System
The GLM Procedure
Dependent Variable: ROH235
Source	DF	Sum of Squares	Mean Square	F Value	Pr > F
Model	29	7.26782729	0.25061473	3.46	<.0001
Error	993	71.99357448	0.07250108
Corrected Total	1022	79.26140177
R-Square	Coeff Var	Root MSE	ROH235 Mean
0.091694	279.1065	0.269260	0.096472
Source	DF	Type I SS	Mean Square	F Value	Pr > F
Breed	29	7.26782729	0.25061473	3.46	<.0001
Source	DF	Type III SS	Mean Square	F Value	Pr > F
Breed	29	7.26782729	0.25061473	3.46	<.0001
The SAS System
The GLM Procedure
Dependent Variable: ROH236
Source	DF	Sum of Squares	Mean Square	F Value	Pr > F
Model	29	4.19556818	0.14467476	4.89	<.0001
Error	993	29.40831594	0.02961563
Corrected Total	1022	33.60388412
R-Square	Coeff Var	Root MSE	ROH236 Mean
0.124854	170.5657	0.172092	0.100895
Source	DF	Type I SS	Mean Square	F Value	Pr > F
Breed	29	4.19556818	0.14467476	4.89	<.0001
Source	DF	Type III SS	Mean Square	F Value	Pr > F
Breed	29	4.19556818	0.14467476	4.89	<.0001
The SAS System
The GLM Procedure
Dependent Variable: ROH237
Source	DF	Sum of Squares	Mean Square	F Value	Pr > F
Model	29	1.21246115	0.04180901	1.40	0.0791
Error	993	29.67549280	0.02988469
Corrected Total	1022	30.88795395
R-Square	Coeff Var	Root MSE	ROH237 Mean
0.039254	474.7608	0.172872	0.036412
Source	DF	Type I SS	Mean Square	F Value	Pr > F
Breed	29	1.21246115	0.04180901	1.40	0.0791
Source	DF	Type III SS	Mean Square	F Value	Pr > F
Breed	29	1.21246115	0.04180901	1.40	0.0791
The SAS System
The GLM Procedure
Dependent Variable: ROH238
Source	DF	Sum of Squares	Mean Square	F Value	Pr > F
Model	29	2.59688030	0.08954760	3.94	<.0001
Error	993	22.57278667	0.02273191
Corrected Total	1022	25.16966696
R-Square	Coeff Var	Root MSE	ROH238 Mean
0.103175	234.1709	0.150771	0.064385
Source	DF	Type I SS	Mean Square	F Value	Pr > F
Breed	29	2.59688030	0.08954760	3.94	<.0001
Source	DF	Type III SS	Mean Square	F Value	Pr > F
Breed	29	2.59688030	0.08954760	3.94	<.0001
The SAS System
The GLM Procedure
Dependent Variable: ROH239
Source	DF	Sum of Squares	Mean Square	F Value	Pr > F
Model	29	3.55836799	0.12270234	4.43	<.0001
Error	993	27.53186661	0.02772595
Corrected Total	1022	31.09023459
R-Square	Coeff Var	Root MSE	ROH239 Mean
0.114453	228.6194	0.166511	0.072833
Source	DF	Type I SS	Mean Square	F Value	Pr > F
Breed	29	3.55836799	0.12270234	4.43	<.0001
Source	DF	Type III SS	Mean Square	F Value	Pr > F
Breed	29	3.55836799	0.12270234	4.43	<.0001
The SAS System
The GLM Procedure
Dependent Variable: ROH240
Source	DF	Sum of Squares	Mean Square	F Value	Pr > F
Model	29	2.31660065	0.07988278	3.38	<.0001
Error	993	23.43670377	0.02360192
Corrected Total	1022	25.75330442
R-Square	Coeff Var	Root MSE	ROH240 Mean
0.089954	542.9830	0.153629	0.028294
Source	DF	Type I SS	Mean Square	F Value	Pr > F
Breed	29	2.31660065	0.07988278	3.38	<.0001
Source	DF	Type III SS	Mean Square	F Value	Pr > F
Breed	29	2.31660065	0.07988278	3.38	<.0001
The SAS System
The GLM Procedure
Dependent Variable: ROH241
Source	DF	Sum of Squares	Mean Square	F Value	Pr > F
Model	29	6.36485028	0.21947760	3.77	<.0001
Error	993	57.83466637	0.05824236
Corrected Total	1022	64.19951665
R-Square	Coeff Var	Root MSE	ROH241 Mean
0.099142	230.9905	0.241335	0.104478
Source	DF	Type I SS	Mean Square	F Value	Pr > F
Breed	29	6.36485028	0.21947760	3.77	<.0001
Source	DF	Type III SS	Mean Square	F Value	Pr > F
Breed	29	6.36485028	0.21947760	3.77	<.0001
The SAS System
The GLM Procedure
Dependent Variable: ROH242
Source	DF	Sum of Squares	Mean Square	F Value	Pr > F
Model	29	3.43265745	0.11836750	5.10	<.0001
Error	993	23.03273378	0.02319510
Corrected Total	1022	26.46539124
R-Square	Coeff Var	Root MSE	ROH242 Mean
0.129704	184.4351	0.152299	0.082576
Source	DF	Type I SS	Mean Square	F Value	Pr > F
Breed	29	3.43265745	0.11836750	5.10	<.0001
Source	DF	Type III SS	Mean Square	F Value	Pr > F
Breed	29	3.43265745	0.11836750	5.10	<.0001
The SAS System
The GLM Procedure
Dependent Variable: ROH243
Source	DF	Sum of Squares	Mean Square	F Value	Pr > F
Model	29	2.98075707	0.10278473	4.32	<.0001
Error	993	23.63259578	0.02379919
Corrected Total	1022	26.61335285
R-Square	Coeff Var	Root MSE	ROH243 Mean
0.112002	210.1951	0.154270	0.073394
Source	DF	Type I SS	Mean Square	F Value	Pr > F
Breed	29	2.98075707	0.10278473	4.32	<.0001
Source	DF	Type III SS	Mean Square	F Value	Pr > F
Breed	29	2.98075707	0.10278473	4.32	<.0001
The SAS System
The GLM Procedure
Dependent Variable: ROH244
Source	DF	Sum of Squares	Mean Square	F Value	Pr > F
Model	29	9.25847081	0.31925761	8.83	<.0001
Error	993	35.91145448	0.03616461
Corrected Total	1022	45.16992530
R-Square	Coeff Var	Root MSE	ROH244 Mean
0.204970	180.5966	0.190170	0.105301
Source	DF	Type I SS	Mean Square	F Value	Pr > F
Breed	29	9.25847081	0.31925761	8.83	<.0001
Source	DF	Type III SS	Mean Square	F Value	Pr > F
Breed	29	9.25847081	0.31925761	8.83	<.0001
